# Supplementary material for: Engineering of functional auditory neurons from human induced pluripotent stem cells
Source: Mil Med Res. 2026 Apr 15;13(1):100008. doi: 10.1016/j.mmr.2026.100008 (PMC13127150; doi:10.1016/j.mmr.2026.100008)
Supplement: Supplementary file 2 — Supplementary material Additional file 2. Medium composition [file mmc2.xlsx]

## Sheet: Day 0
Medium composition
Day 0: mTeSR
Product name	Supplier	Catalog No.	Stock concentration	Final concentration	Total (100 ml)
mTeSR	Stem Cell Technologies	100-0276			98.9 ml
Y-27632	TOCRIS	1254	10 mmol/L	10 μmol/L	100 μl
Penicillin-streptomycin	Gibco	15140122	100×	1×	1 ml

## Sheet: Day 3 
Day 3: CDM + BMP4 + SB-431542 + FGF2
Product name	Supplier	Catalog No.	Stock concentration	Final concentration	Total (100 ml)
DMEM/F12	Gibco	11330032			47.8 ml
Neurobasal medium	Gibco	21103049			47.8 ml
N2 supplement	Gibco	17502048	100×	0.01	1 ml
B27 supplement	Gibco	17504044	50×	0.02	2 ml
L-glutamine	Gibco	25030032	200 mmol/L	2 mmol/L	1 ml
2-mercaptoethanol	Gibco	21985023	55 mmol/L	100 μmol/L	182 μl
BMP4	R&D systems	314-BP	50 μg/ml	10 ng/ml	20 μl
SB431542	TOCRIS	1614	10 mmol/L	1 μmol/L	10 μl
FGF2	R&D systems	233-FB	100 μg/ml	10 ng/ml	10 μl
Normocin	InvivoGen	ant-nr	50 mg/ml	50 μg/ml	100 μl
DMEM/F12 Dulbecco’s Modified Eagle Medium/Ham’s F-12 Nutrient Mixture, BMP4 bone morphogenetic protein 4, FGF2 fibroblast growth factor 2

## Sheet: Day 6
Day 6: CDM + LDN-193189 + SB-431542 + IWP-2 + FGF2
Product name	Supplier	Catalog No.	Stock concentration	Final concentration	Total (100 ml)
DMEM/F12	Gibco	11330032			47.8 ml
Neurobasal medium	Gibco	21103049			47.8 ml
N2 supplement	Gibco	17502048	100×	0.01	1 ml
B27 supplement	Gibco	17504044	50×	0.02	2 ml
L-glutamine	Gibco	25030032	200 mmol/L	2 mmol/L	1 ml
2-mercaptoethanol	Gibco	21985023	55 mmol/L	100 μmol/L	182 μl
LDN-193189	STEMGENT	04-0074-02	1 mmol/L	100 nmol/L	10 μl
SB431542	TOCRIS	1614	10 mmol/L	1 μmol/L	10 μl
IWP-2	TOCRIS	3533	5 mmol/L	2 μmol/L	40 μl
FGF2	R&D systems	233-FB	100 μg/ml	10 ng/ml	10 μl
Normocin	InvivoGen	ant-nr	50 mg/ml	50 μg/ml	100 μl
DMEM/F12 Dulbecco’s Modified Eagle Medium/Ham’s F-12 Nutrient Mixture, IWP-2 inhibitor of Wnt production-2, FGF2 fibroblast growth factor 2

## Sheet: Day 11
Day 11: CDM + Wnt3a + FGF2 + IGF-1 + Y27632
Product name	Supplier	Catalog No.	Stock concentration	Final concentration	Total (100 ml)
DMEM/F12	Gibco	11330032			47.8 ml
Neurobasal medium	Gibco	21103049			47.8 ml
N2 supplement	Gibco	17502048	100×	0.01	1 ml
B27 supplement	Gibco	17504044	50×	0.02	2 ml
L-glutamine	Gibco	25030032	200 mmol/L	2 mmol/L	1 ml
2-mercaptoethanol	Gibco	21985023	55 mmol/L	100 μmol/L	182 μl
WNT3A	R&D systems	5036-WN	200 μg/ml	100 ng/ml	50 μl
FGF2	R&D systems	233-FB	100 μg/ml	10 ng/ml	10 μl
IGF-1	R&D systems	291-G1	200 μg/ml	50 ng/ml	25 μl
Y-27632	TOCRIS	1254	10 mmol/L	10 μmol/L	100 μl
Normocin	InvivoGen	ant-nr	50 mg/ml	50 μg/ml	100 μl
Y-27632 should be added right before using. DMEM/F12 Dulbecco’s Modified Eagle Medium/Ham’s F-12 Nutrient Mixture, Wnt3a Wingless-type MMTV integration site family member 3A, FGF2 fibroblast growth factor 2, IGF-1 insulin-like growth factor 1

## Sheet: Day 18
Day 18: CDM + SHH + Retinoic acid (RA) + EGF + FGF2+ IGF-1
Product name	Supplier	Catalog No.	Stock concentration	Final concentration	Total (100 ml)
DMEM/F12	Gibco	11330032			47.7 ml
Neurobasal medium	Gibco	21103049			47.7 ml
N2 supplement	Gibco	17502048	100×	0.01	1 ml
B27 supplement	Gibco	17504044	50×	0.02	2 ml
L-glutamine	Gibco	25030032	200 mmol/L	2 mmol/L	1 ml
2-mercaptoethanol	Gibco	21985023	55 mmol/L	100 μmol/L	182 μl
SHH	R&D systems	1845-SH	200 μg/ml	500 ng/ml	250 μl
Retinoic acid	TOCRIS	695	2.5 mmol/L	0.5 μmol/L	20 μl
EGF	R&D systems	236-EG	200 μg/ml	20 ng/ml	10 μl
FGF2	R&D systems	233-FB	100 μg/ml	10 ng/ml	10 μl
IGF-1	R&D systems	291-G1	200 μg/ml	50 ng/ml	25 μl
Normocin	InvivoGen	ant-nr	50 mg/ml	50 μg/ml	100 μl
DMEM/F12 Dulbecco’s Modified Eagle Medium/Ham’s F-12 Nutrient Mixture, SHH Sonic hedgehog, EGF epidermal growth factor, FGF2 fibroblast growth factor 2, IGF-1 insulin-like growth factor 1

## Sheet: Day 22
Day 22: Preparation of coverslips or plates for day 25
Step 1
Product name	Supplier	Catalog No.	Stock concentration	Final concentration	Total (10 ml)
Poly-L-ornithine hydrobromide	SIGMA	P3655	50 mg/ml	0.1 mlg/ml	20 μl
Borate buffer	Thermo Scientific	28341	20×	1×	100 μl
Filtrated water					9.88 ml
Step 2
Product name	Supplier	Catalog No.	Stock concentration	Final concentration	Total (10 ml)
Laminin	R&D systems	3400-010-02	1 μg/μl	20 μg/ml	200 μl
HBSS	Gibco	14025076	1×		9.8 ml
HBSS Hanks' Balanced Salt Solution

## Sheet: Day 25
Day 25: CDM + SHH + Retinoic acid (RA) + EGF + FGF2 + IGF-1
Product name	Supplier	Catalog No.	Stock concentration	Final concentration	Total (100 ml)
Neurobasal medium	Gibco	21103049			96.1 ml
N2 supplement	Gibco	17502048	100×	0.01	1 ml
B27supplement	Gibco	17504044	50×	0.02	2 ml
Glutamax	Gibco	35050061	200 mmol/L	1 mmol/L	0.5 ml
Dibutyryl-cAMP	Santa Cruz Biotechnology	SC-201567	200 mmol/L	0.5 mmol/L	250 μl
BDNF	R&D systems	248-BDB	100 μg/ml	10 ng/ml	10 μl
NT-3	R&D systems	267-N3	50 μg/ml	10 ng/ml	20 μl
IGF-1	R&D systems	291-G1	200 μg/ml	10 ng/ml	5 μl
H1152	TOCRIS	2414	100 μg/ml	10 ng/ml	10 μl
Normocin	InvivoGen	ant-nr	50 mg/ml	50 μg/ml	100 μl
The medium should be consumed within a week after combining small molecules. BDNF brain-derived neurotrophic factor, NT-3 neurotrophin-3, IGF-1 insulin-like growth factor 1, H1152 H-1152 dihydrochloride, RA retinoic acid, EGF epidermal growth factor, FGF2 fibroblast growth factor 2
