# Supplementary material for: Engineering of functional auditory neurons from human induced pluripotent stem cells
Source: Mil Med Res. 2026 Apr 15;13(1):100008. doi: 10.1016/j.mmr.2026.100008 (PMC13127150; doi:10.1016/j.mmr.2026.100008)
Supplement: Supplementary file 3 — Supplementary material Additional file 3. Antibody list [file mmc3.xlsx]

## Sheet: Primary antibodies
List of primary antibodies
Antigen	Manufacturer	Cat#	Host	Clonality and isotype	Reactivity	Dilution	Markers for
NGFR	Millipore Sigma	AB1554	Rabbit	polyclonal	h, m, r	1:500	Precursors of preplacodal ectoderm (PPE) and neural crest cell, type II spiral ganglion neuron (SGN), non-myelin Schwann cell, and satellite glial cell
NESTIN	Millipore Sigma	MAB5326	Mouse	monoclonal IgG1	h	1:200	Precursors of PPE and neural crest cell
NEUROD1	Novus	H00004760	Mouse	monoclonal IgG2a	h, m	1:50	Neuroblast
PAX2	R&D systems	AF3364	Goat	polyclonal IgG	h	1:50	Early otic lineage cell
PAX8	Abcam	AB97477	Rabbit	polyclonal	h, m, r	1:200	Early otic lineage cell
SOX2	BD Biosciences	561469	Mouse	monoclonal IgG1	h, m	1:50	Otic epithelium, neural progenitor
SOX2	Cell Signaling Technology	CST2748s	Rabbit	polyclonal	h, m	1:400	Otic epithelium, neural progenitor
SOX10	Cell Signaling Technology	#89356	Rabbit	monoclonal IgG	h	1:500	Neural crest
GATA3	Cell Signaling Technology	5852	Rabbit	monoclonal IgG	h, m	1:800	Precursors of PPE and neural crest cell, type II SGN
TUBB3	Millipore Sigma	AB9354	Chicken	polyclonal	h, m, r	1:1000	SGN
TUBB3	BioLegend	801203	Mouse	monoclonal IgG2a	h, m, r	1:500	SGN
PRPH	Novus Biologicals	NBP1-05423	Chicken	polyclonal	h, m, r, p, b	1:2000	Type II SGN
MAP2	Santa Cruz	sc-74421	Mouse	monoclonal IgG1	h, m, r	1:200	Neuron
CX43	Millipore Sigma	MAB3067	Mouse	monoclonal IgG1	h, m, r, p, d	1:250	Gap junction
MPZ	Bioss	bs-0337R	Rabbit	polyclonal	h, m, r, d	1:100	Myelinating Schwann cell
MBP	Novus Biologicals	NBP2-22121	Mouse	monoclonal IgG1	h, m	1:400	Myelinating Schwann cell
TH	Novus Biologicals	NB330-109	Rabbit	polyclonal	h, m, r, dr, ma	1:1000	Type II SGN
S100B	Novus Biologicals	NBP2-53187	Mouse	monoclonal IgG2a	h, m, r, b	1:80	Schwann cell
Myosin 7a	Proteus Biosciences	25-6790	Rabbit	polyclonal	h, r, m, p, av, am	1:500	Hair cell
Neurofilament H	Millipore Sigma	AB5539	Chicken	polyclonal	b, f, m, h, p, r	1:2500	SGN
CtBP2	BD Biosciences	612044	Mouse	monoclonal IgG1	h, m, r, d	1:1000	Presynapse
PSD95	Neuromab	75-028	Mouse	monoclonal IgG2a	h, r, m	1:1000	Postsynapse
hNF-H	Abnova	MAB5186	Mouse	monoclonal IgG1	h	1:1500	SGN
hGluR2	Novus Biologicals	NBP2-61775	Mouse	monoclonal IgG2b	h	1:500	Postsynapse
VGLUT1	Synaptic Systems	135-303	Rabbit	polyclonal	h, r, m, b	1:1000	Glutamatergic neuron
VGLUT1	Abcam	ab227805	Rabbit	monoclonal	h, r, m	1 μg/ml	Glutamatergic neuron
GFAP	Cell Signaling Technology	80788	Rabbit	monoclonal	h, m, r, mk	1:250	Glial cells
h human, r rat, m mouse, p pig, av avian, am amphibian, b bovine, f feline, d dog, dr Drosophilia, i insect, ma mammal, mk monkey, NGFR nerve growth factor receptor, NEUROD1 a donut-shaped cluster of ONP-like cells, GATA3 GATA binding protein 3, TUBB3 Tubulin beta 3 class III, PRPH peripheral neuronal marker peripherin, MAP2 microtubule-associated protein 2, CX43 connexin 43, MPZ myelin protein z…

## Sheet: Seconday antibodies
List of secondary antibodies
Host and species reactivity	Manufacturer	Cat#	Conjugate	Dilution
Goat anti Rabbit IgG	Thermofisher	P10994	Pacific blue	1:1000
Goat anti Chicken IgY	Thermofisher	A11039	Alexa fluor 488	1:1000
Goat anti Rabbit	Thermofisher	A11008	Alexa fluor 488	1:1000
Chicken anti Goat	Thermofisher	A21467	Alexa fluor 488	1:500
Goat anti Mouse IgG2a	Thermofisher	A21131	Alexa fluor 488	1:2000
Goat anti Mouse IgG2b	Thermofisher	A21141	Alexa fluor 488	1:1000
Donkey anti Rabbit	Thermofisher	A10042	Alexa fluor 568	1:500
Goat anti Mouse IgG1	Thermofisher	A21124	Alexa fluor 568	1:500
Goat anti Chicken IgY	Thermofisher	A11041	Alexa fluor 568	1:500
Goat anti Mouse IgG2a	Thermofisher	A21241	Alexa fluor 647	1:400
Goat anti Mouse IgG2b	Thermofisher	A21242	Alexa fluor 647	1:400
Donkey anti Rabbit	Thermofisher	A31573	Alexa fluor 647	1:1000
Chicken anti Goat	Thermofisher	A21469	Alexa fluor 647	1:1000
Streptavidin	Thermofisher	S11223	Alexa fluor 488	1:1000
