# Supplementary material for: Engineering of functional auditory neurons from human induced pluripotent stem cells
Source: Mil Med Res. 2026 Apr 15;13(1):100008. doi: 10.1016/j.mmr.2026.100008 (PMC13127150; doi:10.1016/j.mmr.2026.100008)
Supplement: Supplementary file 4 — Supplementary material Additional file 4. Protocol novelty [file mmc4.xlsx]

## Sheet: a
Comparison of the outcomes and characteristics of protocols to generate auditory neuron-like cells or spiral ganglion neurons (SGN)-like cells
SGN differentiation and characterization summary	SGN characterization			Surrounding cells important for SGN development and function			Physiological characterization			Test for potential cell therapy			Verification of SGN cell identity
	Comparison with in vivo human SGN development during differentiation	Types of SGN	Neurotrasmission-related	Schwann cells	Satellite glial cells and their gap junction	Periotic mesenchymal cells	Electrophysiological properties comparable to mature SGNs (recorded in rodents)	Electrophysiologically defined functional subclasses	Electrophysiological changes during development	Pre-and post-synaptic connection in co-culture with hair cells	Pre-and post-synaptic connection in co-culture with mouse cochlear nuclues	Functional synaptic connections demonstrated by Ca2+ imaging	Rule out possibility of other types of neurons	Reproducibility	Efficiency
This study	Yes (comparable to second trimester of gestation SGNs)	Yes (type Iα/β/γ and type II by scRNA-seq, ICC)	Yes (Ca2+ binding proteins, synaptic vesicles, neurotransmitter transporters, neurotransmitter receptors, and ion channels by scRNA-seq and VGLUT1 by ICC)	Yes (myelinating and non-myelinating Schwann cells)	Yes	Yes	Yes	Yes (multiple- and unitary-spike accommodating neurons) with full characterization	Yes (changes of action potential features and intrinsic properties in D88-95 and >D120 SGNs)	Yes (ICC)	Yes (ICC)	Yes (with both hair cells and cochlear nucleus neurons)	Yes (exclude VGNs, hindbrain neurons, or geniculate ganglion of the facial nerve adjacent to the inner ear)	Yes (protocol is not limited by a person, cell lines, and place)	> 99% on D25 (otic placode- and CNC-related), > 98% on D60 (SGN and surrounding cell)
Kurihara et al. [1], 2022	No	Partial (type I and II by ICC)	Partial (VGLUT1 by ICC)	No	No	No	No	Not fully characterized	No	No	No	Partial (only shown spontaneous activity in SGN-like cells)	Partial (exclude VGN by RROX1)	Not mentioned	> 90% on the surface of organoids but data not shown and not specified the day of culture
Heuer et al. [2], 2021	No	No	Partial (VGLUT2 and GLUR2 by ICC)	No	No	No	No	No	No	No	No	No	No	Not mentioned	80 - 95% of TUBB3+ (not specified exact number)
Boddy et al. [3], 2020	No	No	No	No	No	No	No	No	No	No	No	No	No	Only mentioned otic progenitor populations reproducibly coexpress key markers	Not mentioned
Matsuoka et al. [4], 2017	No	No	Partial (TrkB/C, VGLUT1/2/3 and GluA2-4 by ICC)	Partial (only glia cell marker GFAP expression)	No	No	No	No	No	No	Partial (only shown presynaptic marker Synapsin, no postsynaptic)	Partial (only shown calcium transients evoked by depolarization with 50 mM KCl)	Partial (evaluated at ONPs)	Partial (evaluated at ONPs)	82 – 95% SGN markers
Gunewardene et al. [5], 2014	No	No	Partial (VGLUT1 by ICC)	No	No	No	No	No	No	No	No	No	No (PAX7 dorsal hindbrain expression)	Produced functional neurosensory-like progenitors, but variabilities in the levels of marker expression	Evaluated in progenitors using BRN3A, about 60 – 100%
Needham et al. [6], 2014	No	No	Partial (VGLUT1 by qRT-PCR)	No	No	No	Partial (some parameters are close, but high input resistance and low number of action potentials)	No	Partial (mostly not significant changes up to D55)	No	No	No	No	Not mentioned	Not mentioned
Nayagam et al. [7], 2013	No	No	No	No	No	No	No	No	No	Partial (presynaptic marker Synapsin expression but occasional post synapse data not shown)	No	No	No	Not mentioned	Not mentioned
Chen et al. [8], 2012	No	No	No	No	No	No	Yes (4 out of 6 neuron-like cells showed larger depolarizing current injections)	No	No	No	No	No	No	Tested across the human ESC lines	(9.2 ± 1.2)% TUBB3+/ BRN3A+, (88.4 ± 4.2)% TUBB3+/NF200
Shi et al. [9], 2007	No	No	Partial (TrkB and TrkC by PCR)	Partial (only glia cell marker GFAP expression)	No	No	No	No	No	Partial (only shown presynaptic marker Synapsin)	No	No	No	Not mentioned	(20.6 ± 4.9)% TUBB3+, (15.5 ± 4.7)% TUBB3+/PRPH+
2D two-dimensional, 3D three-dimensional, ESC embryonic stem cell, D day, GFAP glial fibrillary acidic protein, ICC immunocytochemistry, iPSC induced pluripotent stem cell, ONP otic neuronal progenitor, PCR polymerase chain reaction, scRNA-seq single-cell RNA sequencing, qRT-PCR quantitative reverse transcription PCR, VGLUT vesicular glutamate transporter 1, VGN vestibular ganglion neuron, CNC cr…
References
1. Kurihara S, Fujioka M, Hirabayashi M, Yoshida T, Hosoya M, Nagase M, et al. Otic organoids containing spiral ganglion neuron-like cells derived from human-induced pluripotent stem cells as a model of drug-induced neuropathy. Stem Cells Transl Med. 2022;11(3):282-96.
2. Heuer RA, Nella KT, Chang HT, Coots KS, Oleksijew AM, Roque CB, et al. Three-dimensional otic neuronal progenitor spheroids derived from human embryonic stem cells. Tissue Eng Part A. 2021;27(3-4):256-69.
3. Boddy SL, Romero-Guevara R, Ji AR, Unger C, Corns L, Marcotti W, et al. Generation of otic lineages from integration-free human-induced pluripotent stem cells reprogrammed by mRNAs. Stem Cells Int. 2020;2020:3692937.
4. Matsuoka AJ, Morrissey ZD, Zhang C, Homma K, Belmadani A, Miller CA, et al. Directed differentiation of human embryonic stem cells toward placode-derived spiral ganglion-like sensory neurons. Stem Cells Trans Med. 2017;6(3):923-36.
5. Gunewardene N, Bergen NV, Crombie D, Needham K, Dottori M, Nayagam BA. Directing human induced pluripotent stem cells into a neurosensory lineage for auditory neuron replacement. Biores Open Access. 2014;3(4):162-75.
6. Needham K, Hyakumura T, Gunewardene N, Dottori M, Nayagam BA. Electrophysiological properties of neurosensory progenitors derived from human embryonic stem cells. Stem Cell Res. 2014;12(1):241-9.
7. Nayagam BA, Edge AS, Needham K, Hyakumura T, Leung J, Nayagam DA, et al. An in vitro model of developmental synaptogenesis using cocultures of human neural progenitors and cochlear explants. Stem Cells Dev. 2013;22(6):901-12.
8. Chen W, Jongkamonwiwat N, Abbas L, Eshtan SJ, Johnson SL, Kuhn S, et al. Restoration of auditory evoked responses by human ES-cell-derived otic progenitors. Nature. 2012;490(7419):278-82.
9. Shi F, Corrales CE, Liberman MC, Edge AS. BMP4 induction of sensory neurons from human embryonic stem cells and reinnervation of sensory epithelium. Eur J Neurosci. 2007;26(11):3016-23.

## Sheet: b
Comparison of methodological approach
Experimental conditions	Stem cell stage					During differentiation									Matsuoka et al. [4], 2016	This study
	Origin	Culture format	Duration	Maintainenace of stem cells	Maintenance of human pluripotent stem cell culture medium	Cell seeding density on D0	Basal medium for differentiation	Small molecules	Coating during differentiation	Dissociation reagent	Sorting steps	Antibiotics		Maintenance of human pluripotent stem cell culture medium	hESC media conditioned for 24 h on a feeder layer of 56,000 γ-irradiated mouse embryonic fibroblasts	mTeSR1 or mTeSR plus
This study	Human iPSC	2D	> D200	Feeder free	mTeSR1 or mTeSR plus	SK8-A: 10,000 cells/cm2 UCSD 8000 – 10,000 cells/cm2	50:50 mixture of DMEM/F12 and Neurobasal medium supplemented with 1% N2, 2% B27	BMP4, SB-431542, FGF2, LDN-193189, IWP-2, SHH, retinoic acid, EGF, IGF1, dibutyryl-cAMP, BDNF, NT-3	GFR matrigel ≥ poly-ornithine, laminin	TrypLE Select	Magnetic sorting with anti-TRA-1-60 and anti-NGFR	Normocin		Mouse feeder removing step	Yes, it's necessary step using anti-TRA-1-60 microbead to avoid mouse cell contamination	Not needed
Kurihara et al. [1], 2022	Human iPSC	2D -> 3D	D180	Murine SNL fibroblast feeder	DMEM/F12 supplemented with 20% KOSR, NEAA, 0.1 mmol/L β-mercaptoethanol, and 4 ng/ml of FGF2	10,000 – 20,000 cells/cm2	Serum-free medium	FGF2, FGF3, FGF10, FGF19, BMP4, CHIR99021, EGF, IGF1, WNT3A, BDNF, NT3	iMatrix-511 ≥ poly-L-ornithine/fibronectin	Accutase	No	Ampicillin		Culture condition for starting differentiation	Culture medium: E8 or mTeSR Coating material: Geltrex	Culture medium: mTeSR or mTeSR1 Coating material: Growth Factor Reduced Matrigel
Heuer et al. [2], 2021	Human ESC	2D -> 3D	D46	On MEFs	hESC media conditioned for 24 h on a feeder layer of 56,000 γ-irradiated mouse embryonic fibroblasts	10,000 cells/cm2	Chemically-defined medium containing N2 and B27	BMP4, SB-431542, FGF2, LDN-193189, CHIR99021, IWP-2, SHH, retinoic acid, EGF, IGF1, BDNF, NT3	iMatrix-511	Not mentioned	Magnetic sorting with anti-TRA-1-60 and anti-NGFR	Not mentioned		Cell seeding density on D0	10,000 cells/cm2	SK8-A: 10,000 cells/cm2 UCSD 8000 – 10,000 cells/cm2
Boddy et al. [3], 2020	Human ESC	2D	D26	On MEFs	KO DMEM supplemented with 20% KOSR, 1% NEAA, 2 mmol/L L-glutamine, 0.1 mmol/L β-mercaptoethanol, and 4 ng/ml of FGF2	Different densities, no further details	DMEM/F12 supplemented with 1x N2 and B27	FGF3, FGF10, FGF2, SHH, NT3, BDNF	Laminin ≥ gelatin	Trypsin	Manual purification of otic neuronal progenitors	Not mentioned		Basal medium D3-D25	Chemically defined medium containing N2 and B27 supplements (N2B27‐CDM). Since they did not precisely mention cocktail of medium, we assume that it includes DMEM/F12 supplemented with 1× N2 (GIBCO), 2% (v/v) B27 supplement, 2 mmol/L l-glutamine, 0.11 mmol/L 2-mercaptoethanol, 1 mmol/L nonessential amino acids, and 0.5 mg/ml BSA (faction V).	A 50:50 mixture of DMEM/F12 and Neurobasal medium, additionally supplemented with 1% N2 , 2% B27, 2 mmol/L L-Glutamine, 0.1 mmol/L 2-mercaptoethanol, and 50 ng/ml Normocin
Matsuoka et al. [4], 2016	Human ESC	2D	D63	On MEFs	hESC media conditioned for 24 h on a feeder layer of 56,000 γ-irradiated mouse embryonic fibroblasts	10,000 cells/cm2	Chemically defined medium containing N2 and B27	BMP4, SB-431542, FGF2, LDN-193189, IWP-2, SHH, retinoic acid, EGF, IGF1, dibutyryl-cAMP, BDNF, NT3	Geltrex ≥ poly-ornithine, laminin	Not mentioned	Magnetic sorting with anti-TRA-1-60 and anti-NGFR	Not mentioned		Cell seeding density on D11	25,000 cells/cm2	60,000 cells/cm2
Gunewardene et al. [5], 2014	Human ESC and iPSC	2D ≥ sphere	D35	On human fibroblast feeder	1:1 DMEM:F12 with GlutaMax, KOSR, 10 mmol/L NEAA, and 55 mmol/L β-mercaptoethanol and 10 ng/ml of FGF2	Stem cell colony, no further details	Neurobasal A with 1% N2, 2% B27	Noggin, FGF2, EGF	Gelatin	Not mentioned	No	Penicillin/Streptomycin		Y27632 treatment from D11	Only beginning of D11, not mentioned detils of days	Throughout D11-D18
Needham et al. [6], 2014	Human ESC	2D ≥ sphere	D56	On human foreskin fibroblast feeder	20% serum-containing medium	Mechanically dissociated hESC, no further details	Neurobasal A with 1% N2, 2% B27	Noggin, FGF2, EGF, BDNF, NT3	On human foreskin fibroblast feeder	Mechanical dissection, no further details	No	Penicillin/Streptomycin		Condition for coverslip coating for D25	Poly‐ornithine (0.1 mg/ml in 10 mmol/L borate buffer, pH 8.4) for 1 h at room temperature followed by laminin at 20 μg/ml in HBSS at 4°C overnight	0.1 mg/ml poly-ornithine diluted in 1X borate buffer for 2 h at room temperature followed by 20 μg/ml laminin in HBSS for 3 d at 4°C
Nayagam et al. [7], 2013	Human ESC	2D ≥ sphere	D31	On MEFs	20% serum-containing medium	Stem cell colony, no further details	20% serum-containing medium	Noggin, FGF2, EGF	On MEFs	Mechanical transfer	No	Not mentioned		Reagent for detaching the cells on D25	Not mentioned	TrypLE Select for 2 min and gently detached by cell scrapers
Chen et al. [8], 2012	Human ESC	2D	D160	On MEFs	KO DMEM supplemented with 20% KOSR, 1% NEAA, 2 mmol/L L-glutamine, 0.1 mmol/L β-mercaptoethanol, and 4 ng/ml of FGF2	Different densities, no further details	DMEM/F12 supplemented with 1x N2 and B27	FGF3, FGF10, FGF2, SHH, NT3, BDNF	Laminin ≥ gelatin	Trypsin-EDTA	Manual purification of otic neuronal progenitors	Not mentioned		Cell seeding density on D25	10,000 – 25,000 cells/cm2	500,000 cells/cm2
Shi et al. [9], 2007	Human ESC	Sphere	D20	On MEFs	KO-DMEM with 50 µ/ml penicillin/streptomycin, 2 mmol/L Gluta-MAXTM, 100 µm NEAA, 55 µm β-mercaptoethanol, 10% serum replacement, 10% human plasmanate, 12 ng/ml human LIF, and 10 ng/ml FGF2	Small clumps (∼500 cells)	DMEM containing N2	NT3, BDNF, FGF2, BMP4	Gelatin	Trypsin	No	Not mentioned		Antibiotics in differentiation medium	Not mentioned	Normocin
MEF mouse embryonic fibroblast feeders, GFR growth factor-reduced, KO DMEM knockout Dulbecco’s modified Eagle’s medium, KOSR knockout serum replacement, NEAA nonessential amino acids, NGFR nerve growth factor receptor, EDTA ethylenediamine tetraacetic acid, DMEM/F12 Dulbecco’s modified Eagle medium: Ham’s F12, LIF leukemia inhibitory factor, ESC embryonic stem cell, iPSC induced pluripotent stem …
References
1. Kurihara S, Fujioka M, Hirabayashi M, Yoshida T, Hosoya M, Nagase M, et al. Otic organoids containing spiral ganglion neuron-like cells derived from human-induced pluripotent stem cells as a model of drug-induced neuropathy. Stem Cells Transl Med. 2022;11(3):282-96.
2. Heuer RA, Nella KT, Chang HT, Coots KS, Oleksijew AM, Roque CB, et al. Three-dimensional otic neuronal progenitor spheroids derived from human embryonic stem cells. Tissue Eng Part A. 2021;27(3-4):256-69.
3. Boddy SL, Romero-Guevara R, Ji AR, Unger C, Corns L, Marcotti W, et al. Generation of otic lineages from integration-free human-induced pluripotent stem cells reprogrammed by mRNAs. Stem Cells Int. 2020;2020:3692937.
4. Matsuoka AJ, Morrissey ZD, Zhang C, Homma K, Belmadani A, Miller CA, et al. Directed differentiation of human embryonic stem cells toward placode-derived spiral ganglion-like sensory neurons. Stem Cells Trans Med. 2017;6(3):923-36.
5. Gunewardene N, Bergen NV, Crombie D, Needham K, Dottori M, Nayagam BA. Directing human induced pluripotent stem cells into a neurosensory lineage for auditory neuron replacement. Biores Open Access. 2014;3(4):162-75.
6. Needham K, Hyakumura T, Gunewardene N, Dottori M, Nayagam BA. Electrophysiological properties of neurosensory progenitors derived from human embryonic stem cells. Stem Cell Res. 2014;12(1):241-9.
7. Nayagam BA, Edge AS, Needham K, Hyakumura T, Leung J, Nayagam DA, et al. An in vitro model of developmental synaptogenesis using cocultures of human neural progenitors and cochlear explants. Stem Cells Dev. 2013;22(6):901-12.
8. Chen W, Jongkamonwiwat N, Abbas L, Eshtan SJ, Johnson SL, Kuhn S, et al. Restoration of auditory evoked responses by human ES-cell-derived otic progenitors. Nature. 2012;490(7419):278-82.
9. Shi F, Corrales CE, Liberman MC, Edge AS. BMP4 induction of sensory neurons from human embryonic stem cells and reinnervation of sensory epithelium. Eur J Neurosci. 2007;26(11):3016-23.
