# Supplementary material for: Engineering of functional auditory neurons from human induced pluripotent stem cells
Source: Mil Med Res. 2026 Apr 15;13(1):100008. doi: 10.1016/j.mmr.2026.100008 (PMC13127150; doi:10.1016/j.mmr.2026.100008)
Supplement: Supplementary file 5 — Supplementary material Additional file 5. Gene expression on D25 [file mmc5.xlsx]

## Sheet: Mesenchyme
	P-value	Avg_log2 FC	pct.1	pct.2	P-value_adj	Cluster	Gene
COL3A1	4.02623e-295	2.18569	0.943	0.332	1.47364e-290	CNC-Mesenchyme	COL3A1
S100A11	9.27691e-260	1.69537	0.984	0.57	3.39544e-255	CNC-Mesenchyme	S100A11
TUBA1B	6.53751e-248	-1.36358	0.934	0.982	2.3928e-243	CNC-Mesenchyme	TUBA1B
LUM	3.5073e-247	1.76791	0.914	0.338	1.28371e-242	CNC-Mesenchyme	LUM
H2AFZ	8.51734e-244	-1.38613	0.904	0.978	3.11743e-239	CNC-Mesenchyme	H2AFZ
HMGB2	6.37498e-228	-2.37174	0.395	0.865	2.3333e-223	CNC-Mesenchyme	HMGB2
TWIST1	6.9725e-224	1.50122	0.871	0.298	2.55201e-219	CNC-Mesenchyme	TWIST1
HMGB1	3.20191e-213	-1.13568	0.944	0.978	1.17193e-208	CNC-Mesenchyme	HMGB1
TPT1	3.14939e-204	0.645632	1	0.994	1.15271e-199	CNC-Mesenchyme	TPT1
CENPF	9.71229e-199	-2.42625	0.215	0.774	3.5548e-194	CNC-Mesenchyme	CENPF
BGN	2.40162e-194	1.50311	0.764	0.243	8.79016e-190	CNC-Mesenchyme	BGN
FRZB	1.02861e-192	1.40707	0.787	0.271	3.76481e-188	CNC-Mesenchyme	FRZB
TGFBI	2.96905e-191	1.41352	0.802	0.289	1.0867e-186	CNC-Mesenchyme	TGFBI
APOE	2.11252e-186	1.68873	0.898	0.489	7.73203e-182	CNC-Mesenchyme	APOE
STMN1	6.75758e-184	-0.997519	0.949	0.985	2.47334e-179	CNC-Mesenchyme	STMN1
TMSB4X	9.03177e-183	0.93914	1	0.985	3.30572e-178	CNC-Mesenchyme	TMSB4X
HMGN2	2.17041e-181	-1.44085	0.777	0.934	7.9439e-177	CNC-Mesenchyme	HMGN2
MGP	5.17923e-180	2.22823	0.692	0.202	1.89565e-175	CNC-Mesenchyme	MGP
CKS1B	8.76471e-177	-1.76418	0.412	0.827	3.20797e-172	CNC-Mesenchyme	CKS1B
HAS2	4.12499e-174	1.47458	0.759	0.27	1.50979e-169	CNC-Mesenchyme	HAS2
TOP2A	1.65699e-171	-2.17204	0.172	0.704	6.06475e-167	CNC-Mesenchyme	TOP2A
UBE2C	1.85804e-171	-2.58949	0.177	0.706	6.80062e-167	CNC-Mesenchyme	UBE2C
PTMA	3.37331e-170	-0.694587	0.992	0.994	1.23466e-165	CNC-Mesenchyme	PTMA
HSP90AA1	4.28726e-169	-1.01133	0.932	0.976	1.56918e-164	CNC-Mesenchyme	HSP90AA1
FTL	1.87223e-159	0.745258	1	0.991	6.85255e-155	CNC-Mesenchyme	FTL
PEG10	7.39549e-157	1.34143	0.91	0.599	2.70682e-152	CNC-Mesenchyme	PEG10
NUSAP1	1.84485e-156	-1.82678	0.116	0.646	6.75235e-152	CNC-Mesenchyme	NUSAP1
NR2F1	2.28576e-156	1.18307	0.938	0.593	8.36612e-152	CNC-Mesenchyme	NR2F1
CALD1	4.01771e-156	1.15188	0.926	0.612	1.47052e-151	CNC-Mesenchyme	CALD1
CKB	3.22666e-155	-2.19559	0.216	0.704	1.18099e-150	CNC-Mesenchyme	CKB
SAT1	7.74254e-152	1.50722	0.926	0.622	2.83385e-147	CNC-Mesenchyme	SAT1
UBE2S	1.65351e-151	-1.80532	0.486	0.827	6.05202e-147	CNC-Mesenchyme	UBE2S
DCN	3.71443e-149	1.25309	0.697	0.245	1.35952e-144	CNC-Mesenchyme	DCN
CDC42EP5	2.91005e-143	1.15045	0.755	0.331	1.06511e-138	CNC-Mesenchyme	CDC42EP5
MKI67	6.33537e-141	-1.71837	0.091	0.598	2.31881e-136	CNC-Mesenchyme	MKI67
SLC1A3	1.40651e-140	1.3178	0.712	0.283	5.14796e-136	CNC-Mesenchyme	SLC1A3
PTTG1	1.83433e-140	-1.87061	0.348	0.756	6.71384e-136	CNC-Mesenchyme	PTTG1
ACTG1	4.97592e-138	0.576311	1	0.99	1.82124e-133	CNC-Mesenchyme	ACTG1
OLFML3	6.8702e-136	1.15272	0.562	0.165	2.51456e-131	CNC-Mesenchyme	OLFML3
FTH1	9.13233e-136	0.627813	1	0.988	3.34252e-131	CNC-Mesenchyme	FTH1
IGFBP2	2.06087e-135	0.878244	0.992	0.899	7.543e-131	CNC-Mesenchyme	IGFBP2
IFITM3	1.17937e-132	1.15534	0.83	0.471	4.31662e-128	CNC-Mesenchyme	IFITM3
CCNB1	2.10717e-132	-1.9688	0.112	0.597	7.71245e-128	CNC-Mesenchyme	CCNB1
TUBB4B	3.89016e-128	-1.56358	0.548	0.826	1.42384e-123	CNC-Mesenchyme	TUBB4B
HMGA1	1.09491e-126	-1.32106	0.458	0.801	4.00749e-122	CNC-Mesenchyme	HMGA1
RPL10	2.68621e-126	0.410813	0.999	0.997	9.83181e-122	CNC-Mesenchyme	RPL10
RANBP1	3.19289e-124	-1.06198	0.718	0.901	1.16863e-119	CNC-Mesenchyme	RANBP1
TPX2	4.00248e-124	-1.60388	0.11	0.573	1.46495e-119	CNC-Mesenchyme	TPX2
CALM2	8.67786e-123	-1.00975	0.847	0.957	3.17618e-118	CNC-Mesenchyme	CALM2
HOXB-AS3	1.49394e-122	-2.52411	0.126	0.578	5.46797e-118	CNC-Mesenchyme	HOXB-AS3
CKS2	1.91103e-121	-1.48755	0.404	0.758	6.99456e-117	CNC-Mesenchyme	CKS2
ITM2A	7.47329e-120	1.16758	0.626	0.229	2.7353e-115	CNC-Mesenchyme	ITM2A
DLGAP5	1.13984e-119	-1.56265	0.057	0.524	4.17194e-115	CNC-Mesenchyme	DLGAP5
SNCA	1.5678e-119	1.09799	0.684	0.293	5.73831e-115	CNC-Mesenchyme	SNCA
TUBB	2.67162e-119	-0.633851	0.97	0.987	9.77841e-115	CNC-Mesenchyme	TUBB
ADD3	1.79162e-118	1.10727	0.76	0.393	6.5575e-114	CNC-Mesenchyme	ADD3
CDH11	1.4693e-116	1.03598	0.643	0.258	5.37779e-112	CNC-Mesenchyme	CDH11
ANXA1	1.36729e-114	1.22733	0.499	0.143	5.00442e-110	CNC-Mesenchyme	ANXA1
ASPM	9.89892e-110	-1.55208	0.071	0.509	3.6231e-105	CNC-Mesenchyme	ASPM
BIRC5	1.61642e-109	-1.37804	0.145	0.575	5.91624e-105	CNC-Mesenchyme	BIRC5
FOXC1	2.24079e-108	0.938971	0.66	0.271	8.2015e-104	CNC-Mesenchyme	FOXC1
RBP1	5.05225e-108	-1.38381	0.659	0.872	1.84917e-103	CNC-Mesenchyme	RBP1
H1FX	3.17518e-106	-1.10203	0.628	0.86	1.16215e-101	CNC-Mesenchyme	H1FX
MAD2L1	1.44827e-105	-1.28268	0.179	0.598	5.30082e-101	CNC-Mesenchyme	MAD2L1
HNRNPA2B1	5.26686e-105	-0.800461	0.888	0.958	1.92772e-100	CNC-Mesenchyme	HNRNPA2B1
COL6A3	1.65334e-104	1.0077	0.388	0.09	6.05139e-100	CNC-Mesenchyme	COL6A3
C9orf16	3.54545e-104	1.09458	0.899	0.661	1.29767e-99	CNC-Mesenchyme	C9orf16
CCNB2	3.21253e-103	-1.42282	0.11	0.532	1.17582e-98	CNC-Mesenchyme	CCNB2
KPNA2	3.30883e-103	-1.52957	0.322	0.677	1.21106e-98	CNC-Mesenchyme	KPNA2
NASP	4.64626e-103	-1.00339	0.64	0.865	1.70058e-98	CNC-Mesenchyme	NASP
CEBPD	1.11477e-102	0.971328	0.456	0.131	4.08019e-98	CNC-Mesenchyme	CEBPD
HIST1H4C	1.12791e-102	-2.53498	0.693	0.823	4.12825e-98	CNC-Mesenchyme	HIST1H4C
TYMS	6.62104e-102	-1.18489	0.428	0.751	2.42337e-97	CNC-Mesenchyme	TYMS
RPS12	2.13397e-99	0.362172	1	0.997	7.81055e-95	CNC-Mesenchyme	RPS12
RAN	5.45947e-99	-0.726452	0.909	0.955	1.99822e-94	CNC-Mesenchyme	RAN
PRRX1	1.2225e-98	0.917358	0.573	0.221	4.47448e-94	CNC-Mesenchyme	PRRX1
FLRT2	1.38107e-97	0.993993	0.468	0.15	5.05484e-93	CNC-Mesenchyme	FLRT2
AKAP12	3.49894e-97	1.18979	0.832	0.538	1.28065e-92	CNC-Mesenchyme	AKAP12
ARL6IP1	1.11975e-96	-1.61235	0.436	0.726	4.09841e-92	CNC-Mesenchyme	ARL6IP1
ODC1	1.08537e-95	-1.19492	0.34	0.685	3.97255e-91	CNC-Mesenchyme	ODC1
CDKN3	9.67953e-95	-1.38086	0.107	0.505	3.54281e-90	CNC-Mesenchyme	CDKN3
SOX2	3.73296e-94	-1.43841	0.14	0.53	1.3663e-89	CNC-Mesenchyme	SOX2
CDK1	4.94846e-94	-1.27569	0.117	0.516	1.81119e-89	CNC-Mesenchyme	CDK1
H2AFX	6.83918e-94	-1.25102	0.158	0.551	2.50321e-89	CNC-Mesenchyme	H2AFX
EVA1B	1.34616e-91	0.919205	0.61	0.271	4.9271e-87	CNC-Mesenchyme	EVA1B
MDK	1.72169e-91	-0.60658	0.981	0.988	6.30156e-87	CNC-Mesenchyme	MDK
DEK	4.40113e-91	-1.01497	0.485	0.784	1.61086e-86	CNC-Mesenchyme	DEK
TMSB15A	8.79215e-91	-0.993328	0.442	0.77	3.21801e-86	CNC-Mesenchyme	TMSB15A
PSIP1	1.45392e-90	-1.0649	0.475	0.767	5.32151e-86	CNC-Mesenchyme	PSIP1
HOXB9	1.44447e-89	-1.52719	0.051	0.429	5.28691e-85	CNC-Mesenchyme	HOXB9
ITGA1	3.67061e-89	0.910677	0.354	0.087	1.34348e-84	CNC-Mesenchyme	ITGA1
CENPV	4.9631e-89	-1.12884	0.452	0.746	1.81654e-84	CNC-Mesenchyme	CENPV
ARHGAP29	1.27751e-88	0.888999	0.486	0.168	4.67583e-84	CNC-Mesenchyme	ARHGAP29
JPT1	1.29378e-88	-1.01664	0.64	0.84	4.73536e-84	CNC-Mesenchyme	JPT1
CENPW	2.50659e-88	-1.06362	0.328	0.677	9.17435e-84	CNC-Mesenchyme	CENPW
VCAN	6.13032e-88	0.818195	0.855	0.56	2.24376e-83	CNC-Mesenchyme	VCAN
CD63	1.43313e-87	0.672572	0.982	0.911	5.24541e-83	CNC-Mesenchyme	CD63
EDNRA	2.82794e-87	0.899729	0.437	0.14	1.03505e-82	CNC-Mesenchyme	EDNRA
IER3	1.18175e-85	0.900217	0.622	0.282	4.32532e-81	CNC-Mesenchyme	IER3
PCOLCE	2.11834e-85	0.857023	0.581	0.244	7.75335e-81	CNC-Mesenchyme	PCOLCE
HMGB3	8.41137e-85	-1.10895	0.293	0.646	3.07865e-80	CNC-Mesenchyme	HMGB3
LAMA4	1.11958e-84	0.8875	0.468	0.168	4.09776e-80	CNC-Mesenchyme	LAMA4
UBE2T	1.91846e-84	-1.09243	0.294	0.644	7.02176e-80	CNC-Mesenchyme	UBE2T
RPL28	9.65067e-84	0.342554	0.999	0.994	3.53224e-79	CNC-Mesenchyme	RPL28
TUBB2B	2.7288e-83	-1.21091	0.561	0.803	9.98769e-79	CNC-Mesenchyme	TUBB2B
PRC1	3.05832e-83	-1.13223	0.063	0.425	1.11938e-78	CNC-Mesenchyme	PRC1
HMMR	4.65193e-81	-1.19875	0.048	0.405	1.70265e-76	CNC-Mesenchyme	HMMR
C1QTNF4	9.46752e-81	0.9132	0.641	0.324	3.46521e-76	CNC-Mesenchyme	C1QTNF4
MYL12A	1.77948e-80	0.874524	0.861	0.647	6.51309e-76	CNC-Mesenchyme	MYL12A
PCLAF	3.15933e-80	-1.11549	0.234	0.591	1.15635e-75	CNC-Mesenchyme	PCLAF
SNRPE	4.15775e-80	-0.753519	0.766	0.9	1.52178e-75	CNC-Mesenchyme	SNRPE
IGFBP5	8.85032e-80	1.04783	0.593	0.275	3.2393e-75	CNC-Mesenchyme	IGFBP5
ALCAM	1.14182e-79	0.83688	0.458	0.164	4.17916e-75	CNC-Mesenchyme	ALCAM
NUF2	1.46792e-79	-1.12299	0.049	0.4	5.37272e-75	CNC-Mesenchyme	NUF2
SMC4	1.4096e-78	-1.06815	0.203	0.552	5.15926e-74	CNC-Mesenchyme	SMC4
TFPI	1.10814e-77	0.743157	0.428	0.144	4.05592e-73	CNC-Mesenchyme	TFPI
HIST1H1D	1.1793e-77	-1.53537	0.178	0.523	4.31636e-73	CNC-Mesenchyme	HIST1H1D
TMSB10	2.10334e-77	0.53804	0.992	0.962	7.69844e-73	CNC-Mesenchyme	TMSB10
CDC20	5.87048e-77	-1.22372	0.064	0.41	2.14865e-72	CNC-Mesenchyme	CDC20
ARL4C	6.18428e-77	-1.14542	0.064	0.412	2.26351e-72	CNC-Mesenchyme	ARL4C
FAP	9.31762e-77	0.681454	0.42	0.139	3.41034e-72	CNC-Mesenchyme	FAP
HIST1H1B	1.27454e-76	-1.3861	0.097	0.444	4.66495e-72	CNC-Mesenchyme	HIST1H1B
CCNA2	1.5991e-76	-1.06044	0.054	0.397	5.85288e-72	CNC-Mesenchyme	CCNA2
NUCKS1	1.80143e-76	-0.862631	0.73	0.872	6.5934e-72	CNC-Mesenchyme	NUCKS1
PHLDA2	3.53759e-76	0.822828	0.333	0.088	1.29479e-71	CNC-Mesenchyme	PHLDA2
COLEC12	6.34164e-75	0.769575	0.412	0.137	2.3211e-70	CNC-Mesenchyme	COLEC12
TPM1	2.72822e-74	0.923601	0.817	0.583	9.98556e-70	CNC-Mesenchyme	TPM1
SERF2	4.10559e-74	0.476245	0.994	0.966	1.50269e-69	CNC-Mesenchyme	SERF2
KIF20B	4.40209e-74	-1.06133	0.114	0.457	1.61121e-69	CNC-Mesenchyme	KIF20B
ITGA4	3.09336e-73	0.773478	0.376	0.117	1.1322e-68	CNC-Mesenchyme	ITGA4
GTSE1	3.86678e-73	-1.01582	0.058	0.389	1.41528e-68	CNC-Mesenchyme	GTSE1
FRMD4A	1.03423e-72	0.813546	0.597	0.301	3.7854e-68	CNC-Mesenchyme	FRMD4A
SPC25	3.67191e-72	-0.950003	0.043	0.369	1.34395e-67	CNC-Mesenchyme	SPC25
AURKB	6.20953e-72	-0.986896	0.059	0.389	2.27275e-67	CNC-Mesenchyme	AURKB
SNRPD1	2.43808e-71	-0.730625	0.771	0.881	8.92363e-67	CNC-Mesenchyme	SNRPD1
MIR100HG	2.57681e-71	0.737286	0.463	0.183	9.4314e-67	CNC-Mesenchyme	MIR100HG
TIMP1	3.12995e-71	0.967759	0.721	0.446	1.14559e-66	CNC-Mesenchyme	TIMP1
CFI	4.74469e-71	0.718295	0.324	0.09	1.7366e-66	CNC-Mesenchyme	CFI
CKAP2	1.12139e-70	-1.0538	0.155	0.491	4.10439e-66	CNC-Mesenchyme	CKAP2
SELENOM	1.48819e-70	0.824458	0.54	0.255	5.44692e-66	CNC-Mesenchyme	SELENOM
CENPH	2.42927e-70	-0.953449	0.197	0.532	8.89136e-66	CNC-Mesenchyme	CENPH
OST4	7.43662e-70	0.585945	0.958	0.863	2.72188e-65	CNC-Mesenchyme	OST4
SNRPF	1.16253e-69	-0.658463	0.808	0.909	4.25496e-65	CNC-Mesenchyme	SNRPF
PTGES3	1.80868e-69	-0.728469	0.739	0.885	6.61995e-65	CNC-Mesenchyme	PTGES3
CPED1	2.71213e-69	0.70159	0.393	0.133	9.92668e-65	CNC-Mesenchyme	CPED1
LAMB1	4.59948e-69	0.800042	0.456	0.181	1.68346e-64	CNC-Mesenchyme	LAMB1
PHLDA1	1.04516e-68	0.755424	0.499	0.207	3.82538e-64	CNC-Mesenchyme	PHLDA1
NELL2	2.34284e-68	0.760563	0.486	0.203	8.57504e-64	CNC-Mesenchyme	NELL2
EEF1A1	6.33672e-68	0.259227	1	1	2.3193e-63	CNC-Mesenchyme	EEF1A1
FGFBP3	1.07407e-67	-1.15849	0.288	0.592	3.93121e-63	CNC-Mesenchyme	FGFBP3
LSM4	1.99399e-67	-0.764778	0.638	0.823	7.29819e-63	CNC-Mesenchyme	LSM4
ERH	2.64542e-67	-0.664867	0.819	0.91	9.6825e-63	CNC-Mesenchyme	ERH
SMOC2	3.88961e-67	0.603861	0.265	0.062	1.42364e-62	CNC-Mesenchyme	SMOC2
SGO2	2.07595e-66	-1.02715	0.054	0.364	7.59817e-62	CNC-Mesenchyme	SGO2
YBX1	2.15555e-66	-0.452659	0.977	0.981	7.88953e-62	CNC-Mesenchyme	YBX1
CDCA8	2.7441e-66	-0.971147	0.03	0.332	1.00437e-61	CNC-Mesenchyme	CDCA8
HIST1H1C	2.83652e-66	-1.23573	0.134	0.449	1.03819e-61	CNC-Mesenchyme	HIST1H1C
RPL13	4.17254e-66	0.260836	0.999	0.998	1.52719e-61	CNC-Mesenchyme	RPL13
COL5A2	5.18127e-66	0.925702	0.524	0.245	1.8964e-61	CNC-Mesenchyme	COL5A2
TPM4	1.06436e-65	0.755708	0.837	0.61	3.89565e-61	CNC-Mesenchyme	TPM4
NDC80	6.70545e-65	-0.899491	0.045	0.351	2.45426e-60	CNC-Mesenchyme	NDC80
SERPINF1	2.45476e-64	0.72766	0.515	0.233	8.98466e-60	CNC-Mesenchyme	SERPINF1
SNRPB	2.90874e-64	-0.774382	0.631	0.819	1.06463e-59	CNC-Mesenchyme	SNRPB
SRSF3	6.62593e-64	-0.663091	0.79	0.904	2.42516e-59	CNC-Mesenchyme	SRSF3
MDFI	1.2495e-63	0.766033	0.581	0.299	4.57329e-59	CNC-Mesenchyme	MDFI
CDCA3	2.15796e-63	-0.924194	0.032	0.327	7.89834e-59	CNC-Mesenchyme	CDCA3
FN1	1.51433e-62	1.10771	0.482	0.217	5.5426e-58	CNC-Mesenchyme	FN1
ZFP36L2	3.02629e-62	0.75859	0.561	0.281	1.10765e-57	CNC-Mesenchyme	ZFP36L2
PCDH7	5.76674e-62	0.708965	0.475	0.208	2.11068e-57	CNC-Mesenchyme	PCDH7
SEMA3E	7.76265e-62	0.574557	0.297	0.082	2.84121e-57	CNC-Mesenchyme	SEMA3E
SET	1.08632e-61	-0.61279	0.855	0.937	3.97605e-57	CNC-Mesenchyme	SET
CENPE	1.12901e-61	-0.950063	0.052	0.347	4.13229e-57	CNC-Mesenchyme	CENPE
TUBA1A	1.44938e-61	-0.828838	0.944	0.978	5.30488e-57	CNC-Mesenchyme	TUBA1A
LSM5	2.36445e-61	-0.777715	0.551	0.765	8.65414e-57	CNC-Mesenchyme	LSM5
CSRP2	2.82293e-61	-0.834967	0.487	0.736	1.03322e-56	CNC-Mesenchyme	CSRP2
RPA3	2.96536e-61	-0.860271	0.403	0.668	1.08535e-56	CNC-Mesenchyme	RPA3
MALAT1	4.23261e-61	0.369925	1	1	1.54918e-56	CNC-Mesenchyme	MALAT1
PFDN5	7.58368e-61	0.472305	0.972	0.92	2.7757e-56	CNC-Mesenchyme	PFDN5
PIMREG	1.20578e-60	-0.915936	0.043	0.332	4.41329e-56	CNC-Mesenchyme	PIMREG
PCDH18	2.0587e-60	0.658426	0.449	0.188	7.53504e-56	CNC-Mesenchyme	PCDH18
AURKA	2.29996e-60	-0.909894	0.032	0.319	8.4181e-56	CNC-Mesenchyme	AURKA
JUND	2.62148e-60	0.593879	0.936	0.827	9.59488e-56	CNC-Mesenchyme	JUND
CALR	3.53428e-60	0.681098	0.909	0.751	1.29358e-55	CNC-Mesenchyme	CALR
CENPA	6.36054e-60	-0.89012	0.042	0.327	2.32802e-55	CNC-Mesenchyme	CENPA
MXRA5	7.39959e-60	0.680634	0.388	0.146	2.70833e-55	CNC-Mesenchyme	MXRA5
ECT2	9.00332e-60	-0.916739	0.058	0.346	3.2953e-55	CNC-Mesenchyme	ECT2
VIM	1.12889e-59	0.484285	0.996	0.976	4.13185e-55	CNC-Mesenchyme	VIM
SNAI2	8.00159e-59	0.584289	0.282	0.08	2.92866e-54	CNC-Mesenchyme	SNAI2
DAB2	1.52345e-58	0.720895	0.408	0.163	5.57599e-54	CNC-Mesenchyme	DAB2
NFIA	2.06007e-58	0.741298	0.516	0.242	7.54007e-54	CNC-Mesenchyme	NFIA
A2M	2.66437e-58	0.675996	0.322	0.104	9.75185e-54	CNC-Mesenchyme	A2M
COL6A2	3.51473e-58	0.634258	0.427	0.175	1.28642e-53	CNC-Mesenchyme	COL6A2
CD24	3.62652e-58	-1.1058	0.112	0.408	1.32734e-53	CNC-Mesenchyme	CD24
ITM2C	5.31026e-58	0.70124	0.64	0.377	1.94361e-53	CNC-Mesenchyme	ITM2C
KIF11	6.42842e-58	-0.855564	0.059	0.343	2.35287e-53	CNC-Mesenchyme	KIF11
H2AFV	8.97433e-58	-0.745055	0.583	0.786	3.2847e-53	CNC-Mesenchyme	H2AFV
FCGRT	5.24643e-57	0.576567	0.298	0.091	1.92025e-52	CNC-Mesenchyme	FCGRT
SFRP2	1.16517e-56	-1.19521	0.136	0.432	4.26463e-52	CNC-Mesenchyme	SFRP2
IGFBP7	1.82019e-56	0.922803	0.235	0.056	6.66207e-52	CNC-Mesenchyme	IGFBP7
DTYMK	2.57078e-56	-0.883796	0.269	0.551	9.4093e-52	CNC-Mesenchyme	DTYMK
RPL34	2.50066e-55	0.286641	0.999	0.994	9.15265e-51	CNC-Mesenchyme	RPL34
PDGFRB	3.39252e-55	0.590451	0.306	0.098	1.2417e-50	CNC-Mesenchyme	PDGFRB
LAPTM4A	3.70846e-55	0.700343	0.764	0.545	1.35734e-50	CNC-Mesenchyme	LAPTM4A
MIS18BP1	4.10631e-55	-0.871005	0.153	0.444	1.50295e-50	CNC-Mesenchyme	MIS18BP1
MT-CO1	9.04661e-55	0.26656	0.997	0.995	3.31115e-50	CNC-Mesenchyme	MT-CO1
SFRP1	1.23091e-54	0.719179	0.606	0.344	4.50525e-50	CNC-Mesenchyme	SFRP1
HOXB2	1.5182e-54	-0.972913	0.051	0.318	5.55677e-50	CNC-Mesenchyme	HOXB2
LRRC17	3.42492e-54	0.704685	0.458	0.209	1.25355e-49	CNC-Mesenchyme	LRRC17
RRM2	3.56541e-54	-0.782382	0.056	0.326	1.30498e-49	CNC-Mesenchyme	RRM2
CDH2	5.78252e-54	-0.879464	0.086	0.362	2.11646e-49	CNC-Mesenchyme	CDH2
RAMP2	6.80321e-54	0.620864	0.402	0.165	2.49004e-49	CNC-Mesenchyme	RAMP2
CENPU	1.69651e-53	-0.780407	0.125	0.407	6.20938e-49	CNC-Mesenchyme	CENPU
SNRPG	5.02863e-53	-0.608918	0.763	0.874	1.84053e-48	CNC-Mesenchyme	SNRPG
PMP22	6.32475e-53	0.684528	0.367	0.142	2.31492e-48	CNC-Mesenchyme	PMP22
OAF	8.90284e-53	0.675904	0.606	0.347	3.25853e-48	CNC-Mesenchyme	OAF
LHFPL6	1.44604e-52	0.632033	0.394	0.16	5.29264e-48	CNC-Mesenchyme	LHFPL6
KIF2C	1.60535e-52	-0.764747	0.033	0.291	5.87575e-48	CNC-Mesenchyme	KIF2C
NR3C1	2.63417e-52	0.680242	0.413	0.177	9.64132e-48	CNC-Mesenchyme	NR3C1
CFH	9.81656e-52	0.484294	0.192	0.04	3.59296e-47	CNC-Mesenchyme	CFH
SMC3	1.97599e-51	-0.713922	0.481	0.708	7.23231e-47	CNC-Mesenchyme	SMC3
PSRC1	1.54631e-50	-0.760494	0.03	0.279	5.65964e-46	CNC-Mesenchyme	PSRC1
DBF4	4.12674e-50	-0.817041	0.154	0.428	1.51043e-45	CNC-Mesenchyme	DBF4
ZWINT	4.55933e-50	-0.741708	0.107	0.379	1.66876e-45	CNC-Mesenchyme	ZWINT
H3F3A	6.09602e-50	-0.281185	1	0.997	2.2312e-45	CNC-Mesenchyme	H3F3A
PBK	1.23445e-49	-0.770357	0.071	0.327	4.51822e-45	CNC-Mesenchyme	PBK
ITGA8	1.64105e-49	0.614025	0.317	0.113	6.00641e-45	CNC-Mesenchyme	ITGA8
PLK1	4.00346e-49	-0.795114	0.033	0.276	1.46531e-44	CNC-Mesenchyme	PLK1
CTSC	9.58907e-49	0.666837	0.332	0.126	3.5097e-44	CNC-Mesenchyme	CTSC
DDR2	1.05873e-48	0.612453	0.343	0.134	3.87507e-44	CNC-Mesenchyme	DDR2
ECM1	1.21477e-48	0.441158	0.187	0.04	4.44618e-44	CNC-Mesenchyme	ECM1
TIMP3	2.16852e-48	0.621507	0.38	0.157	7.93699e-44	CNC-Mesenchyme	TIMP3
ITM2B	3.31853e-48	0.617727	0.842	0.675	1.21462e-43	CNC-Mesenchyme	ITM2B
B2M	3.75301e-48	0.66481	0.848	0.685	1.37364e-43	CNC-Mesenchyme	B2M
RPS4X	4.71573e-48	0.273194	0.999	0.995	1.72601e-43	CNC-Mesenchyme	RPS4X
MGST1	5.84121e-48	-0.783329	0.451	0.678	2.13794e-43	CNC-Mesenchyme	MGST1
HIC1	9.45205e-48	0.454632	0.232	0.064	3.45955e-43	CNC-Mesenchyme	HIC1
ITGB3BP	1.98809e-47	-0.776909	0.213	0.478	7.2766e-43	CNC-Mesenchyme	ITGB3BP
WWTR1	3.00856e-47	0.61149	0.426	0.198	1.10116e-42	CNC-Mesenchyme	WWTR1
CENPN	3.30746e-47	-0.717556	0.129	0.395	1.21056e-42	CNC-Mesenchyme	CENPN
NCAPG	3.45317e-47	-0.715609	0.061	0.31	1.2639e-42	CNC-Mesenchyme	NCAPG
MAML2	4.38204e-47	0.605579	0.409	0.181	1.60387e-42	CNC-Mesenchyme	MAML2
RPL37	5.40022e-47	0.272137	0.997	0.991	1.97653e-42	CNC-Mesenchyme	RPL37
ANGPTL1	6.43319e-47	0.524686	0.254	0.078	2.35461e-42	CNC-Mesenchyme	ANGPTL1
ANP32B	8.26512e-47	-0.614387	0.667	0.824	3.02512e-42	CNC-Mesenchyme	ANP32B
GDF15	9.07499e-47	1.12821	0.331	0.128	3.32154e-42	CNC-Mesenchyme	GDF15
PRKDC	1.13387e-46	-0.63781	0.638	0.807	4.15009e-42	CNC-Mesenchyme	PRKDC
SOX4	1.14884e-46	0.45311	0.931	0.805	4.20487e-42	CNC-Mesenchyme	SOX4
PPIB	1.15895e-46	0.535429	0.902	0.79	4.24186e-42	CNC-Mesenchyme	PPIB
KNL1	1.66216e-46	-0.758517	0.061	0.303	6.08367e-42	CNC-Mesenchyme	KNL1
PCSK9	2.02789e-46	0.605027	0.28	0.095	7.42227e-42	CNC-Mesenchyme	PCSK9
NEK2	2.48957e-46	-0.73532	0.013	0.236	9.11209e-42	CNC-Mesenchyme	NEK2
BASP1	3.21937e-46	0.459664	0.806	0.586	1.17832e-41	CNC-Mesenchyme	BASP1
SERPINH1	6.61017e-46	0.650655	0.568	0.337	2.41939e-41	CNC-Mesenchyme	SERPINH1
ANP32E	6.92707e-46	-0.770968	0.442	0.659	2.53538e-41	CNC-Mesenchyme	ANP32E
MND1	7.31276e-46	-0.744513	0.105	0.353	2.67654e-41	CNC-Mesenchyme	MND1
SLC25A3	9.72447e-46	0.377271	0.991	0.959	3.55925e-41	CNC-Mesenchyme	SLC25A3
SNHG29	1.26476e-45	0.359334	0.975	0.947	4.62916e-41	CNC-Mesenchyme	SNHG29
NMU	2.07579e-45	-0.795058	0.058	0.298	7.59761e-41	CNC-Mesenchyme	NMU
SYNE2	2.08584e-45	-0.776898	0.235	0.495	7.6344e-41	CNC-Mesenchyme	SYNE2
SGO1	4.91821e-45	-0.69379	0.044	0.277	1.80012e-40	CNC-Mesenchyme	SGO1
KIF22	8.49386e-45	-0.714864	0.104	0.354	3.10884e-40	CNC-Mesenchyme	KIF22
RHOC	1.51539e-44	0.598766	0.676	0.44	5.54649e-40	CNC-Mesenchyme	RHOC
SEC61B	2.58438e-44	0.483065	0.914	0.83	9.45908e-40	CNC-Mesenchyme	SEC61B
HIST1H1E	3.91264e-44	-0.820893	0.093	0.338	1.43207e-39	CNC-Mesenchyme	HIST1H1E
ORC6	5.93637e-44	-0.701987	0.164	0.421	2.17277e-39	CNC-Mesenchyme	ORC6
KIFC1	1.35369e-43	-0.67871	0.042	0.267	4.95464e-39	CNC-Mesenchyme	KIFC1
TACC3	1.97744e-43	-0.674366	0.048	0.276	7.23764e-39	CNC-Mesenchyme	TACC3
HNRNPD	2.58698e-43	-0.639331	0.616	0.778	9.4686e-39	CNC-Mesenchyme	HNRNPD
PA2G4	7.35624e-43	-0.691512	0.524	0.711	2.69246e-38	CNC-Mesenchyme	PA2G4
BUB3	7.9193e-43	-0.794718	0.251	0.495	2.89854e-38	CNC-Mesenchyme	BUB3
SPATS2L	8.37876e-43	0.627955	0.399	0.185	3.06671e-38	CNC-Mesenchyme	SPATS2L
SRP9	1.61552e-42	-0.587405	0.703	0.845	5.91295e-38	CNC-Mesenchyme	SRP9
SSR2	1.6254e-42	0.553709	0.828	0.682	5.94913e-38	CNC-Mesenchyme	SSR2
HTRA1	1.97819e-42	0.631499	0.348	0.148	7.24037e-38	CNC-Mesenchyme	HTRA1
PHGDH	2.28432e-42	-0.751342	0.417	0.643	8.36084e-38	CNC-Mesenchyme	PHGDH
EMP3	2.32099e-42	0.596925	0.669	0.437	8.49504e-38	CNC-Mesenchyme	EMP3
FAM114A1	5.10859e-42	0.562195	0.336	0.139	1.8698e-37	CNC-Mesenchyme	FAM114A1
NUDT1	1.7001e-41	-0.7137	0.264	0.506	6.22252e-37	CNC-Mesenchyme	NUDT1
MCM7	1.8677e-41	-0.713015	0.191	0.444	6.83596e-37	CNC-Mesenchyme	MCM7
HSPA5	2.6423e-41	0.574028	0.809	0.631	9.67108e-37	CNC-Mesenchyme	HSPA5
GRK5	3.31798e-41	0.483301	0.265	0.093	1.21442e-36	CNC-Mesenchyme	GRK5
PCDH9	4.02458e-41	0.534697	0.297	0.113	1.47304e-36	CNC-Mesenchyme	PCDH9
H2AFY	4.56827e-41	-0.644819	0.547	0.743	1.67203e-36	CNC-Mesenchyme	H2AFY
PIF1	1.35357e-40	-0.649633	0.014	0.214	4.95418e-36	CNC-Mesenchyme	PIF1
MYLIP	2.18438e-40	0.487893	0.271	0.098	7.99504e-36	CNC-Mesenchyme	MYLIP
COL1A1	2.58028e-40	0.76118	0.294	0.115	9.44409e-36	CNC-Mesenchyme	COL1A1
LAMA1	2.6888e-40	0.56692	0.419	0.207	9.84128e-36	CNC-Mesenchyme	LAMA1
HNRNPAB	3.13139e-40	-0.620299	0.596	0.766	1.14612e-35	CNC-Mesenchyme	HNRNPAB
COL4A2	5.86584e-40	0.675109	0.552	0.329	2.14696e-35	CNC-Mesenchyme	COL4A2
KNSTRN	6.91196e-40	-0.676761	0.058	0.276	2.52985e-35	CNC-Mesenchyme	KNSTRN
SEC61G	9.3009e-40	0.44753	0.915	0.841	3.40422e-35	CNC-Mesenchyme	SEC61G
RARRES2	1.11419e-39	-0.752707	0.126	0.362	4.07806e-35	CNC-Mesenchyme	RARRES2
CBX5	1.5276e-39	-0.585114	0.607	0.774	5.59117e-35	CNC-Mesenchyme	CBX5
IGFBPL1	2.08081e-39	-0.860905	0.024	0.226	7.61598e-35	CNC-Mesenchyme	IGFBPL1
KIF4A	2.15363e-39	-0.609264	0.034	0.24	7.88249e-35	CNC-Mesenchyme	KIF4A
HIST1H1A	2.32481e-39	-0.849893	0.062	0.275	8.50904e-35	CNC-Mesenchyme	HIST1H1A
RRM1	3.00618e-39	-0.647793	0.186	0.427	1.10029e-34	CNC-Mesenchyme	RRM1
RAD51AP1	8.39968e-39	-0.630409	0.081	0.303	3.07437e-34	CNC-Mesenchyme	RAD51AP1
VRK1	1.92028e-38	-0.593362	0.097	0.325	7.02841e-34	CNC-Mesenchyme	VRK1
COL4A1	2.0046e-38	0.698213	0.385	0.189	7.33705e-34	CNC-Mesenchyme	COL4A1
CENPK	2.06167e-38	-0.670046	0.15	0.382	7.54592e-34	CNC-Mesenchyme	CENPK
KIF14	2.14358e-38	-0.570166	0.019	0.213	7.84573e-34	CNC-Mesenchyme	KIF14
SKA2	2.228e-38	-0.68219	0.309	0.54	8.15469e-34	CNC-Mesenchyme	SKA2
SMC2	4.31999e-38	-0.659233	0.17	0.403	1.58116e-33	CNC-Mesenchyme	SMC2
AP1S2	4.54879e-38	-0.805931	0.404	0.609	1.6649e-33	CNC-Mesenchyme	AP1S2
DEPDC1	6.93157e-38	-0.648447	0.043	0.246	2.53702e-33	CNC-Mesenchyme	DEPDC1
HOXB3	1.0414e-37	-0.662101	0.033	0.232	3.81162e-33	CNC-Mesenchyme	HOXB3
DNAJC1	1.18177e-37	0.587475	0.6	0.387	4.32539e-33	CNC-Mesenchyme	DNAJC1
KIF23	1.39201e-37	-0.589822	0.035	0.235	5.09488e-33	CNC-Mesenchyme	KIF23
IFITM2	1.41545e-37	0.597257	0.593	0.375	5.1807e-33	CNC-Mesenchyme	IFITM2
TMPO	1.52407e-37	-0.684436	0.424	0.633	5.57825e-33	CNC-Mesenchyme	TMPO
SEPTIN6	1.6864e-37	0.571181	0.569	0.349	6.17241e-33	CNC-Mesenchyme	SEPTIN6
COL11A1	2.10862e-37	0.583881	0.423	0.22	7.71774e-33	CNC-Mesenchyme	COL11A1
IER2	2.21443e-37	0.66544	0.634	0.425	8.10504e-33	CNC-Mesenchyme	IER2
CENPM	2.34537e-37	-0.570297	0.048	0.254	8.58431e-33	CNC-Mesenchyme	CENPM
ZNF503	2.53327e-37	-0.722244	0.167	0.398	9.27203e-33	CNC-Mesenchyme	ZNF503
BMP2	2.84363e-37	0.4979	0.232	0.079	1.0408e-32	CNC-Mesenchyme	BMP2
HNRNPA3	2.84788e-37	-0.506456	0.823	0.893	1.04235e-32	CNC-Mesenchyme	HNRNPA3
HES6	2.93191e-37	-1.28321	0.152	0.373	1.07311e-32	CNC-Mesenchyme	HES6
SRSF7	3.64899e-37	-0.599051	0.624	0.788	1.33557e-32	CNC-Mesenchyme	SRSF7
MAGED2	3.84248e-37	0.524809	0.823	0.668	1.40639e-32	CNC-Mesenchyme	MAGED2
EZH2	4.18324e-37	-0.663116	0.144	0.371	1.53111e-32	CNC-Mesenchyme	EZH2
COL1A2	6.62385e-37	0.65296	0.221	0.072	2.42439e-32	CNC-Mesenchyme	COL1A2
TTK	8.8927e-37	-0.577429	0.019	0.207	3.25482e-32	CNC-Mesenchyme	TTK
OSTC	9.53001e-37	0.46609	0.884	0.786	3.48808e-32	CNC-Mesenchyme	OSTC
HOXC6	9.55439e-37	-0.593222	0.02	0.21	3.497e-32	CNC-Mesenchyme	HOXC6
HOXC9	1.00081e-36	-0.632509	0.023	0.212	3.66308e-32	CNC-Mesenchyme	HOXC9
RAD21	1.35681e-36	-0.692878	0.405	0.607	4.96605e-32	CNC-Mesenchyme	RAD21
HOXB8	1.49512e-36	-0.597725	0.02	0.209	5.47228e-32	CNC-Mesenchyme	HOXB8
COL6A1	2.10172e-36	0.521022	0.438	0.232	7.69251e-32	CNC-Mesenchyme	COL6A1
HNRNPR	2.19181e-36	-0.584687	0.621	0.782	8.02223e-32	CNC-Mesenchyme	HNRNPR
NPC2	3.06528e-36	0.529267	0.755	0.56	1.12192e-31	CNC-Mesenchyme	NPC2
STC1	3.17187e-36	0.475781	0.163	0.041	1.16094e-31	CNC-Mesenchyme	STC1
SPRY4	3.26535e-36	0.501728	0.278	0.109	1.19515e-31	CNC-Mesenchyme	SPRY4
CALU	4.48811e-36	0.596355	0.696	0.509	1.64269e-31	CNC-Mesenchyme	CALU
TNFRSF21	7.12331e-36	0.399424	0.177	0.049	2.6072e-31	CNC-Mesenchyme	TNFRSF21
PNRC1	8.70302e-36	0.53624	0.472	0.264	3.18539e-31	CNC-Mesenchyme	PNRC1
CKAP2L	1.04925e-35	-0.54605	0.025	0.211	3.84036e-31	CNC-Mesenchyme	CKAP2L
DHRS3	1.19104e-35	0.554175	0.409	0.212	4.35933e-31	CNC-Mesenchyme	DHRS3
DHFR	1.55246e-35	-0.671421	0.153	0.373	5.68215e-31	CNC-Mesenchyme	DHFR
RHOJ	1.68763e-35	0.450411	0.278	0.11	6.17688e-31	CNC-Mesenchyme	RHOJ
COL8A1	2.92597e-35	0.351125	0.157	0.039	1.07093e-30	CNC-Mesenchyme	COL8A1
SOX9	2.95255e-35	0.530781	0.403	0.206	1.08066e-30	CNC-Mesenchyme	SOX9
PRDX5	3.014e-35	0.431356	0.913	0.827	1.10315e-30	CNC-Mesenchyme	PRDX5
FHL3	3.37474e-35	0.486113	0.285	0.118	1.23519e-30	CNC-Mesenchyme	FHL3
EXOSC8	4.81299e-35	-0.652315	0.338	0.547	1.7616e-30	CNC-Mesenchyme	EXOSC8
SEMA3A	7.40206e-35	0.489132	0.333	0.15	2.70923e-30	CNC-Mesenchyme	SEMA3A
IFITM1	1.28637e-34	0.486575	0.273	0.109	4.70826e-30	CNC-Mesenchyme	IFITM1
ANXA5	1.51689e-34	0.538413	0.707	0.524	5.55197e-30	CNC-Mesenchyme	ANXA5
CCT5	2.45203e-34	-0.594636	0.468	0.672	8.97466e-30	CNC-Mesenchyme	CCT5
HOXC8	2.52095e-34	-0.5927	0.018	0.194	9.22691e-30	CNC-Mesenchyme	HOXC8
PLAT	2.55263e-34	0.438299	0.247	0.091	9.3429e-30	CNC-Mesenchyme	PLAT
MXD3	2.55319e-34	-0.554664	0.037	0.224	9.34494e-30	CNC-Mesenchyme	MXD3
HSPE1	3.19636e-34	-0.482884	0.777	0.86	1.1699e-29	CNC-Mesenchyme	HSPE1
LGALS3	3.57422e-34	0.403048	0.177	0.051	1.3082e-29	CNC-Mesenchyme	LGALS3
C1orf122	4.02995e-34	0.536297	0.698	0.521	1.475e-29	CNC-Mesenchyme	C1orf122
BUB1B	6.24102e-34	-0.541026	0.043	0.23	2.28427e-29	CNC-Mesenchyme	BUB1B
GMNN	6.32068e-34	-0.601289	0.25	0.471	2.31343e-29	CNC-Mesenchyme	GMNN
AL359555.4	7.84624e-34	0.334346	0.149	0.037	2.8718e-29	CNC-Mesenchyme	AL359555.4
RPL35	9.494e-34	-0.264914	0.997	0.99	3.4749e-29	CNC-Mesenchyme	RPL35
SHISAL2B	1.12029e-33	-0.605429	0.015	0.188	4.10039e-29	CNC-Mesenchyme	SHISAL2B
FRMD6	1.60113e-33	0.432463	0.297	0.126	5.86031e-29	CNC-Mesenchyme	FRMD6
DRAXIN	1.77675e-33	-0.561164	0.029	0.209	6.50309e-29	CNC-Mesenchyme	DRAXIN
CDCA2	1.93982e-33	-0.502373	0.019	0.192	7.09993e-29	CNC-Mesenchyme	CDCA2
SRGAP3	2.12018e-33	-0.704124	0.1	0.304	7.76006e-29	CNC-Mesenchyme	SRGAP3
SNHG18	2.6128e-33	0.398787	0.273	0.109	9.56311e-29	CNC-Mesenchyme	SNHG18
PARP1	2.77685e-33	-0.635249	0.395	0.587	1.01635e-28	CNC-Mesenchyme	PARP1
FZD3	3.48246e-33	-0.672406	0.116	0.323	1.27461e-28	CNC-Mesenchyme	FZD3
HOTAIRM1	4.01062e-33	-0.58401	0.034	0.215	1.46793e-28	CNC-Mesenchyme	HOTAIRM1
CEP55	4.72885e-33	-0.532951	0.018	0.189	1.73081e-28	CNC-Mesenchyme	CEP55
PPIC	5.05401e-33	0.368393	0.168	0.048	1.84982e-28	CNC-Mesenchyme	PPIC
HJURP	5.25108e-33	-0.509098	0.019	0.191	1.92195e-28	CNC-Mesenchyme	HJURP
RTKN2	7.18465e-33	-0.540894	0.045	0.231	2.62965e-28	CNC-Mesenchyme	RTKN2
USP1	7.89649e-33	-0.621552	0.174	0.389	2.8902e-28	CNC-Mesenchyme	USP1
HSPD1	1.11191e-32	-0.459613	0.806	0.876	4.06969e-28	CNC-Mesenchyme	HSPD1
TROAP	1.2474e-32	-0.547068	0.039	0.222	4.5656e-28	CNC-Mesenchyme	TROAP
BUB1	1.25649e-32	-0.588481	0.039	0.22	4.59887e-28	CNC-Mesenchyme	BUB1
MZT1	1.58452e-32	-0.649901	0.197	0.414	5.79952e-28	CNC-Mesenchyme	MZT1
GNG11	2.15727e-32	0.552177	0.523	0.326	7.89583e-28	CNC-Mesenchyme	GNG11
TCF4	2.71807e-32	0.539432	0.657	0.461	9.94842e-28	CNC-Mesenchyme	TCF4
RRBP1	2.74748e-32	0.563532	0.501	0.311	1.00561e-27	CNC-Mesenchyme	RRBP1
EGFR	2.84264e-32	0.378664	0.229	0.084	1.04043e-27	CNC-Mesenchyme	EGFR
TUBA1C	5.07059e-32	-0.85393	0.21	0.416	1.85589e-27	CNC-Mesenchyme	TUBA1C
KLHL4	5.88189e-32	0.402115	0.182	0.056	2.15283e-27	CNC-Mesenchyme	KLHL4
NREP	6.23441e-32	0.459013	0.696	0.496	2.28185e-27	CNC-Mesenchyme	NREP
SUMO2	8.08571e-32	-0.305685	0.973	0.978	2.95945e-27	CNC-Mesenchyme	SUMO2
PAMR1	8.51259e-32	0.323575	0.152	0.04	3.11569e-27	CNC-Mesenchyme	PAMR1
DSTN	1.02247e-31	0.48723	0.751	0.587	3.74235e-27	CNC-Mesenchyme	DSTN
COL14A1	1.30198e-31	-0.602479	0.024	0.194	4.76538e-27	CNC-Mesenchyme	COL14A1
XRCC5	1.56404e-31	-0.481637	0.736	0.84	5.72456e-27	CNC-Mesenchyme	XRCC5
CPD	1.61104e-31	0.549532	0.355	0.178	5.89655e-27	CNC-Mesenchyme	CPD
SPRY1	1.64751e-31	0.44288	0.66	0.449	6.03006e-27	CNC-Mesenchyme	SPRY1
LMNB1	1.69662e-31	-0.59571	0.136	0.345	6.20979e-27	CNC-Mesenchyme	LMNB1
NTS	3.42709e-31	0.486645	0.212	0.074	1.25435e-26	CNC-Mesenchyme	NTS
ITGB1	5.90496e-31	0.486963	0.754	0.608	2.16128e-26	CNC-Mesenchyme	ITGB1
C21orf58	1.27299e-30	-0.547768	0.083	0.271	4.65926e-26	CNC-Mesenchyme	C21orf58
CDC25C	1.51893e-30	-0.483756	0.032	0.199	5.55943e-26	CNC-Mesenchyme	CDC25C
NBL1	2.64401e-30	0.377001	0.23	0.088	9.67732e-26	CNC-Mesenchyme	NBL1
C7	2.9026e-30	0.461142	0.182	0.06	1.06238e-25	CNC-Mesenchyme	C7
AHNAK	2.95915e-30	0.455301	0.268	0.112	1.08308e-25	CNC-Mesenchyme	AHNAK
NID2	3.40231e-30	0.355742	0.211	0.076	1.24528e-25	CNC-Mesenchyme	NID2
PRRX2	4.1416e-30	0.421281	0.309	0.141	1.51587e-25	CNC-Mesenchyme	PRRX2
HIST2H2AC	5.19355e-30	-0.516016	0.03	0.196	1.90089e-25	CNC-Mesenchyme	HIST2H2AC
PWWP3B	6.67847e-30	0.316722	0.131	0.032	2.44439e-25	CNC-Mesenchyme	PWWP3B
PPIA	1.15638e-29	-0.288839	0.989	0.98	4.23247e-25	CNC-Mesenchyme	PPIA
HAPLN1	1.89573e-29	0.449733	0.211	0.077	6.93855e-25	CNC-Mesenchyme	HAPLN1
KCTD12	1.90858e-29	0.437668	0.29	0.13	6.98558e-25	CNC-Mesenchyme	KCTD12
VCL	2.08166e-29	0.536934	0.49	0.304	7.61909e-25	CNC-Mesenchyme	VCL
KIF15	2.28446e-29	-0.507327	0.042	0.21	8.36135e-25	CNC-Mesenchyme	KIF15
PRDX2	2.4932e-29	-0.374874	0.926	0.943	9.12535e-25	CNC-Mesenchyme	PRDX2
METRN	2.77524e-29	-0.4694	0.76	0.849	1.01577e-24	CNC-Mesenchyme	METRN
HELLS	4.60201e-29	-0.631958	0.269	0.466	1.68438e-24	CNC-Mesenchyme	HELLS
CD164	4.66465e-29	0.479944	0.458	0.271	1.70731e-24	CNC-Mesenchyme	CD164
AMOTL1	5.03328e-29	0.485411	0.352	0.184	1.84223e-24	CNC-Mesenchyme	AMOTL1
PRR11	6.03554e-29	-0.479986	0.029	0.188	2.20907e-24	CNC-Mesenchyme	PRR11
UCP2	6.62595e-29	-0.530333	0.077	0.258	2.42516e-24	CNC-Mesenchyme	UCP2
ANP32A	1.02785e-28	-0.506567	0.568	0.716	3.76205e-24	CNC-Mesenchyme	ANP32A
COMMD6	1.0827e-28	0.358823	0.934	0.856	3.9628e-24	CNC-Mesenchyme	COMMD6
MYEF2	1.39318e-28	-0.579445	0.15	0.348	5.09917e-24	CNC-Mesenchyme	MYEF2
LIMA1	1.52766e-28	0.427523	0.354	0.182	5.59138e-24	CNC-Mesenchyme	LIMA1
CD99	1.92124e-28	0.469313	0.741	0.578	7.03192e-24	CNC-Mesenchyme	CD99
CNTNAP2	2.3082e-28	-0.588047	0.049	0.216	8.44825e-24	CNC-Mesenchyme	CNTNAP2
SERBP1	2.73626e-28	-0.416267	0.773	0.856	1.0015e-23	CNC-Mesenchyme	SERBP1
ADD3-AS1	3.4522e-28	0.305713	0.135	0.036	1.26354e-23	CNC-Mesenchyme	ADD3-AS1
KIF18A	3.84833e-28	-0.47922	0.028	0.183	1.40853e-23	CNC-Mesenchyme	KIF18A
EPS8	4.0361e-28	0.470438	0.396	0.222	1.47725e-23	CNC-Mesenchyme	EPS8
ADGRF5	4.43423e-28	0.277552	0.119	0.028	1.62297e-23	CNC-Mesenchyme	ADGRF5
RRAS	4.83215e-28	0.468568	0.417	0.236	1.76861e-23	CNC-Mesenchyme	RRAS
NCAPD2	4.83383e-28	-0.511496	0.077	0.253	1.76923e-23	CNC-Mesenchyme	NCAPD2
ENY2	5.66596e-28	-0.472685	0.702	0.803	2.0738e-23	CNC-Mesenchyme	ENY2
LAMC3	6.16057e-28	0.376656	0.179	0.061	2.25483e-23	CNC-Mesenchyme	LAMC3
ANGPT1	8.03383e-28	0.353765	0.154	0.046	2.94046e-23	CNC-Mesenchyme	ANGPT1
PCNA	9.55435e-28	-0.628056	0.274	0.47	3.49699e-23	CNC-Mesenchyme	PCNA
PKM	1.07588e-27	-0.555689	0.598	0.732	3.93784e-23	CNC-Mesenchyme	PKM
RACGAP1	1.18827e-27	-0.467128	0.025	0.177	4.34918e-23	CNC-Mesenchyme	RACGAP1
CPE	1.19612e-27	0.480099	0.548	0.363	4.37791e-23	CNC-Mesenchyme	CPE
SFPQ	1.29887e-27	-0.523544	0.62	0.754	4.754e-23	CNC-Mesenchyme	SFPQ
EIF1AX	1.44751e-27	-0.463462	0.715	0.815	5.29803e-23	CNC-Mesenchyme	EIF1AX
LRP10	1.46577e-27	0.384536	0.274	0.123	5.36486e-23	CNC-Mesenchyme	LRP10
SQSTM1	1.52584e-27	0.464877	0.476	0.3	5.58473e-23	CNC-Mesenchyme	SQSTM1
AC004540.2	1.83117e-27	-0.621716	0.117	0.299	6.70225e-23	CNC-Mesenchyme	AC004540.2
FBXO5	1.83444e-27	-0.530987	0.105	0.284	6.71424e-23	CNC-Mesenchyme	FBXO5
P4HA1	1.87434e-27	0.507334	0.381	0.213	6.86026e-23	CNC-Mesenchyme	P4HA1
TRIM59	3.04396e-27	-0.547763	0.083	0.259	1.11412e-22	CNC-Mesenchyme	TRIM59
NRP2	3.26163e-27	0.529618	0.402	0.231	1.19379e-22	CNC-Mesenchyme	NRP2
BANF1	3.59895e-27	-0.438012	0.759	0.832	1.31725e-22	CNC-Mesenchyme	BANF1
CYTOR	3.74414e-27	0.441711	0.256	0.112	1.37039e-22	CNC-Mesenchyme	CYTOR
CCDC34	4.21312e-27	-0.575538	0.294	0.485	1.54204e-22	CNC-Mesenchyme	CCDC34
ENO1	5.44756e-27	-0.446772	0.764	0.864	1.99386e-22	CNC-Mesenchyme	ENO1
FBN1	5.89315e-27	0.391516	0.265	0.119	2.15695e-22	CNC-Mesenchyme	FBN1
ARID5B	5.91627e-27	0.34946	0.244	0.103	2.16541e-22	CNC-Mesenchyme	ARID5B
NPM1	5.96979e-27	-0.262654	0.982	0.986	2.185e-22	CNC-Mesenchyme	NPM1
ANXA2	6.71375e-27	0.674381	0.547	0.38	2.4573e-22	CNC-Mesenchyme	ANXA2
ITGA10	6.79455e-27	0.295432	0.136	0.038	2.48687e-22	CNC-Mesenchyme	ITGA10
ARHGDIB	7.46173e-27	0.388983	0.203	0.078	2.73107e-22	CNC-Mesenchyme	ARHGDIB
NME1	7.60396e-27	-0.538919	0.614	0.731	2.78312e-22	CNC-Mesenchyme	NME1
RGL1	8.00082e-27	0.339475	0.201	0.075	2.92838e-22	CNC-Mesenchyme	RGL1
CD81	8.20529e-27	0.39691	0.85	0.722	3.00322e-22	CNC-Mesenchyme	CD81
MARCKSL1	8.91106e-27	-0.31438	0.961	0.974	3.26154e-22	CNC-Mesenchyme	MARCKSL1
SINHCAF	9.10074e-27	-0.551582	0.295	0.493	3.33096e-22	CNC-Mesenchyme	SINHCAF
GLT8D2	1.05988e-26	0.362015	0.206	0.08	3.87928e-22	CNC-Mesenchyme	GLT8D2
RFX4	1.06778e-26	-0.497041	0.027	0.175	3.90818e-22	CNC-Mesenchyme	RFX4
IGDCC3	1.26471e-26	-0.606848	0.395	0.567	4.62898e-22	CNC-Mesenchyme	IGDCC3
FABP7	1.41275e-26	-0.802503	0.319	0.503	5.1708e-22	CNC-Mesenchyme	FABP7
ALX1	1.72676e-26	0.464939	0.311	0.154	6.32011e-22	CNC-Mesenchyme	ALX1
STAT3	1.83277e-26	0.462905	0.432	0.257	6.70813e-22	CNC-Mesenchyme	STAT3
NAE1	1.83837e-26	-0.534194	0.372	0.552	6.72863e-22	CNC-Mesenchyme	NAE1
MYDGF	2.07306e-26	0.451519	0.622	0.452	7.5876e-22	CNC-Mesenchyme	MYDGF
RARB	2.21305e-26	0.458675	0.274	0.129	8.1e-22	CNC-Mesenchyme	RARB
TMEFF1	2.37735e-26	-0.526451	0.074	0.243	8.70132e-22	CNC-Mesenchyme	TMEFF1
CARHSP1	2.41841e-26	-0.540336	0.36	0.547	8.85164e-22	CNC-Mesenchyme	CARHSP1
CKAP5	2.54715e-26	-0.534979	0.162	0.352	9.32282e-22	CNC-Mesenchyme	CKAP5
PPFIBP1	2.59358e-26	0.493491	0.352	0.189	9.49278e-22	CNC-Mesenchyme	PPFIBP1
CTSK	2.72374e-26	0.343892	0.189	0.07	9.96916e-22	CNC-Mesenchyme	CTSK
CCND1	3.34149e-26	-0.705824	0.437	0.59	1.22302e-21	CNC-Mesenchyme	CCND1
ARHGAP11A	3.59304e-26	-0.428207	0.034	0.185	1.31509e-21	CNC-Mesenchyme	ARHGAP11A
LINC01151	4.38014e-26	0.433018	0.152	0.047	1.60317e-21	CNC-Mesenchyme	LINC01151
ACYP1	4.52568e-26	-0.484711	0.144	0.333	1.65645e-21	CNC-Mesenchyme	ACYP1
LGALS1	5.50873e-26	0.683203	0.443	0.273	2.01625e-21	CNC-Mesenchyme	LGALS1
PAX3	5.7583e-26	-0.531671	0.086	0.255	2.10759e-21	CNC-Mesenchyme	PAX3
LSM3	5.76169e-26	-0.467289	0.538	0.696	2.10884e-21	CNC-Mesenchyme	LSM3
PLAGL1	7.48461e-26	-0.624492	0.201	0.381	2.73944e-21	CNC-Mesenchyme	PLAGL1
FANCI	8.19301e-26	-0.465558	0.069	0.234	2.99872e-21	CNC-Mesenchyme	FANCI
SRRM1	8.38633e-26	-0.474887	0.615	0.745	3.06948e-21	CNC-Mesenchyme	SRRM1
HES4	8.6949e-26	-0.688452	0.237	0.418	3.18242e-21	CNC-Mesenchyme	HES4
IGFBP4	1.04102e-25	0.466252	0.352	0.194	3.81023e-21	CNC-Mesenchyme	IGFBP4
NCAPH	1.3498e-25	-0.403079	0.027	0.169	4.94041e-21	CNC-Mesenchyme	NCAPH
ACTG2	1.46506e-25	0.306957	0.11	0.026	5.36227e-21	CNC-Mesenchyme	ACTG2
YWHAQ	1.5951e-25	-0.487886	0.596	0.731	5.83823e-21	CNC-Mesenchyme	YWHAQ
ASRGL1	1.89301e-25	-0.462341	0.048	0.201	6.92861e-21	CNC-Mesenchyme	ASRGL1
FOXM1	2.34298e-25	-0.381992	0.029	0.174	8.57555e-21	CNC-Mesenchyme	FOXM1
P4HB	2.4594e-25	0.482895	0.572	0.405	9.00166e-21	CNC-Mesenchyme	P4HB
GYPC	2.58899e-25	0.437665	0.62	0.448	9.47595e-21	CNC-Mesenchyme	GYPC
THY1	2.99477e-25	0.321486	0.22	0.09	1.09612e-20	CNC-Mesenchyme	THY1
CDCA4	3.70099e-25	-0.441649	0.091	0.26	1.3546e-20	CNC-Mesenchyme	CDCA4
MMP2	3.75542e-25	0.473087	0.393	0.232	1.37452e-20	CNC-Mesenchyme	MMP2
TM4SF1	4.05552e-25	0.388348	0.124	0.034	1.48436e-20	CNC-Mesenchyme	TM4SF1
TPD52L1	4.23068e-25	0.418367	0.293	0.143	1.54847e-20	CNC-Mesenchyme	TPD52L1
TCIM	4.30099e-25	0.256198	0.119	0.031	1.57421e-20	CNC-Mesenchyme	TCIM
PPP1R1A	4.44535e-25	-0.494327	0.03	0.173	1.62704e-20	CNC-Mesenchyme	PPP1R1A
SPP1	4.5443e-25	0.587106	0.172	0.061	1.66326e-20	CNC-Mesenchyme	SPP1
PLAUR	5.47181e-25	0.378178	0.177	0.064	2.00274e-20	CNC-Mesenchyme	PLAUR
FSTL1	6.09816e-25	0.459239	0.462	0.291	2.23199e-20	CNC-Mesenchyme	FSTL1
FBLIM1	9.3498e-25	0.361979	0.24	0.106	3.42212e-20	CNC-Mesenchyme	FBLIM1
STIM2	1.14134e-24	0.460746	0.285	0.141	4.17741e-20	CNC-Mesenchyme	STIM2
GINS2	1.39157e-24	-0.535129	0.223	0.408	5.09329e-20	CNC-Mesenchyme	GINS2
HHIP	1.64352e-24	-0.487155	0.029	0.17	6.01545e-20	CNC-Mesenchyme	HHIP
SAP30	2.10461e-24	-0.514371	0.183	0.361	7.70308e-20	CNC-Mesenchyme	SAP30
KDELR2	3.11104e-24	0.474804	0.6	0.444	1.13867e-19	CNC-Mesenchyme	KDELR2
SSR4	3.36463e-24	0.362851	0.807	0.691	1.23149e-19	CNC-Mesenchyme	SSR4
CRYM	3.52173e-24	0.270648	0.14	0.044	1.28899e-19	CNC-Mesenchyme	CRYM
EFNA5	3.66373e-24	0.392195	0.302	0.152	1.34096e-19	CNC-Mesenchyme	EFNA5
LIN28A	3.67453e-24	-0.387145	0.02	0.153	1.34491e-19	CNC-Mesenchyme	LIN28A
LOXL2	4.08038e-24	0.339245	0.174	0.064	1.49346e-19	CNC-Mesenchyme	LOXL2
FABP3	4.39239e-24	0.433544	0.246	0.111	1.60766e-19	CNC-Mesenchyme	FABP3
DEPDC1B	5.59553e-24	-0.400404	0.028	0.165	2.04802e-19	CNC-Mesenchyme	DEPDC1B
SPTBN1	5.94078e-24	0.482414	0.487	0.324	2.17438e-19	CNC-Mesenchyme	SPTBN1
DNAJC9	8.48063e-24	-0.472384	0.159	0.34	3.104e-19	CNC-Mesenchyme	DNAJC9
LINC02381	8.66398e-24	-0.488116	0.039	0.181	3.1711e-19	CNC-Mesenchyme	LINC02381
TPI1	8.74023e-24	-0.396538	0.813	0.884	3.19901e-19	CNC-Mesenchyme	TPI1
MIS18A	9.10685e-24	-0.49701	0.203	0.39	3.3332e-19	CNC-Mesenchyme	MIS18A
HMGN1	9.22414e-24	-0.314903	0.894	0.937	3.37613e-19	CNC-Mesenchyme	HMGN1
ROBO1	1.1015e-23	0.408278	0.342	0.187	4.03158e-19	CNC-Mesenchyme	ROBO1
CXCL14	1.14104e-23	0.373183	0.148	0.048	4.17631e-19	CNC-Mesenchyme	CXCL14
CLSPN	1.43167e-23	-0.494732	0.128	0.297	5.24006e-19	CNC-Mesenchyme	CLSPN
SESN3	1.58926e-23	0.522073	0.487	0.325	5.81686e-19	CNC-Mesenchyme	SESN3
PDE5A	1.99601e-23	0.323688	0.172	0.063	7.30561e-19	CNC-Mesenchyme	PDE5A
GSTP1	2.00973e-23	-0.533106	0.981	0.98	7.35581e-19	CNC-Mesenchyme	GSTP1
DSE	2.10045e-23	0.400556	0.345	0.192	7.68784e-19	CNC-Mesenchyme	DSE
WIPI1	2.62725e-23	0.429324	0.307	0.161	9.616e-19	CNC-Mesenchyme	WIPI1
KIF20A	3.80154e-23	-0.395767	0.024	0.155	1.3914e-18	CNC-Mesenchyme	KIF20A
VWF	4.31301e-23	0.379814	0.149	0.05	1.57861e-18	CNC-Mesenchyme	VWF
WFIKKN1	4.39234e-23	-0.413546	0.013	0.137	1.60764e-18	CNC-Mesenchyme	WFIKKN1
JAK1	4.43021e-23	0.419347	0.429	0.266	1.6215e-18	CNC-Mesenchyme	JAK1
TLE1	4.53875e-23	0.465557	0.419	0.256	1.66123e-18	CNC-Mesenchyme	TLE1
ARL2	4.59954e-23	-0.500423	0.403	0.564	1.68348e-18	CNC-Mesenchyme	ARL2
ATAD2	5.88129e-23	-0.526267	0.179	0.354	2.15261e-18	CNC-Mesenchyme	ATAD2
DPYSL5	6.84979e-23	-0.412261	0.032	0.167	2.50709e-18	CNC-Mesenchyme	DPYSL5
WNT4	7.33432e-23	-0.44773	0.014	0.137	2.68443e-18	CNC-Mesenchyme	WNT4
IER5L	7.82421e-23	0.511774	0.586	0.426	2.86374e-18	CNC-Mesenchyme	IER5L
NTM	7.85432e-23	0.367716	0.221	0.097	2.87476e-18	CNC-Mesenchyme	NTM
CLEC1A	8.02423e-23	0.293135	0.129	0.039	2.93695e-18	CNC-Mesenchyme	CLEC1A
FGF18	8.09749e-23	-0.53583	0.018	0.143	2.96376e-18	CNC-Mesenchyme	FGF18
MELK	8.61289e-23	-0.372704	0.033	0.168	3.1524e-18	CNC-Mesenchyme	MELK
NSD2	1.00234e-22	-0.446436	0.153	0.327	3.66866e-18	CNC-Mesenchyme	NSD2
LAMC1	1.0267e-22	0.468906	0.364	0.211	3.75783e-18	CNC-Mesenchyme	LAMC1
ABCA9	1.05565e-22	0.275673	0.144	0.048	3.86379e-18	CNC-Mesenchyme	ABCA9
IFI16	1.22805e-22	0.305495	0.189	0.076	4.49478e-18	CNC-Mesenchyme	IFI16
PLS3	1.26075e-22	0.426405	0.524	0.358	4.61448e-18	CNC-Mesenchyme	PLS3
COX17	1.60932e-22	-0.535606	0.297	0.469	5.89026e-18	CNC-Mesenchyme	COX17
ASF1B	1.67456e-22	-0.391013	0.037	0.171	6.12906e-18	CNC-Mesenchyme	ASF1B
HSP90B1	1.71275e-22	0.346342	0.941	0.879	6.26885e-18	CNC-Mesenchyme	HSP90B1
SAT2	1.7278e-22	0.38956	0.746	0.6	6.32391e-18	CNC-Mesenchyme	SAT2
AC103702.1	2.17055e-22	-0.359232	0.013	0.132	7.94444e-18	CNC-Mesenchyme	AC103702.1
ATAD5	2.24584e-22	-0.446651	0.085	0.238	8.22001e-18	CNC-Mesenchyme	ATAD5
DUSP6	2.39384e-22	0.484537	0.646	0.486	8.76169e-18	CNC-Mesenchyme	DUSP6
PRMT1	2.906e-22	-0.460408	0.655	0.768	1.06362e-17	CNC-Mesenchyme	PRMT1
ADGRL4	2.90848e-22	0.255025	0.112	0.031	1.06453e-17	CNC-Mesenchyme	ADGRL4
TTYH1	2.94462e-22	-0.598393	0.189	0.353	1.07776e-17	CNC-Mesenchyme	TTYH1
SRSF2	3.03404e-22	-0.473577	0.413	0.586	1.11049e-17	CNC-Mesenchyme	SRSF2
TSPAN18	4.40635e-22	-0.41787	0.056	0.198	1.61277e-17	CNC-Mesenchyme	TSPAN18
SPDL1	4.43696e-22	-0.424963	0.073	0.222	1.62397e-17	CNC-Mesenchyme	SPDL1
PRDX1	7.14429e-22	-0.362333	0.914	0.939	2.61488e-17	CNC-Mesenchyme	PRDX1
RPS17	7.59102e-22	-0.333557	0.871	0.909	2.77839e-17	CNC-Mesenchyme	RPS17
SMC1A	8.38553e-22	-0.473834	0.235	0.411	3.06919e-17	CNC-Mesenchyme	SMC1A
PKDCC	8.61956e-22	0.376295	0.283	0.146	3.15485e-17	CNC-Mesenchyme	PKDCC
ANLN	1.0103e-21	-0.360592	0.03	0.158	3.69779e-17	CNC-Mesenchyme	ANLN
ALDH7A1	1.03063e-21	-0.471518	0.249	0.42	3.77221e-17	CNC-Mesenchyme	ALDH7A1
DBI	1.27799e-21	-0.368864	0.818	0.872	4.67759e-17	CNC-Mesenchyme	DBI
YEATS4	1.28041e-21	-0.42746	0.096	0.251	4.68642e-17	CNC-Mesenchyme	YEATS4
PSMA4	1.49575e-21	-0.437586	0.668	0.765	5.47461e-17	CNC-Mesenchyme	PSMA4
HOXB4	1.73643e-21	-0.349402	0.019	0.139	6.35551e-17	CNC-Mesenchyme	HOXB4
GPSM2	1.75462e-21	-0.412044	0.043	0.175	6.42209e-17	CNC-Mesenchyme	GPSM2
TMEM263	2.16519e-21	0.366194	0.298	0.159	7.9248e-17	CNC-Mesenchyme	TMEM263
PRICKLE1	2.2597e-21	0.402	0.258	0.128	8.27072e-17	CNC-Mesenchyme	PRICKLE1
ICAM1	2.49336e-21	0.268464	0.133	0.043	9.12596e-17	CNC-Mesenchyme	ICAM1
VDAC3	2.54435e-21	-0.459007	0.466	0.623	9.31258e-17	CNC-Mesenchyme	VDAC3
GLRX5	2.70431e-21	-0.457809	0.527	0.669	9.89804e-17	CNC-Mesenchyme	GLRX5
FEN1	2.94879e-21	-0.423194	0.088	0.24	1.07929e-16	CNC-Mesenchyme	FEN1
AEBP1	2.99466e-21	0.359914	0.266	0.135	1.09608e-16	CNC-Mesenchyme	AEBP1
CACYBP	3.10474e-21	-0.440624	0.369	0.543	1.13636e-16	CNC-Mesenchyme	CACYBP
ARPC2	4.36774e-21	0.406891	0.824	0.711	1.59864e-16	CNC-Mesenchyme	ARPC2
SEC31A	4.77987e-21	0.429258	0.487	0.337	1.74948e-16	CNC-Mesenchyme	SEC31A
CST3	4.91034e-21	0.589212	0.769	0.668	1.79724e-16	CNC-Mesenchyme	CST3
ARMCX6	5.70747e-21	0.35327	0.331	0.185	2.08899e-16	CNC-Mesenchyme	ARMCX6
DACT3	6.44601e-21	0.398568	0.298	0.162	2.3593e-16	CNC-Mesenchyme	DACT3
EPHA3	6.60913e-21	0.329076	0.16	0.061	2.41901e-16	CNC-Mesenchyme	EPHA3
DIAPH3	6.94774e-21	-0.364309	0.048	0.179	2.54294e-16	CNC-Mesenchyme	DIAPH3
INCENP	7.25898e-21	-0.324509	0.014	0.127	2.65686e-16	CNC-Mesenchyme	INCENP
EMILIN1	7.53051e-21	0.264104	0.154	0.057	2.75624e-16	CNC-Mesenchyme	EMILIN1
SRSF9	7.54664e-21	-0.360179	0.812	0.866	2.76215e-16	CNC-Mesenchyme	SRSF9
NCL	7.64295e-21	-0.358193	0.898	0.915	2.7974e-16	CNC-Mesenchyme	NCL
COL26A1	7.92765e-21	0.369689	0.259	0.129	2.9016e-16	CNC-Mesenchyme	COL26A1
AKR1B1	7.98794e-21	-0.487508	0.225	0.392	2.92367e-16	CNC-Mesenchyme	AKR1B1
SLC25A6	8.0102e-21	0.339866	0.856	0.789	2.93181e-16	CNC-Mesenchyme	SLC25A6
FAM83D	9.73364e-21	-0.304758	0.011	0.123	3.56261e-16	CNC-Mesenchyme	FAM83D
EIF4A3	1.05194e-20	-0.502972	0.277	0.443	3.85019e-16	CNC-Mesenchyme	EIF4A3
LSM7	1.0658e-20	-0.35239	0.812	0.877	3.90095e-16	CNC-Mesenchyme	LSM7
TFAP2B	1.11391e-20	0.338224	0.27	0.136	4.07702e-16	CNC-Mesenchyme	TFAP2B
CIT	1.18041e-20	-0.332248	0.023	0.141	4.32042e-16	CNC-Mesenchyme	CIT
TSC22D3	1.44924e-20	0.404763	0.389	0.239	5.30436e-16	CNC-Mesenchyme	TSC22D3
CDCA5	1.54264e-20	-0.351818	0.025	0.144	5.6462e-16	CNC-Mesenchyme	CDCA5
SERPINA3	1.60926e-20	0.330184	0.104	0.028	5.89004e-16	CNC-Mesenchyme	SERPINA3
TAGLN3	1.66116e-20	-1.18292	0.071	0.207	6.08e-16	CNC-Mesenchyme	TAGLN3
HES5	1.71773e-20	-0.59011	0.032	0.154	6.28706e-16	CNC-Mesenchyme	HES5
MSMO1	1.74369e-20	0.392336	0.765	0.637	6.38206e-16	CNC-Mesenchyme	MSMO1
INKA1	1.81348e-20	0.31676	0.162	0.063	6.63751e-16	CNC-Mesenchyme	INKA1
RBPMS	2.06655e-20	0.362627	0.343	0.2	7.56377e-16	CNC-Mesenchyme	RBPMS
CBX1	2.17395e-20	-0.425497	0.609	0.732	7.95687e-16	CNC-Mesenchyme	CBX1
ESCO2	2.84407e-20	-0.333952	0.029	0.15	1.04096e-15	CNC-Mesenchyme	ESCO2
RHEB	2.88535e-20	-0.431078	0.571	0.704	1.05607e-15	CNC-Mesenchyme	RHEB
OIP5	3.26281e-20	-0.344867	0.023	0.14	1.19422e-15	CNC-Mesenchyme	OIP5
A1BG	3.6607e-20	0.321439	0.225	0.106	1.33985e-15	CNC-Mesenchyme	A1BG
YES1	3.71734e-20	0.396029	0.394	0.244	1.36059e-15	CNC-Mesenchyme	YES1
PLEKHF1	4.6941e-20	0.318678	0.141	0.051	1.71809e-15	CNC-Mesenchyme	PLEKHF1
TCEAL9	4.70394e-20	0.428718	0.604	0.455	1.72169e-15	CNC-Mesenchyme	TCEAL9
POU3F2	5.50959e-20	-0.402084	0.039	0.166	2.01656e-15	CNC-Mesenchyme	POU3F2
PLD3	5.8433e-20	0.38089	0.501	0.35	2.13871e-15	CNC-Mesenchyme	PLD3
SEC24D	6.32143e-20	0.310978	0.199	0.088	2.31371e-15	CNC-Mesenchyme	SEC24D
HNRNPM	7.04602e-20	-0.460757	0.53	0.665	2.57891e-15	CNC-Mesenchyme	HNRNPM
S1PR3	7.46718e-20	0.334633	0.197	0.088	2.73306e-15	CNC-Mesenchyme	S1PR3
ATOX1	7.69973e-20	0.397514	0.764	0.662	2.81818e-15	CNC-Mesenchyme	ATOX1
SSBP4	1.05704e-19	0.464015	0.58	0.435	3.86886e-15	CNC-Mesenchyme	SSBP4
MYBL2	1.21879e-19	-0.383394	0.069	0.204	4.46089e-15	CNC-Mesenchyme	MYBL2
TMEM160	1.25582e-19	-0.432378	0.388	0.547	4.59641e-15	CNC-Mesenchyme	TMEM160
NR2F1-AS1	1.49193e-19	0.328571	0.302	0.165	5.46061e-15	CNC-Mesenchyme	NR2F1-AS1
PELI1	1.6187e-19	0.349717	0.229	0.112	5.92462e-15	CNC-Mesenchyme	PELI1
SNRNP40	1.71361e-19	-0.475307	0.285	0.437	6.27198e-15	CNC-Mesenchyme	SNRNP40
CYP1B1	1.91669e-19	0.295772	0.134	0.047	7.01527e-15	CNC-Mesenchyme	CYP1B1
SKA3	2.12424e-19	-0.319517	0.024	0.137	7.77495e-15	CNC-Mesenchyme	SKA3
CSTB	2.13721e-19	0.390565	0.698	0.585	7.82239e-15	CNC-Mesenchyme	CSTB
POC1A	2.27251e-19	-0.337682	0.03	0.147	8.31762e-15	CNC-Mesenchyme	POC1A
FABP5	2.5602e-19	0.49103	0.802	0.718	9.3706e-15	CNC-Mesenchyme	FABP5
MRPL51	2.66997e-19	-0.376001	0.763	0.807	9.77237e-15	CNC-Mesenchyme	MRPL51
HDLBP	3.65491e-19	0.387654	0.489	0.333	1.33773e-14	CNC-Mesenchyme	HDLBP
EZR	3.92933e-19	-0.42444	0.098	0.241	1.43817e-14	CNC-Mesenchyme	EZR
HNRNPU	5.39589e-19	-0.39944	0.698	0.786	1.97495e-14	CNC-Mesenchyme	HNRNPU
LDHB	5.58683e-19	-0.26875	0.939	0.955	2.04484e-14	CNC-Mesenchyme	LDHB
SRPK1	6.21939e-19	-0.428379	0.264	0.427	2.27636e-14	CNC-Mesenchyme	SRPK1
NUDCD2	6.93428e-19	-0.465533	0.316	0.477	2.53802e-14	CNC-Mesenchyme	NUDCD2
XRCC6	8.11539e-19	-0.408373	0.491	0.631	2.97031e-14	CNC-Mesenchyme	XRCC6
CNBP	8.42108e-19	-0.44564	0.553	0.678	3.0822e-14	CNC-Mesenchyme	CNBP
DACT2	8.78542e-19	0.271247	0.136	0.05	3.21555e-14	CNC-Mesenchyme	DACT2
DCHS1	9.15913e-19	0.30856	0.251	0.13	3.35233e-14	CNC-Mesenchyme	DCHS1
NDUFS6	9.58818e-19	-0.358066	0.745	0.824	3.50937e-14	CNC-Mesenchyme	NDUFS6
FAM89A	9.88735e-19	0.423429	0.302	0.172	3.61887e-14	CNC-Mesenchyme	FAM89A
TK1	1.00525e-18	-0.360121	0.054	0.178	3.6793e-14	CNC-Mesenchyme	TK1
GCSH	1.06767e-18	-0.411034	0.542	0.664	3.90778e-14	CNC-Mesenchyme	GCSH
NID1	1.32102e-18	0.309175	0.287	0.158	4.83506e-14	CNC-Mesenchyme	NID1
HNRNPH3	1.35157e-18	-0.4202	0.652	0.753	4.94687e-14	CNC-Mesenchyme	HNRNPH3
MIR4435-2HG	1.38576e-18	0.251831	0.138	0.051	5.07201e-14	CNC-Mesenchyme	MIR4435-2HG
FNDC5	1.4045e-18	0.325764	0.271	0.142	5.1406e-14	CNC-Mesenchyme	FNDC5
PTMS	1.52118e-18	-0.307322	0.963	0.951	5.56767e-14	CNC-Mesenchyme	PTMS
SH3BP5	1.58155e-18	0.305389	0.208	0.098	5.78865e-14	CNC-Mesenchyme	SH3BP5
RBMS3	1.60403e-18	0.290969	0.256	0.133	5.8709e-14	CNC-Mesenchyme	RBMS3
SMARCA2	1.88026e-18	0.25663	0.153	0.06	6.88194e-14	CNC-Mesenchyme	SMARCA2
DAD1	1.88459e-18	0.326792	0.838	0.753	6.89777e-14	CNC-Mesenchyme	DAD1
WDR54	2.18671e-18	-0.450919	0.251	0.411	8.00356e-14	CNC-Mesenchyme	WDR54
CCDC140	2.2086e-18	-0.29231	0.005	0.1	8.0837e-14	CNC-Mesenchyme	CCDC140
C4orf3	2.4552e-18	0.393906	0.737	0.61	8.9863e-14	CNC-Mesenchyme	C4orf3
GSN	2.73146e-18	0.342477	0.284	0.156	9.99743e-14	CNC-Mesenchyme	GSN
SLC20A2	2.95014e-18	0.343172	0.203	0.095	1.07978e-13	CNC-Mesenchyme	SLC20A2
HMGCR	3.41511e-18	0.408218	0.655	0.511	1.24996e-13	CNC-Mesenchyme	HMGCR
PSMB3	3.58989e-18	-0.391929	0.626	0.746	1.31394e-13	CNC-Mesenchyme	PSMB3
TGFB1I1	3.64526e-18	0.278756	0.163	0.068	1.3342e-13	CNC-Mesenchyme	TGFB1I1
SALL1	3.6617e-18	-0.30851	0.02	0.125	1.34022e-13	CNC-Mesenchyme	SALL1
ANGPT2	3.7025e-18	0.361582	0.187	0.085	1.35515e-13	CNC-Mesenchyme	ANGPT2
DLC1	4.8269e-18	0.301644	0.26	0.138	1.76669e-13	CNC-Mesenchyme	DLC1
SH3BGRL	5.1038e-18	0.387051	0.554	0.414	1.86804e-13	CNC-Mesenchyme	SH3BGRL
SSR3	5.14984e-18	0.386329	0.707	0.603	1.88489e-13	CNC-Mesenchyme	SSR3
HMCN1	5.21376e-18	0.333381	0.275	0.151	1.90829e-13	CNC-Mesenchyme	HMCN1
HOXC4	5.84295e-18	-0.287693	0.01	0.108	2.13858e-13	CNC-Mesenchyme	HOXC4
BCL7A	5.95566e-18	-0.420219	0.163	0.316	2.17983e-13	CNC-Mesenchyme	BCL7A
ARHGEF39	6.11662e-18	-0.283147	0.009	0.104	2.23874e-13	CNC-Mesenchyme	ARHGEF39
BCL2L12	6.15371e-18	-0.414525	0.189	0.341	2.25232e-13	CNC-Mesenchyme	BCL2L12
HEY1	6.67983e-18	0.268437	0.167	0.07	2.44488e-13	CNC-Mesenchyme	HEY1
TMOD3	6.95226e-18	0.376939	0.434	0.289	2.5446e-13	CNC-Mesenchyme	TMOD3
PDGFRA	7.92392e-18	0.303686	0.179	0.08	2.90023e-13	CNC-Mesenchyme	PDGFRA
SUPT16H	9.71044e-18	-0.449222	0.524	0.648	3.55412e-13	CNC-Mesenchyme	SUPT16H
SNCG	1.09085e-17	-0.665165	0.034	0.144	3.99263e-13	CNC-Mesenchyme	SNCG
CCT2	1.14742e-17	-0.405349	0.626	0.735	4.19967e-13	CNC-Mesenchyme	CCT2
TECR	1.16866e-17	-0.445047	0.437	0.586	4.27742e-13	CNC-Mesenchyme	TECR
TPBG	1.19405e-17	-0.744153	0.288	0.425	4.37034e-13	CNC-Mesenchyme	TPBG
TPM2	1.23553e-17	0.445915	0.384	0.242	4.52217e-13	CNC-Mesenchyme	TPM2
CAPZB	1.27337e-17	0.346637	0.698	0.575	4.66068e-13	CNC-Mesenchyme	CAPZB
IDI1	1.28711e-17	0.371282	0.814	0.707	4.71096e-13	CNC-Mesenchyme	IDI1
TMEM106C	1.38313e-17	-0.38315	0.191	0.342	5.06238e-13	CNC-Mesenchyme	TMEM106C
RPL22L1	1.38467e-17	0.355731	0.636	0.492	5.06804e-13	CNC-Mesenchyme	RPL22L1
RFC3	1.38599e-17	-0.391229	0.087	0.216	5.07285e-13	CNC-Mesenchyme	RFC3
MLLT3	1.48125e-17	-0.414693	0.088	0.221	5.42153e-13	CNC-Mesenchyme	MLLT3
ENHO	1.5092e-17	-0.335646	0.053	0.172	5.52382e-13	CNC-Mesenchyme	ENHO
CDC42EP3	1.52786e-17	0.275472	0.193	0.089	5.59211e-13	CNC-Mesenchyme	CDC42EP3
RCAN1	1.60256e-17	0.300608	0.164	0.07	5.86554e-13	CNC-Mesenchyme	RCAN1
ECI1	1.73764e-17	-0.440884	0.381	0.524	6.35992e-13	CNC-Mesenchyme	ECI1
BRCA1	1.80847e-17	-0.348295	0.066	0.19	6.61917e-13	CNC-Mesenchyme	BRCA1
VEGFD	1.90862e-17	0.345134	0.189	0.088	6.98574e-13	CNC-Mesenchyme	VEGFD
SPAG5	2.33966e-17	-0.293503	0.019	0.119	8.56338e-13	CNC-Mesenchyme	SPAG5
DNM1	2.36634e-17	0.345753	0.301	0.176	8.66103e-13	CNC-Mesenchyme	DNM1
SULT1C4	2.4578e-17	0.295662	0.215	0.106	8.99581e-13	CNC-Mesenchyme	SULT1C4
MIR99AHG	2.69274e-17	0.422752	0.524	0.394	9.85568e-13	CNC-Mesenchyme	MIR99AHG
CCPG1	2.71164e-17	0.386318	0.254	0.137	9.92489e-13	CNC-Mesenchyme	CCPG1
ETV1	3.06195e-17	0.375807	0.375	0.238	1.1207e-12	CNC-Mesenchyme	ETV1
H2AFY2	3.17562e-17	-0.38149	0.352	0.505	1.16231e-12	CNC-Mesenchyme	H2AFY2
CXXC4	3.29494e-17	-0.318548	0.016	0.114	1.20598e-12	CNC-Mesenchyme	CXXC4
P4HA2	3.38669e-17	0.320434	0.213	0.107	1.23956e-12	CNC-Mesenchyme	P4HA2
IGFBP6	3.44333e-17	0.27838	0.157	0.066	1.26029e-12	CNC-Mesenchyme	IGFBP6
GSTK1	3.70699e-17	0.348433	0.259	0.142	1.35679e-12	CNC-Mesenchyme	GSTK1
PFN2	3.86698e-17	-0.451411	0.437	0.565	1.41535e-12	CNC-Mesenchyme	PFN2
HIST1H2BH	4.42908e-17	-0.316422	0.042	0.153	1.62109e-12	CNC-Mesenchyme	HIST1H2BH
VBP1	4.46912e-17	-0.428276	0.333	0.485	1.63574e-12	CNC-Mesenchyme	VBP1
LRR1	4.6845e-17	-0.353935	0.087	0.214	1.71457e-12	CNC-Mesenchyme	LRR1
JMJD1C	4.8421e-17	0.362662	0.477	0.345	1.77226e-12	CNC-Mesenchyme	JMJD1C
IFI27L2	4.90385e-17	0.374537	0.48	0.336	1.79486e-12	CNC-Mesenchyme	IFI27L2
ALYREF	4.9587e-17	-0.444637	0.231	0.378	1.81493e-12	CNC-Mesenchyme	ALYREF
SBDS	5.31907e-17	0.389306	0.429	0.293	1.94683e-12	CNC-Mesenchyme	SBDS
BEX3	5.44656e-17	0.257402	0.96	0.902	1.9935e-12	CNC-Mesenchyme	BEX3
COL2A1	5.80644e-17	0.463288	0.641	0.524	2.12522e-12	CNC-Mesenchyme	COL2A1
RGS10	6.4248e-17	0.272059	0.245	0.128	2.35154e-12	CNC-Mesenchyme	RGS10
G2E3	6.61041e-17	-0.378071	0.095	0.226	2.41948e-12	CNC-Mesenchyme	G2E3
HNRNPA0	7.17705e-17	-0.373359	0.515	0.648	2.62687e-12	CNC-Mesenchyme	HNRNPA0
TPRKB	7.3578e-17	-0.428993	0.303	0.449	2.69303e-12	CNC-Mesenchyme	TPRKB
AL359091.1	7.53296e-17	-0.374425	0.032	0.137	2.75714e-12	CNC-Mesenchyme	AL359091.1
CIP2A	7.8032e-17	-0.331965	0.052	0.166	2.85605e-12	CNC-Mesenchyme	CIP2A
CCT6A	9.54653e-17	-0.386728	0.572	0.687	3.49413e-12	CNC-Mesenchyme	CCT6A
EIF5	9.9924e-17	-0.393574	0.674	0.745	3.65732e-12	CNC-Mesenchyme	EIF5
UBE2I	1.04361e-16	-0.372662	0.609	0.727	3.81973e-12	CNC-Mesenchyme	UBE2I
MAP1LC3A	1.07847e-16	0.286256	0.168	0.074	3.94731e-12	CNC-Mesenchyme	MAP1LC3A
TLN1	1.13812e-16	0.362668	0.46	0.322	4.16564e-12	CNC-Mesenchyme	TLN1
KDM5B	1.19054e-16	0.313654	0.665	0.527	4.35751e-12	CNC-Mesenchyme	KDM5B
SSRP1	1.19333e-16	-0.408718	0.292	0.439	4.36772e-12	CNC-Mesenchyme	SSRP1
GAS1	1.22666e-16	-0.397104	0.11	0.24	4.48969e-12	CNC-Mesenchyme	GAS1
SLIT3	1.25478e-16	0.300917	0.213	0.107	4.59263e-12	CNC-Mesenchyme	SLIT3
ACBD3	1.29614e-16	0.332411	0.394	0.256	4.744e-12	CNC-Mesenchyme	ACBD3
COMMD4	1.39137e-16	-0.370523	0.184	0.332	5.09257e-12	CNC-Mesenchyme	COMMD4
XPNPEP1	1.40696e-16	0.327272	0.278	0.158	5.14961e-12	CNC-Mesenchyme	XPNPEP1
HIST1H3G	1.44323e-16	-0.289018	0.013	0.104	5.28236e-12	CNC-Mesenchyme	HIST1H3G
NBDY	1.44861e-16	0.364269	0.701	0.583	5.30207e-12	CNC-Mesenchyme	NBDY
ITPR2	1.54233e-16	0.261288	0.157	0.067	5.64509e-12	CNC-Mesenchyme	ITPR2
RABAC1	1.63394e-16	0.338542	0.742	0.624	5.98039e-12	CNC-Mesenchyme	RABAC1
RNF5	1.78383e-16	-0.41334	0.249	0.394	6.529e-12	CNC-Mesenchyme	RNF5
NRIP1	1.88371e-16	0.387075	0.48	0.344	6.89456e-12	CNC-Mesenchyme	NRIP1
IGFBP3	1.93593e-16	0.293191	0.134	0.053	7.08571e-12	CNC-Mesenchyme	IGFBP3
LINC01224	2.04139e-16	-0.292634	0.02	0.116	7.47171e-12	CNC-Mesenchyme	LINC01224
FKBP3	2.33058e-16	-0.40833	0.54	0.662	8.53017e-12	CNC-Mesenchyme	FKBP3
COX5A	2.36489e-16	-0.299834	0.813	0.852	8.65573e-12	CNC-Mesenchyme	COX5A
NUP37	2.37971e-16	-0.374107	0.131	0.266	8.70999e-12	CNC-Mesenchyme	NUP37
TOX3	2.44412e-16	-0.303214	0.018	0.112	8.94572e-12	CNC-Mesenchyme	TOX3
SRSF10	2.60189e-16	-0.415808	0.408	0.542	9.52319e-12	CNC-Mesenchyme	SRSF10
NQO1	2.66321e-16	0.389346	0.381	0.249	9.7476e-12	CNC-Mesenchyme	NQO1
SNRNP25	2.70376e-16	-0.400515	0.29	0.439	9.89602e-12	CNC-Mesenchyme	SNRNP25
CNN3	2.9221e-16	0.321539	0.866	0.78	1.06952e-11	CNC-Mesenchyme	CNN3
HNRNPK	2.97813e-16	-0.352336	0.76	0.82	1.09003e-11	CNC-Mesenchyme	HNRNPK
NSMCE4A	3.11722e-16	-0.385013	0.158	0.299	1.14093e-11	CNC-Mesenchyme	NSMCE4A
OSTF1	3.13769e-16	0.252624	0.164	0.073	1.14843e-11	CNC-Mesenchyme	OSTF1
YWHAE	3.26918e-16	-0.322861	0.832	0.87	1.19655e-11	CNC-Mesenchyme	YWHAE
GRAMD1A	3.66183e-16	0.316214	0.25	0.138	1.34027e-11	CNC-Mesenchyme	GRAMD1A
RFC4	4.12378e-16	-0.337767	0.076	0.197	1.50935e-11	CNC-Mesenchyme	RFC4
FNDC3B	4.28759e-16	0.329657	0.212	0.109	1.5693e-11	CNC-Mesenchyme	FNDC3B
DYRK4	4.36253e-16	0.362218	0.364	0.236	1.59673e-11	CNC-Mesenchyme	DYRK4
RMST	4.56901e-16	-0.570957	0.107	0.235	1.67231e-11	CNC-Mesenchyme	RMST
PRTG	5.53078e-16	-0.472228	0.25	0.387	2.02432e-11	CNC-Mesenchyme	PRTG
KRT10	5.97967e-16	0.326544	0.726	0.599	2.18862e-11	CNC-Mesenchyme	KRT10
ELAVL2	5.98559e-16	-0.391138	0.019	0.112	2.19079e-11	CNC-Mesenchyme	ELAVL2
SIVA1	6.11291e-16	-0.374962	0.596	0.696	2.23739e-11	CNC-Mesenchyme	SIVA1
ITPR1	6.75653e-16	0.295029	0.16	0.072	2.47296e-11	CNC-Mesenchyme	ITPR1
STRA6	7.64753e-16	0.332973	0.312	0.189	2.79907e-11	CNC-Mesenchyme	STRA6
EPB41	8.2157e-16	-0.46629	0.201	0.337	3.00703e-11	CNC-Mesenchyme	EPB41
EMC9	8.22541e-16	-0.347826	0.11	0.24	3.01058e-11	CNC-Mesenchyme	EMC9
QPRT	9.98241e-16	0.312779	0.676	0.548	3.65366e-11	CNC-Mesenchyme	QPRT
CCL2	1.00399e-15	0.424463	0.213	0.11	3.6747e-11	CNC-Mesenchyme	CCL2
PAICS	1.02138e-15	-0.411499	0.391	0.519	3.73835e-11	CNC-Mesenchyme	PAICS
PRIM1	1.06205e-15	-0.28914	0.045	0.152	3.88722e-11	CNC-Mesenchyme	PRIM1
DDB2	1.2232e-15	-0.379667	0.122	0.253	4.47703e-11	CNC-Mesenchyme	DDB2
EML4	1.28869e-15	0.345947	0.428	0.293	4.71672e-11	CNC-Mesenchyme	EML4
PALM2-AKAP2	1.59113e-15	0.324617	0.34	0.209	5.82371e-11	CNC-Mesenchyme	PALM2-AKAP2
LBR	1.61027e-15	-0.412419	0.256	0.401	5.89374e-11	CNC-Mesenchyme	LBR
POLD4	1.68247e-15	0.302342	0.24	0.13	6.15801e-11	CNC-Mesenchyme	POLD4
ZNF738	1.72999e-15	-0.39404	0.176	0.318	6.33193e-11	CNC-Mesenchyme	ZNF738
UBL7-AS1	1.76301e-15	-0.318051	0.059	0.171	6.45278e-11	CNC-Mesenchyme	UBL7-AS1
MGST3	2.08551e-15	0.280039	0.866	0.798	7.63318e-11	CNC-Mesenchyme	MGST3
DTX4	2.33384e-15	-0.27151	0.023	0.116	8.54208e-11	CNC-Mesenchyme	DTX4
MANF	2.43445e-15	0.354002	0.646	0.516	8.91034e-11	CNC-Mesenchyme	MANF
CCNF	2.4745e-15	-0.279267	0.025	0.119	9.05692e-11	CNC-Mesenchyme	CCNF
KIF21A	2.52723e-15	-0.313328	0.042	0.146	9.24991e-11	CNC-Mesenchyme	KIF21A
POLD2	2.66637e-15	-0.412602	0.324	0.462	9.75917e-11	CNC-Mesenchyme	POLD2
BAMBI	2.87468e-15	0.308439	0.203	0.102	1.05216e-10	CNC-Mesenchyme	BAMBI
RAPGEF5	3.61913e-15	-0.323234	0.029	0.124	1.32464e-10	CNC-Mesenchyme	RAPGEF5
SNHG8	4.42194e-15	0.310996	0.491	0.357	1.61847e-10	CNC-Mesenchyme	SNHG8
ACTL6A	4.63281e-15	-0.392524	0.221	0.361	1.69566e-10	CNC-Mesenchyme	ACTL6A
PARVA	5.14733e-15	0.262717	0.207	0.105	1.88397e-10	CNC-Mesenchyme	PARVA
YWHAH	5.27051e-15	-0.387769	0.347	0.491	1.92906e-10	CNC-Mesenchyme	YWHAH
RHOB	5.31873e-15	-0.422702	0.082	0.196	1.94671e-10	CNC-Mesenchyme	RHOB
CCDC18	5.43769e-15	-0.283071	0.039	0.139	1.99025e-10	CNC-Mesenchyme	CCDC18
RND3	5.6162e-15	0.321123	0.385	0.254	2.05559e-10	CNC-Mesenchyme	RND3
HIST1H3B	5.76597e-15	-0.308805	0.027	0.118	2.1104e-10	CNC-Mesenchyme	HIST1H3B
CHAF1A	6.19006e-15	-0.343174	0.082	0.197	2.26562e-10	CNC-Mesenchyme	CHAF1A
MT-ND2	6.35309e-15	0.254402	0.979	0.958	2.3253e-10	CNC-Mesenchyme	MT-ND2
RNPS1	6.38119e-15	-0.338325	0.409	0.563	2.33558e-10	CNC-Mesenchyme	RNPS1
SH3BGRL3	6.80731e-15	0.274529	0.747	0.636	2.49154e-10	CNC-Mesenchyme	SH3BGRL3
ANAPC11	7.49043e-15	-0.333754	0.668	0.759	2.74157e-10	CNC-Mesenchyme	ANAPC11
FAM49B	7.69334e-15	-0.369501	0.239	0.38	2.81584e-10	CNC-Mesenchyme	FAM49B
KCNQ2	7.7221e-15	-0.311115	0.068	0.18	2.82637e-10	CNC-Mesenchyme	KCNQ2
MCM10	7.9342e-15	-0.267919	0.045	0.148	2.904e-10	CNC-Mesenchyme	MCM10
CHEK1	8.05443e-15	-0.373571	0.119	0.243	2.948e-10	CNC-Mesenchyme	CHEK1
TRIM24	8.18977e-15	-0.371287	0.172	0.304	2.99754e-10	CNC-Mesenchyme	TRIM24
XRCC2	8.6428e-15	-0.283854	0.042	0.142	3.16335e-10	CNC-Mesenchyme	XRCC2
CLMP	1.01336e-14	0.304699	0.207	0.109	3.709e-10	CNC-Mesenchyme	CLMP
BTG3	1.05858e-14	-0.419281	0.29	0.425	3.87451e-10	CNC-Mesenchyme	BTG3
HIRIP3	1.09542e-14	-0.310698	0.056	0.16	4.00936e-10	CNC-Mesenchyme	HIRIP3
FXYD5	1.33109e-14	0.252988	0.198	0.101	4.87192e-10	CNC-Mesenchyme	FXYD5
PSMC3IP	1.40872e-14	-0.274055	0.042	0.142	5.15607e-10	CNC-Mesenchyme	PSMC3IP
DNMT1	1.57726e-14	-0.406997	0.326	0.462	5.77292e-10	CNC-Mesenchyme	DNMT1
LSM6	1.57981e-14	-0.375274	0.442	0.565	5.78226e-10	CNC-Mesenchyme	LSM6
MRPS6	1.58093e-14	-0.393061	0.516	0.623	5.78636e-10	CNC-Mesenchyme	MRPS6
ACP1	1.58333e-14	-0.365364	0.494	0.612	5.79513e-10	CNC-Mesenchyme	ACP1
DPYSL2	1.62034e-14	-0.395175	0.312	0.45	5.93061e-10	CNC-Mesenchyme	DPYSL2
TYMSOS	1.68305e-14	-0.262448	0.049	0.152	6.16012e-10	CNC-Mesenchyme	TYMSOS
NHP2	1.75922e-14	-0.356669	0.431	0.574	6.43891e-10	CNC-Mesenchyme	NHP2
MRC2	1.77648e-14	0.283165	0.213	0.114	6.50209e-10	CNC-Mesenchyme	MRC2
ZNF219	1.78333e-14	-0.308755	0.068	0.178	6.52717e-10	CNC-Mesenchyme	ZNF219
HIST1H3D	1.86457e-14	-0.285032	0.027	0.115	6.8245e-10	CNC-Mesenchyme	HIST1H3D
PHPT1	1.8855e-14	-0.2929	0.857	0.882	6.90112e-10	CNC-Mesenchyme	PHPT1
ASXL3	2.15031e-14	-0.263694	0.038	0.136	7.87033e-10	CNC-Mesenchyme	ASXL3
SDCBP	2.32719e-14	0.351736	0.581	0.462	8.51776e-10	CNC-Mesenchyme	SDCBP
MTCH1	2.38164e-14	0.325387	0.684	0.577	8.71703e-10	CNC-Mesenchyme	MTCH1
PNN	2.61515e-14	-0.356185	0.593	0.698	9.57172e-10	CNC-Mesenchyme	PNN
CSE1L	2.62952e-14	-0.334949	0.129	0.251	9.6243e-10	CNC-Mesenchyme	CSE1L
CLIC1	2.63647e-14	0.257919	0.893	0.819	9.64975e-10	CNC-Mesenchyme	CLIC1
ZYX	2.67826e-14	0.301026	0.226	0.123	9.80269e-10	CNC-Mesenchyme	ZYX
DDX39A	2.8251e-14	-0.345776	0.144	0.271	1.03401e-09	CNC-Mesenchyme	DDX39A
H2AFJ	2.99141e-14	0.40289	0.519	0.397	1.09488e-09	CNC-Mesenchyme	H2AFJ
CDK5RAP2	3.10826e-14	-0.349127	0.141	0.267	1.13765e-09	CNC-Mesenchyme	CDK5RAP2
KRT18	3.21197e-14	0.402067	0.404	0.274	1.17561e-09	CNC-Mesenchyme	KRT18
KLF6	3.21841e-14	0.326928	0.309	0.193	1.17797e-09	CNC-Mesenchyme	KLF6
LIG1	3.22953e-14	-0.26247	0.074	0.187	1.18204e-09	CNC-Mesenchyme	LIG1
KIF1B	3.30176e-14	-0.413481	0.226	0.357	1.20848e-09	CNC-Mesenchyme	KIF1B
HERPUD1	3.56773e-14	0.308618	0.319	0.204	1.30582e-09	CNC-Mesenchyme	HERPUD1
ARL1	3.61348e-14	0.342078	0.442	0.32	1.32257e-09	CNC-Mesenchyme	ARL1
SNRPA1	3.73486e-14	-0.346018	0.432	0.563	1.367e-09	CNC-Mesenchyme	SNRPA1
MAP1B	3.98305e-14	-0.779996	0.641	0.713	1.45783e-09	CNC-Mesenchyme	MAP1B
SAE1	3.98481e-14	-0.3877	0.227	0.362	1.45848e-09	CNC-Mesenchyme	SAE1
BRD7	4.08742e-14	-0.365692	0.378	0.504	1.49604e-09	CNC-Mesenchyme	BRD7
GIHCG	4.36153e-14	-0.385569	0.16	0.288	1.59636e-09	CNC-Mesenchyme	GIHCG
ATP6V0E1	4.3832e-14	0.324812	0.664	0.553	1.6043e-09	CNC-Mesenchyme	ATP6V0E1
ILF2	4.4602e-14	-0.350216	0.672	0.748	1.63248e-09	CNC-Mesenchyme	ILF2
ZBTB16	4.4808e-14	-0.273833	0.032	0.123	1.64002e-09	CNC-Mesenchyme	ZBTB16
ATP5F1B	4.70277e-14	-0.347375	0.691	0.763	1.72126e-09	CNC-Mesenchyme	ATP5F1B
KLF3-AS1	4.81495e-14	0.317945	0.229	0.127	1.76232e-09	CNC-Mesenchyme	KLF3-AS1
FLRT3	5.11405e-14	0.276921	0.268	0.157	1.87179e-09	CNC-Mesenchyme	FLRT3
TTF2	5.22241e-14	-0.317937	0.067	0.171	1.91146e-09	CNC-Mesenchyme	TTF2
PSMC5	5.23488e-14	-0.367959	0.419	0.546	1.91602e-09	CNC-Mesenchyme	PSMC5
LRRN1	5.75564e-14	-0.32461	0.058	0.162	2.10662e-09	CNC-Mesenchyme	LRRN1
FOXP1	5.90558e-14	0.32005	0.477	0.348	2.1615e-09	CNC-Mesenchyme	FOXP1
COPA	5.95493e-14	0.329422	0.441	0.316	2.17956e-09	CNC-Mesenchyme	COPA
MASTL	6.20938e-14	-0.278752	0.044	0.141	2.27269e-09	CNC-Mesenchyme	MASTL
FKBP10	7.08279e-14	0.297045	0.304	0.188	2.59237e-09	CNC-Mesenchyme	FKBP10
NDST4	7.11076e-14	0.265376	0.122	0.051	2.60261e-09	CNC-Mesenchyme	NDST4
RNF7	7.22357e-14	0.288539	0.797	0.707	2.6439e-09	CNC-Mesenchyme	RNF7
DHPS	7.41749e-14	-0.391665	0.246	0.378	2.71488e-09	CNC-Mesenchyme	DHPS
NDUFA1	8.03177e-14	0.263495	0.795	0.705	2.93971e-09	CNC-Mesenchyme	NDUFA1
KLHL23	8.26956e-14	-0.394099	0.251	0.384	3.02674e-09	CNC-Mesenchyme	KLHL23
STRBP	9.52654e-14	-0.336085	0.116	0.237	3.48681e-09	CNC-Mesenchyme	STRBP
RBBP7	9.62779e-14	-0.378839	0.439	0.563	3.52387e-09	CNC-Mesenchyme	RBBP7
NUDC	9.68423e-14	-0.365861	0.458	0.576	3.54453e-09	CNC-Mesenchyme	NUDC
RUVBL2	1.02144e-13	-0.356887	0.15	0.275	3.73856e-09	CNC-Mesenchyme	RUVBL2
CPXM1	1.16576e-13	0.380599	0.342	0.229	4.26679e-09	CNC-Mesenchyme	CPXM1
RBMX	1.22452e-13	-0.378936	0.563	0.677	4.48187e-09	CNC-Mesenchyme	RBMX
GTF2F2	1.28602e-13	-0.358511	0.184	0.312	4.70696e-09	CNC-Mesenchyme	GTF2F2
WDR34	1.28699e-13	-0.334504	0.141	0.265	4.7105e-09	CNC-Mesenchyme	WDR34
GSTO1	1.40064e-13	0.280502	0.706	0.596	5.12648e-09	CNC-Mesenchyme	GSTO1
UPF3B	1.41831e-13	-0.346241	0.202	0.332	5.19115e-09	CNC-Mesenchyme	UPF3B
UQCC2	1.48559e-13	-0.328385	0.655	0.736	5.43742e-09	CNC-Mesenchyme	UQCC2
FRMD4B	1.53098e-13	-0.300281	0.066	0.171	5.60354e-09	CNC-Mesenchyme	FRMD4B
PCCA-DT	1.54294e-13	0.291409	0.289	0.177	5.64732e-09	CNC-Mesenchyme	PCCA-DT
PPIH	1.65742e-13	-0.35287	0.221	0.356	6.06634e-09	CNC-Mesenchyme	PPIH
PARPBP	1.67951e-13	-0.293189	0.045	0.14	6.14718e-09	CNC-Mesenchyme	PARPBP
GOLIM4	1.8868e-13	0.28456	0.33	0.212	6.90587e-09	CNC-Mesenchyme	GOLIM4
TRIB2	1.90542e-13	0.292323	0.235	0.135	6.97403e-09	CNC-Mesenchyme	TRIB2
CRTAP	1.95484e-13	0.316202	0.354	0.231	7.15491e-09	CNC-Mesenchyme	CRTAP
BARD1	1.96768e-13	-0.322532	0.136	0.259	7.2019e-09	CNC-Mesenchyme	BARD1
LIX1	2.38732e-13	-0.433068	0.138	0.254	8.73783e-09	CNC-Mesenchyme	LIX1
DUT	2.41098e-13	-0.427728	0.528	0.63	8.82444e-09	CNC-Mesenchyme	DUT
MGME1	2.54588e-13	-0.319931	0.09	0.197	9.31816e-09	CNC-Mesenchyme	MGME1
TIMELESS	2.63176e-13	-0.305538	0.067	0.167	9.63249e-09	CNC-Mesenchyme	TIMELESS
HYMAI	2.69436e-13	-0.323359	0.076	0.18	9.86161e-09	CNC-Mesenchyme	HYMAI
SPINT2	2.70763e-13	0.278076	0.354	0.232	9.91021e-09	CNC-Mesenchyme	SPINT2
JUNB	2.79682e-13	0.300106	0.199	0.107	1.02366e-08	CNC-Mesenchyme	JUNB
RHNO1	2.81482e-13	-0.310096	0.101	0.214	1.03025e-08	CNC-Mesenchyme	RHNO1
TSC22D1	2.81728e-13	0.364258	0.571	0.463	1.03115e-08	CNC-Mesenchyme	TSC22D1
SPRED1	2.87647e-13	0.3275	0.282	0.175	1.05282e-08	CNC-Mesenchyme	SPRED1
NDUFA6	2.88541e-13	-0.360133	0.622	0.707	1.05609e-08	CNC-Mesenchyme	NDUFA6
AP2S1	2.89219e-13	0.287099	0.851	0.775	1.05857e-08	CNC-Mesenchyme	AP2S1
HAUS1	3.22441e-13	-0.366508	0.269	0.396	1.18017e-08	CNC-Mesenchyme	HAUS1
PLTP	3.31031e-13	0.344247	0.4	0.279	1.21161e-08	CNC-Mesenchyme	PLTP
CYC1	3.37717e-13	-0.411875	0.359	0.477	1.23608e-08	CNC-Mesenchyme	CYC1
POLD3	3.79933e-13	-0.312694	0.114	0.231	1.39059e-08	CNC-Mesenchyme	POLD3
NCAPD3	3.87401e-13	-0.29439	0.077	0.181	1.41793e-08	CNC-Mesenchyme	NCAPD3
MAF	4.38618e-13	0.280551	0.212	0.117	1.60539e-08	CNC-Mesenchyme	MAF
SAC3D1	4.45056e-13	-0.351848	0.192	0.316	1.62895e-08	CNC-Mesenchyme	SAC3D1
MSI2	4.77854e-13	-0.379691	0.245	0.371	1.74899e-08	CNC-Mesenchyme	MSI2
RBX1	4.82283e-13	-0.26238	0.856	0.874	1.76521e-08	CNC-Mesenchyme	RBX1
DCXR	4.83733e-13	-0.370076	0.438	0.555	1.77051e-08	CNC-Mesenchyme	DCXR
NCAPG2	4.9215e-13	-0.279784	0.047	0.139	1.80132e-08	CNC-Mesenchyme	NCAPG2
NUP62	4.92814e-13	-0.317814	0.121	0.236	1.80375e-08	CNC-Mesenchyme	NUP62
CLGN	5.27721e-13	-0.278641	0.052	0.147	1.93151e-08	CNC-Mesenchyme	CLGN
TCTEX1D2	5.51686e-13	-0.38604	0.348	0.469	2.01923e-08	CNC-Mesenchyme	TCTEX1D2
TLN2	5.90325e-13	0.311021	0.217	0.123	2.16065e-08	CNC-Mesenchyme	TLN2
MAGOH	6.78754e-13	-0.360274	0.431	0.555	2.48431e-08	CNC-Mesenchyme	MAGOH
CTSB	7.65188e-13	0.294873	0.326	0.214	2.80067e-08	CNC-Mesenchyme	CTSB
ARMCX3	7.84466e-13	0.340848	0.422	0.302	2.87122e-08	CNC-Mesenchyme	ARMCX3
APLP1	8.50056e-13	-0.350251	0.114	0.226	3.11129e-08	CNC-Mesenchyme	APLP1
TMEM181	8.62312e-13	0.282677	0.223	0.128	3.15615e-08	CNC-Mesenchyme	TMEM181
HDDC2	9.38588e-13	0.313137	0.686	0.564	3.43533e-08	CNC-Mesenchyme	HDDC2
CIB1	9.40384e-13	0.283348	0.33	0.216	3.4419e-08	CNC-Mesenchyme	CIB1
RNASEK	1.00208e-12	0.25549	0.832	0.759	3.66771e-08	CNC-Mesenchyme	RNASEK
TMED9	1.04439e-12	0.289105	0.624	0.506	3.82257e-08	CNC-Mesenchyme	TMED9
ILF3	1.09909e-12	-0.341795	0.429	0.557	4.02278e-08	CNC-Mesenchyme	ILF3
KIF5B	1.09978e-12	-0.364802	0.551	0.639	4.0253e-08	CNC-Mesenchyme	KIF5B
FBN2	1.12266e-12	0.316846	0.391	0.278	4.10904e-08	CNC-Mesenchyme	FBN2
HLA-E	1.15864e-12	0.293411	0.207	0.117	4.24073e-08	CNC-Mesenchyme	HLA-E
GLIPR2	1.17493e-12	0.279162	0.191	0.101	4.30037e-08	CNC-Mesenchyme	GLIPR2
MAD2L2	1.20209e-12	-0.378487	0.308	0.435	4.39975e-08	CNC-Mesenchyme	MAD2L2
GKAP1	1.24628e-12	-0.296837	0.062	0.158	4.5615e-08	CNC-Mesenchyme	GKAP1
TCF12	1.26035e-12	0.306277	0.415	0.3	4.61301e-08	CNC-Mesenchyme	TCF12
SKAP2	1.41749e-12	-0.271199	0.037	0.122	5.18817e-08	CNC-Mesenchyme	SKAP2
TKT	1.51721e-12	-0.289479	0.71	0.764	5.55315e-08	CNC-Mesenchyme	TKT
RPA2	1.55858e-12	-0.3258	0.153	0.271	5.70454e-08	CNC-Mesenchyme	RPA2
BOC	1.56859e-12	-0.356649	0.13	0.242	5.7412e-08	CNC-Mesenchyme	BOC
IVNS1ABP	1.64232e-12	-0.296324	0.121	0.238	6.01107e-08	CNC-Mesenchyme	IVNS1ABP
ARPC1B	1.64983e-12	0.286419	0.333	0.221	6.03854e-08	CNC-Mesenchyme	ARPC1B
UBB	1.66558e-12	-0.260238	0.922	0.918	6.09621e-08	CNC-Mesenchyme	UBB
TIMM10	1.70775e-12	-0.33946	0.328	0.452	6.25052e-08	CNC-Mesenchyme	TIMM10
MYL12B	1.818e-12	0.279345	0.771	0.681	6.65406e-08	CNC-Mesenchyme	MYL12B
DNAJC3	1.84467e-12	0.291299	0.269	0.166	6.75166e-08	CNC-Mesenchyme	DNAJC3
RAB13	1.93214e-12	0.276883	0.698	0.599	7.07182e-08	CNC-Mesenchyme	RAB13
TRIM28	2.19333e-12	-0.36163	0.35	0.469	8.0278e-08	CNC-Mesenchyme	TRIM28
SPARCL1	2.30289e-12	0.257637	0.122	0.053	8.42882e-08	CNC-Mesenchyme	SPARCL1
HNRNPC	2.35107e-12	-0.297489	0.721	0.78	8.60515e-08	CNC-Mesenchyme	HNRNPC
CADM1	2.47311e-12	-0.38888	0.192	0.311	9.05182e-08	CNC-Mesenchyme	CADM1
CCDC167	2.54793e-12	-0.385703	0.402	0.516	9.32568e-08	CNC-Mesenchyme	CCDC167
TPM3	2.5868e-12	0.318269	0.718	0.626	9.46796e-08	CNC-Mesenchyme	TPM3
BSG	2.86307e-12	-0.297055	0.716	0.779	1.04791e-07	CNC-Mesenchyme	BSG
ARHGAP19	2.91112e-12	-0.286057	0.077	0.176	1.0655e-07	CNC-Mesenchyme	ARHGAP19
MMS22L	3.15285e-12	-0.269157	0.061	0.153	1.15398e-07	CNC-Mesenchyme	MMS22L
RTL8C	3.23225e-12	0.299256	0.389	0.27	1.18304e-07	CNC-Mesenchyme	RTL8C
CDT1	3.33696e-12	-0.278044	0.067	0.162	1.22136e-07	CNC-Mesenchyme	CDT1
TUBG1	3.51609e-12	-0.304263	0.199	0.323	1.28692e-07	CNC-Mesenchyme	TUBG1
POLR3K	3.70243e-12	-0.297682	0.201	0.327	1.35513e-07	CNC-Mesenchyme	POLR3K
AURKAIP1	3.80421e-12	-0.332072	0.61	0.697	1.39238e-07	CNC-Mesenchyme	AURKAIP1
LEMD1	3.934e-12	-0.280373	0.028	0.106	1.43988e-07	CNC-Mesenchyme	LEMD1
SELENOS	3.99706e-12	0.321968	0.495	0.386	1.46296e-07	CNC-Mesenchyme	SELENOS
COPB1	4.03149e-12	0.32872	0.452	0.335	1.47556e-07	CNC-Mesenchyme	COPB1
PPIL1	4.58264e-12	-0.323658	0.129	0.237	1.67729e-07	CNC-Mesenchyme	PPIL1
COX8A	4.84466e-12	-0.272103	0.854	0.878	1.77319e-07	CNC-Mesenchyme	COX8A
APP	5.1745e-12	0.295625	0.615	0.498	1.89392e-07	CNC-Mesenchyme	APP
DDX39B	5.20858e-12	-0.323944	0.583	0.678	1.90639e-07	CNC-Mesenchyme	DDX39B
JUN	5.21597e-12	0.274636	0.362	0.248	1.9091e-07	CNC-Mesenchyme	JUN
PRELID1	5.88912e-12	-0.28624	0.684	0.751	2.15548e-07	CNC-Mesenchyme	PRELID1
SNHG5	6.04335e-12	0.258971	0.746	0.665	2.21193e-07	CNC-Mesenchyme	SNHG5
RFC2	6.69212e-12	-0.318431	0.138	0.25	2.44938e-07	CNC-Mesenchyme	RFC2
SEPHS1	6.71293e-12	-0.33719	0.168	0.283	2.457e-07	CNC-Mesenchyme	SEPHS1
ARL5A	6.95141e-12	0.268908	0.548	0.426	2.54429e-07	CNC-Mesenchyme	ARL5A
HAT1	6.97141e-12	-0.356157	0.234	0.356	2.55161e-07	CNC-Mesenchyme	HAT1
NR2F2	7.1123e-12	0.298331	0.566	0.449	2.60317e-07	CNC-Mesenchyme	NR2F2
GREM1	7.13306e-12	-0.318734	0.061	0.153	2.61077e-07	CNC-Mesenchyme	GREM1
HDGF	7.28561e-12	-0.377811	0.288	0.41	2.66661e-07	CNC-Mesenchyme	HDGF
ACVR2B	7.30194e-12	-0.327094	0.133	0.242	2.67258e-07	CNC-Mesenchyme	ACVR2B
PPIG	7.33841e-12	-0.331892	0.564	0.652	2.68593e-07	CNC-Mesenchyme	PPIG
SEC11C	7.42953e-12	-0.331277	0.197	0.319	2.71928e-07	CNC-Mesenchyme	SEC11C
GAS5	7.50496e-12	0.288257	0.643	0.532	2.74689e-07	CNC-Mesenchyme	GAS5
GNG4	7.73805e-12	-0.283763	0.027	0.103	2.8322e-07	CNC-Mesenchyme	GNG4
PPAT	8.32619e-12	-0.330002	0.141	0.252	3.04747e-07	CNC-Mesenchyme	PPAT
SPARC	8.63571e-12	0.324277	0.59	0.487	3.16075e-07	CNC-Mesenchyme	SPARC
HACD3	8.65137e-12	-0.324571	0.59	0.686	3.16649e-07	CNC-Mesenchyme	HACD3
CENPJ	9.75432e-12	-0.250674	0.053	0.141	3.57018e-07	CNC-Mesenchyme	CENPJ
PMAIP1	1.08153e-11	-0.360633	0.128	0.234	3.95852e-07	CNC-Mesenchyme	PMAIP1
TAGLN	1.09318e-11	0.608966	0.265	0.165	4.00114e-07	CNC-Mesenchyme	TAGLN
CNIH2	1.17633e-11	-0.279034	0.073	0.169	4.30549e-07	CNC-Mesenchyme	CNIH2
SERPING1	1.22976e-11	0.30754	0.288	0.189	4.50103e-07	CNC-Mesenchyme	SERPING1
FBLN2	1.29796e-11	0.25487	0.251	0.156	4.75065e-07	CNC-Mesenchyme	FBLN2
REV3L	1.34329e-11	0.283631	0.318	0.213	4.91656e-07	CNC-Mesenchyme	REV3L
RPL39L	1.36369e-11	-0.344772	0.217	0.33	4.99123e-07	CNC-Mesenchyme	RPL39L
HLA-B	1.40804e-11	-0.352026	0.189	0.307	5.15356e-07	CNC-Mesenchyme	HLA-B
NCAM1	1.44385e-11	-0.326166	0.062	0.152	5.28464e-07	CNC-Mesenchyme	NCAM1
LRP1	1.50453e-11	0.315175	0.317	0.214	5.50674e-07	CNC-Mesenchyme	LRP1
FMC1	1.51289e-11	-0.351287	0.266	0.392	5.53732e-07	CNC-Mesenchyme	FMC1
VEGFB	1.59115e-11	0.297872	0.386	0.276	5.82375e-07	CNC-Mesenchyme	VEGFB
HSPB1	1.61337e-11	0.255328	0.606	0.48	5.90508e-07	CNC-Mesenchyme	HSPB1
TLE5	1.81833e-11	0.263916	0.521	0.412	6.65526e-07	CNC-Mesenchyme	TLE5
RBFOX2	1.8266e-11	0.314022	0.472	0.369	6.68553e-07	CNC-Mesenchyme	RBFOX2
DNAJC12	1.8582e-11	0.271101	0.226	0.135	6.80119e-07	CNC-Mesenchyme	DNAJC12
CNIH4	1.93457e-11	-0.34183	0.408	0.524	7.08072e-07	CNC-Mesenchyme	CNIH4
HDAC2	2.12272e-11	-0.334906	0.534	0.641	7.76938e-07	CNC-Mesenchyme	HDAC2
PLGRKT	2.12717e-11	-0.357497	0.201	0.313	7.78567e-07	CNC-Mesenchyme	PLGRKT
UBA2	2.19101e-11	-0.348827	0.34	0.457	8.01931e-07	CNC-Mesenchyme	UBA2
FUS	2.20484e-11	-0.280507	0.692	0.769	8.06992e-07	CNC-Mesenchyme	FUS
BAALC	2.25147e-11	-0.302033	0.063	0.153	8.24061e-07	CNC-Mesenchyme	BAALC
FADS1	2.29934e-11	-0.354649	0.504	0.604	8.4158e-07	CNC-Mesenchyme	FADS1
PDIA6	2.43085e-11	0.259114	0.896	0.833	8.89716e-07	CNC-Mesenchyme	PDIA6
ODF2L	2.66878e-11	0.299262	0.338	0.231	9.768e-07	CNC-Mesenchyme	ODF2L
ASAP1	2.72853e-11	0.292532	0.396	0.285	9.98669e-07	CNC-Mesenchyme	ASAP1
CCDC80	2.75641e-11	0.289238	0.269	0.17	1.00887e-06	CNC-Mesenchyme	CCDC80
IFT20	2.81571e-11	0.286549	0.345	0.237	1.03058e-06	CNC-Mesenchyme	IFT20
SKP2	2.86544e-11	-0.251815	0.083	0.18	1.04878e-06	CNC-Mesenchyme	SKP2
HINT2	2.9762e-11	-0.347859	0.345	0.463	1.08932e-06	CNC-Mesenchyme	HINT2
RAB2A	3.621e-11	0.292759	0.654	0.559	1.32532e-06	CNC-Mesenchyme	RAB2A
WEE1	3.93305e-11	-0.293307	0.114	0.215	1.43953e-06	CNC-Mesenchyme	WEE1
PRSS23	4.29429e-11	-0.307733	0.117	0.221	1.57175e-06	CNC-Mesenchyme	PRSS23
COPS3	4.45693e-11	-0.311701	0.245	0.363	1.63128e-06	CNC-Mesenchyme	COPS3
ZEB1	4.46523e-11	0.259517	0.35	0.246	1.63432e-06	CNC-Mesenchyme	ZEB1
PRKX	4.5612e-11	-0.305254	0.104	0.201	1.66944e-06	CNC-Mesenchyme	PRKX
UQCRC1	5.17932e-11	-0.359176	0.295	0.411	1.89568e-06	CNC-Mesenchyme	UQCRC1
SBF2	5.86124e-11	0.269925	0.246	0.153	2.14527e-06	CNC-Mesenchyme	SBF2
CTPS1	7.02337e-11	-0.296372	0.124	0.226	2.57062e-06	CNC-Mesenchyme	CTPS1
SOX6	7.10541e-11	0.288317	0.211	0.126	2.60065e-06	CNC-Mesenchyme	SOX6
NTPCR	7.29111e-11	-0.380384	0.404	0.51	2.66862e-06	CNC-Mesenchyme	NTPCR
PRMT2	7.57639e-11	0.25272	0.511	0.402	2.77303e-06	CNC-Mesenchyme	PRMT2
TMED10	7.58398e-11	0.276904	0.509	0.393	2.77581e-06	CNC-Mesenchyme	TMED10
RND2	7.95069e-11	-0.324379	0.106	0.204	2.91003e-06	CNC-Mesenchyme	RND2
COPB2	8.06937e-11	0.259028	0.446	0.334	2.95347e-06	CNC-Mesenchyme	COPB2
PDPN	8.13126e-11	-0.328773	0.082	0.175	2.97612e-06	CNC-Mesenchyme	PDPN
TSPAN6	9.20477e-11	0.309984	0.47	0.364	3.36904e-06	CNC-Mesenchyme	TSPAN6
CDK14	9.47506e-11	0.277395	0.289	0.189	3.46797e-06	CNC-Mesenchyme	CDK14
IGF2BP3	1.0628e-10	-0.336529	0.307	0.421	3.88995e-06	CNC-Mesenchyme	IGF2BP3
CTNNB1	1.08502e-10	0.256418	0.447	0.334	3.97126e-06	CNC-Mesenchyme	CTNNB1
FAM136A	1.18421e-10	-0.32094	0.249	0.365	4.33434e-06	CNC-Mesenchyme	FAM136A
CRMP1	1.20766e-10	-0.37964	0.064	0.149	4.42016e-06	CNC-Mesenchyme	CRMP1
BIN1	1.20903e-10	0.255859	0.312	0.21	4.42516e-06	CNC-Mesenchyme	BIN1
SMARCA1	1.21539e-10	0.317176	0.508	0.41	4.44845e-06	CNC-Mesenchyme	SMARCA1
MCM4	1.23953e-10	-0.279695	0.11	0.208	4.53679e-06	CNC-Mesenchyme	MCM4
DKC1	1.3022e-10	-0.325356	0.173	0.278	4.76618e-06	CNC-Mesenchyme	DKC1
DYNC1LI1	1.31046e-10	-0.366824	0.301	0.413	4.79641e-06	CNC-Mesenchyme	DYNC1LI1
TUSC3	1.31786e-10	0.292542	0.494	0.39	4.82349e-06	CNC-Mesenchyme	TUSC3
KIF5C	1.34989e-10	-0.41724	0.106	0.202	4.94075e-06	CNC-Mesenchyme	KIF5C
LIMCH1	1.46651e-10	-0.430417	0.299	0.403	5.36757e-06	CNC-Mesenchyme	LIMCH1
PPA1	1.48849e-10	-0.344483	0.49	0.587	5.44801e-06	CNC-Mesenchyme	PPA1
MIDN	1.49405e-10	-0.301688	0.251	0.367	5.46838e-06	CNC-Mesenchyme	MIDN
GSTM3	1.53258e-10	0.27102	0.369	0.267	5.60938e-06	CNC-Mesenchyme	GSTM3
ARL6IP6	1.56872e-10	-0.26761	0.102	0.198	5.74169e-06	CNC-Mesenchyme	ARL6IP6
LYAR	1.58096e-10	-0.273874	0.121	0.222	5.78648e-06	CNC-Mesenchyme	LYAR
SCPEP1	1.68534e-10	0.308356	0.216	0.132	6.16851e-06	CNC-Mesenchyme	SCPEP1
CYP51A1	1.72024e-10	0.266494	0.635	0.528	6.29625e-06	CNC-Mesenchyme	CYP51A1
MAP2	1.73675e-10	-0.398448	0.091	0.183	6.35666e-06	CNC-Mesenchyme	MAP2
PSMD10	1.81498e-10	-0.319254	0.231	0.339	6.64302e-06	CNC-Mesenchyme	PSMD10
SNRPA	1.82043e-10	-0.306925	0.348	0.461	6.66294e-06	CNC-Mesenchyme	SNRPA
PTGES2	1.8641e-10	0.273927	0.26	0.167	6.82278e-06	CNC-Mesenchyme	PTGES2
MMP24OS	1.91745e-10	0.263621	0.249	0.157	7.01807e-06	CNC-Mesenchyme	MMP24OS
HMGN5	1.97858e-10	-0.331019	0.172	0.273	7.24179e-06	CNC-Mesenchyme	HMGN5
MXD4	2.17271e-10	0.310892	0.386	0.286	7.95232e-06	CNC-Mesenchyme	MXD4
RCN2	2.22488e-10	-0.306071	0.726	0.784	8.1433e-06	CNC-Mesenchyme	RCN2
TFAM	2.27399e-10	-0.337651	0.29	0.406	8.32305e-06	CNC-Mesenchyme	TFAM
OARD1	2.36326e-10	-0.300462	0.23	0.34	8.64977e-06	CNC-Mesenchyme	OARD1
CFAP20	2.68001e-10	-0.251581	0.146	0.253	9.80912e-06	CNC-Mesenchyme	CFAP20
COX14	2.69903e-10	0.290295	0.384	0.278	9.87872e-06	CNC-Mesenchyme	COX14
PSMB2	3.06471e-10	-0.276798	0.662	0.738	1.12172e-05	CNC-Mesenchyme	PSMB2
RBM17	3.19989e-10	-0.33739	0.345	0.45	1.17119e-05	CNC-Mesenchyme	RBM17
BLVRB	3.41763e-10	0.291539	0.611	0.514	1.25089e-05	CNC-Mesenchyme	BLVRB
PXDN	3.46123e-10	0.254385	0.27	0.179	1.26684e-05	CNC-Mesenchyme	PXDN
CTTNBP2NL	3.82834e-10	0.261426	0.273	0.181	1.40121e-05	CNC-Mesenchyme	CTTNBP2NL
ARF4	3.86229e-10	0.250689	0.596	0.5	1.41364e-05	CNC-Mesenchyme	ARF4
UBALD2	3.87044e-10	-0.258135	0.11	0.206	1.41662e-05	CNC-Mesenchyme	UBALD2
NOVA1	3.94102e-10	-0.504777	0.386	0.488	1.44245e-05	CNC-Mesenchyme	NOVA1
RFC5	4.06625e-10	-0.252345	0.069	0.153	1.48829e-05	CNC-Mesenchyme	RFC5
PRKAR1A	4.10469e-10	0.280627	0.409	0.311	1.50236e-05	CNC-Mesenchyme	PRKAR1A
BAZ1A	4.29223e-10	-0.311271	0.189	0.297	1.571e-05	CNC-Mesenchyme	BAZ1A
SHMT2	4.44987e-10	-0.308273	0.207	0.314	1.6287e-05	CNC-Mesenchyme	SHMT2
COL4A6	4.48686e-10	-0.297253	0.08	0.166	1.64224e-05	CNC-Mesenchyme	COL4A6
GDF10	4.51842e-10	-0.309502	0.09	0.178	1.65379e-05	CNC-Mesenchyme	GDF10
SNRPC	4.52696e-10	-0.3154	0.447	0.545	1.65691e-05	CNC-Mesenchyme	SNRPC
PAFAH1B3	4.53479e-10	-0.281457	0.601	0.68	1.65978e-05	CNC-Mesenchyme	PAFAH1B3
GGH	4.65523e-10	-0.26227	0.218	0.332	1.70386e-05	CNC-Mesenchyme	GGH
TMEM50B	4.89093e-10	0.263121	0.241	0.153	1.79013e-05	CNC-Mesenchyme	TMEM50B
KIAA0586	4.91001e-10	-0.288806	0.121	0.216	1.79711e-05	CNC-Mesenchyme	KIAA0586
TLE4	5.21729e-10	-0.396796	0.308	0.414	1.90958e-05	CNC-Mesenchyme	TLE4
TSHZ2	5.36595e-10	-0.288188	0.081	0.166	1.96399e-05	CNC-Mesenchyme	TSHZ2
KHDRBS1	5.4034e-10	-0.255282	0.691	0.766	1.9777e-05	CNC-Mesenchyme	KHDRBS1
CDKN1C	5.87674e-10	-0.46997	0.216	0.318	2.15095e-05	CNC-Mesenchyme	CDKN1C
AFDN	6.41679e-10	-0.33451	0.255	0.36	2.34861e-05	CNC-Mesenchyme	AFDN
SMARCA4	6.53474e-10	-0.31475	0.434	0.536	2.39178e-05	CNC-Mesenchyme	SMARCA4
ARHGEF40	7.0416e-10	0.278083	0.256	0.169	2.5773e-05	CNC-Mesenchyme	ARHGEF40
BRD8	7.61399e-10	-0.292313	0.15	0.253	2.7868e-05	CNC-Mesenchyme	BRD8
CCDC28B	9.28473e-10	0.282795	0.398	0.296	3.3983e-05	CNC-Mesenchyme	CCDC28B
SLC39A6	1.02457e-09	-0.290196	0.131	0.229	3.75002e-05	CNC-Mesenchyme	SLC39A6
PDCD6	1.16064e-09	0.264073	0.576	0.471	4.24806e-05	CNC-Mesenchyme	PDCD6
PIH1D1	1.24427e-09	-0.309849	0.256	0.365	4.55413e-05	CNC-Mesenchyme	PIH1D1
PHF6	1.26927e-09	-0.351368	0.444	0.54	4.64566e-05	CNC-Mesenchyme	PHF6
LPP	1.40959e-09	0.274557	0.292	0.202	5.15922e-05	CNC-Mesenchyme	LPP
MEIS3	1.4989e-09	0.258312	0.36	0.262	5.48614e-05	CNC-Mesenchyme	MEIS3
BAZ1B	1.50824e-09	-0.313522	0.273	0.377	5.52031e-05	CNC-Mesenchyme	BAZ1B
COA1	1.5293e-09	-0.308505	0.492	0.582	5.5974e-05	CNC-Mesenchyme	COA1
ERG28	1.60082e-09	0.2715	0.636	0.535	5.85915e-05	CNC-Mesenchyme	ERG28
ISCA2	1.61782e-09	-0.314063	0.294	0.4	5.9214e-05	CNC-Mesenchyme	ISCA2
RUVBL1	1.64143e-09	-0.322267	0.28	0.388	6.00778e-05	CNC-Mesenchyme	RUVBL1
PSMC3	1.64436e-09	-0.302357	0.399	0.505	6.01853e-05	CNC-Mesenchyme	PSMC3
GPX8	1.69079e-09	0.302209	0.419	0.321	6.18845e-05	CNC-Mesenchyme	GPX8
RBMS1	1.72921e-09	0.270421	0.423	0.328	6.32909e-05	CNC-Mesenchyme	RBMS1
SNHG32	1.7556e-09	0.28739	0.273	0.187	6.42566e-05	CNC-Mesenchyme	SNHG32
ZCCHC7	1.82918e-09	-0.395032	0.146	0.237	6.69497e-05	CNC-Mesenchyme	ZCCHC7
SPA17	1.85327e-09	-0.256181	0.13	0.226	6.78317e-05	CNC-Mesenchyme	SPA17
RMI2	1.91719e-09	-0.254573	0.073	0.153	7.01712e-05	CNC-Mesenchyme	RMI2
PDCD5	1.95202e-09	-0.274194	0.684	0.742	7.14459e-05	CNC-Mesenchyme	PDCD5
SON	2.04907e-09	-0.290131	0.628	0.711	7.4998e-05	CNC-Mesenchyme	SON
DLK1	2.14425e-09	-0.510069	0.04	0.11	7.84816e-05	CNC-Mesenchyme	DLK1
AAAS	2.17497e-09	-0.279487	0.116	0.206	7.96062e-05	CNC-Mesenchyme	AAAS
PDXK	2.22355e-09	0.281622	0.423	0.322	8.13842e-05	CNC-Mesenchyme	PDXK
YIPF5	2.5716e-09	0.250612	0.308	0.215	9.41232e-05	CNC-Mesenchyme	YIPF5
KLHDC8B	2.58594e-09	-0.273737	0.088	0.17	9.46478e-05	CNC-Mesenchyme	KLHDC8B
MRPL2	2.63484e-09	-0.264798	0.14	0.236	9.64378e-05	CNC-Mesenchyme	MRPL2
C12orf45	2.64855e-09	-0.301086	0.205	0.305	9.69396e-05	CNC-Mesenchyme	C12orf45
SEPTIN10	2.79491e-09	-0.290925	0.275	0.383	0.000102296	CNC-Mesenchyme	SEPTIN10
MAZ	2.82751e-09	-0.302488	0.255	0.361	0.00010349	CNC-Mesenchyme	MAZ
HPF1	2.93402e-09	-0.304879	0.407	0.505	0.000107388	CNC-Mesenchyme	HPF1
CDKN2D	3.09639e-09	-0.280511	0.12	0.21	0.000113331	CNC-Mesenchyme	CDKN2D
MVD	3.19761e-09	0.294046	0.481	0.386	0.000117036	CNC-Mesenchyme	MVD
PCBP1	3.41637e-09	-0.276046	0.631	0.694	0.000125043	CNC-Mesenchyme	PCBP1
FDXR	3.89997e-09	-0.279236	0.129	0.221	0.000142743	CNC-Mesenchyme	FDXR
DPY30	3.96014e-09	-0.295154	0.407	0.506	0.000144945	CNC-Mesenchyme	DPY30
LMNB2	4.10677e-09	-0.262426	0.112	0.199	0.000150312	CNC-Mesenchyme	LMNB2
SMDT1	4.12596e-09	0.262246	0.574	0.484	0.000151014	CNC-Mesenchyme	SMDT1
NOP58	4.15606e-09	-0.298213	0.227	0.326	0.000152116	CNC-Mesenchyme	NOP58
IGF2BP1	4.1674e-09	-0.314892	0.412	0.519	0.000152531	CNC-Mesenchyme	IGF2BP1
TMEM134	4.38988e-09	0.266885	0.441	0.341	0.000160674	CNC-Mesenchyme	TMEM134
IDH2	4.45268e-09	-0.283658	0.352	0.461	0.000162972	CNC-Mesenchyme	IDH2
MRPL11	4.71318e-09	-0.260267	0.432	0.542	0.000172507	CNC-Mesenchyme	MRPL11
NDUFB4	4.85134e-09	-0.267925	0.711	0.776	0.000177564	CNC-Mesenchyme	NDUFB4
POLE3	4.89607e-09	-0.27318	0.177	0.278	0.000179201	CNC-Mesenchyme	POLE3
U2SURP	5.02766e-09	-0.298366	0.524	0.614	0.000184017	CNC-Mesenchyme	U2SURP
DCP2	6.13978e-09	-0.282191	0.215	0.317	0.000224722	CNC-Mesenchyme	DCP2
MCM3	6.37289e-09	-0.291892	0.197	0.291	0.000233254	CNC-Mesenchyme	MCM3
RTN3	6.53174e-09	-0.323055	0.277	0.372	0.000239068	CNC-Mesenchyme	RTN3
OCIAD2	6.87136e-09	-0.296133	0.111	0.196	0.000251499	CNC-Mesenchyme	OCIAD2
LIN28B	6.98206e-09	-0.274408	0.135	0.225	0.00025555	CNC-Mesenchyme	LIN28B
SMIM19	7.06411e-09	-0.269883	0.287	0.39	0.000258553	CNC-Mesenchyme	SMIM19
MAGOHB	7.40498e-09	-0.252911	0.201	0.295	0.00027103	CNC-Mesenchyme	MAGOHB
C17orf75	7.71206e-09	-0.251529	0.136	0.23	0.000282269	CNC-Mesenchyme	C17orf75
SDHAF3	8.2735e-09	-0.267563	0.16	0.255	0.000302818	CNC-Mesenchyme	SDHAF3
SOX11	9.23302e-09	-0.455121	0.348	0.443	0.000337938	CNC-Mesenchyme	SOX11
ACTN1	9.26577e-09	0.261042	0.354	0.258	0.000339136	CNC-Mesenchyme	ACTN1
PRDX3	9.50891e-09	-0.284071	0.422	0.517	0.000348036	CNC-Mesenchyme	PRDX3
POP7	1.10426e-08	-0.251664	0.271	0.381	0.00040417	CNC-Mesenchyme	POP7
C1orf35	1.23011e-08	-0.278315	0.21	0.308	0.000450233	CNC-Mesenchyme	C1orf35
DUSP4	1.24804e-08	-0.276758	0.122	0.209	0.000456794	CNC-Mesenchyme	DUSP4
CTCF	1.30247e-08	-0.280572	0.25	0.348	0.000476717	CNC-Mesenchyme	CTCF
CEP78	1.36803e-08	-0.272336	0.17	0.265	0.000500712	CNC-Mesenchyme	CEP78
GPN3	1.37286e-08	-0.270377	0.196	0.293	0.000502481	CNC-Mesenchyme	GPN3
LAPTM4B	1.41279e-08	-0.284324	0.428	0.533	0.000517096	CNC-Mesenchyme	LAPTM4B
DNAJC4	1.41924e-08	0.259678	0.333	0.245	0.000519457	CNC-Mesenchyme	DNAJC4
PCMT1	1.56703e-08	-0.293636	0.274	0.371	0.00057355	CNC-Mesenchyme	PCMT1
ARHGAP5	1.79974e-08	0.252406	0.367	0.275	0.000658722	CNC-Mesenchyme	ARHGAP5
CCAR1	1.9237e-08	-0.307351	0.352	0.446	0.000704094	CNC-Mesenchyme	CCAR1
ELOC	1.99663e-08	-0.276476	0.47	0.567	0.000730787	CNC-Mesenchyme	ELOC
VEZF1	2.02254e-08	-0.265705	0.135	0.222	0.000740269	CNC-Mesenchyme	VEZF1
SELENOP	2.26141e-08	0.280718	0.249	0.169	0.0008277	CNC-Mesenchyme	SELENOP
PIN1	2.34392e-08	-0.255518	0.48	0.566	0.000857898	CNC-Mesenchyme	PIN1
TFDP2	2.44407e-08	-0.32746	0.412	0.511	0.000894556	CNC-Mesenchyme	TFDP2
MICOS13	2.60075e-08	0.252388	0.477	0.389	0.000951899	CNC-Mesenchyme	MICOS13
PRPS1	2.63447e-08	-0.271318	0.174	0.265	0.000964242	CNC-Mesenchyme	PRPS1
MRPL57	2.85844e-08	-0.281742	0.564	0.64	0.00104622	CNC-Mesenchyme	MRPL57
KIFAP3	2.97277e-08	0.255466	0.301	0.219	0.00108806	CNC-Mesenchyme	KIFAP3
ENAH	3.03143e-08	-0.288803	0.418	0.512	0.00110954	CNC-Mesenchyme	ENAH
ASAH1	3.43914e-08	0.268889	0.389	0.302	0.00125876	CNC-Mesenchyme	ASAH1
VMP1	3.53288e-08	0.250691	0.36	0.27	0.00129307	CNC-Mesenchyme	VMP1
HMGXB4	3.57716e-08	-0.286408	0.295	0.396	0.00130928	CNC-Mesenchyme	HMGXB4
PPM1G	3.6205e-08	-0.286875	0.5	0.589	0.00132514	CNC-Mesenchyme	PPM1G
FSCN1	3.67491e-08	0.25771	0.505	0.421	0.00134506	CNC-Mesenchyme	FSCN1
MRPL14	3.78565e-08	-0.29641	0.528	0.603	0.00138559	CNC-Mesenchyme	MRPL14
LEF1	3.85455e-08	0.270151	0.226	0.151	0.0014108	CNC-Mesenchyme	LEF1
NFE2L2	4.01141e-08	0.261698	0.384	0.296	0.00146822	CNC-Mesenchyme	NFE2L2
ZCRB1	4.113e-08	-0.256554	0.429	0.529	0.0015054	CNC-Mesenchyme	ZCRB1
HNRNPUL1	4.23256e-08	-0.293587	0.298	0.391	0.00154916	CNC-Mesenchyme	HNRNPUL1
CKAP4	4.27085e-08	0.274223	0.449	0.362	0.00156317	CNC-Mesenchyme	CKAP4
TRA2B	4.34904e-08	-0.289631	0.4	0.5	0.00159179	CNC-Mesenchyme	TRA2B
TMEM123	4.40952e-08	-0.275955	0.236	0.336	0.00161393	CNC-Mesenchyme	TMEM123
E2F5	4.53836e-08	-0.280915	0.157	0.243	0.00166108	CNC-Mesenchyme	E2F5
PGP	4.54904e-08	-0.274221	0.481	0.577	0.001665	CNC-Mesenchyme	PGP
PPP1CC	4.56184e-08	-0.299826	0.388	0.478	0.00166968	CNC-Mesenchyme	PPP1CC
CCT8	4.64895e-08	-0.262958	0.653	0.717	0.00170156	CNC-Mesenchyme	CCT8
SKIL	5.38254e-08	0.256614	0.38	0.291	0.00197006	CNC-Mesenchyme	SKIL
EEF1E1	5.39655e-08	-0.274633	0.38	0.474	0.00197519	CNC-Mesenchyme	EEF1E1
TPGS2	5.72078e-08	-0.272667	0.37	0.476	0.00209386	CNC-Mesenchyme	TPGS2
CSRNP3	5.72284e-08	-0.259531	0.128	0.21	0.00209462	CNC-Mesenchyme	CSRNP3
ID2	5.7508e-08	-0.29999	0.21	0.303	0.00210485	CNC-Mesenchyme	ID2
TUFM	6.16288e-08	-0.274134	0.424	0.524	0.00225567	CNC-Mesenchyme	TUFM
BCAT1	6.21904e-08	-0.253329	0.179	0.269	0.00227623	CNC-Mesenchyme	BCAT1
CCT3	6.35085e-08	-0.254877	0.61	0.68	0.00232448	CNC-Mesenchyme	CCT3
TCP1	6.9361e-08	-0.272882	0.374	0.467	0.00253868	CNC-Mesenchyme	TCP1
NTMT1	6.93698e-08	0.25752	0.455	0.367	0.00253901	CNC-Mesenchyme	NTMT1
ADSS	7.29694e-08	-0.285441	0.187	0.278	0.00267075	CNC-Mesenchyme	ADSS
NDUFA7	7.39287e-08	-0.258895	0.516	0.608	0.00270587	CNC-Mesenchyme	NDUFA7
PPP2R5E	7.45359e-08	-0.277704	0.227	0.316	0.00272809	CNC-Mesenchyme	PPP2R5E
BEX1	7.97696e-08	-0.378443	0.389	0.469	0.00291965	CNC-Mesenchyme	BEX1
CFAP298	7.99202e-08	-0.282909	0.239	0.333	0.00292516	CNC-Mesenchyme	CFAP298
NEFL	8.47301e-08	-0.404139	0.343	0.423	0.00310121	CNC-Mesenchyme	NEFL
SNRNP70	8.88241e-08	-0.286454	0.443	0.527	0.00325105	CNC-Mesenchyme	SNRNP70
ATP1B3	9.15614e-08	-0.277784	0.472	0.573	0.00335124	CNC-Mesenchyme	ATP1B3
KPNB1	9.31459e-08	-0.264504	0.523	0.602	0.00340923	CNC-Mesenchyme	KPNB1
CTXN1	1.06309e-07	-0.266718	0.232	0.325	0.00389103	CNC-Mesenchyme	CTXN1
PSMA3	1.11358e-07	-0.255918	0.631	0.682	0.0040758	CNC-Mesenchyme	PSMA3
YIF1A	1.12785e-07	0.260536	0.442	0.357	0.00412804	CNC-Mesenchyme	YIF1A
NONO	1.13112e-07	-0.252247	0.492	0.566	0.00414001	CNC-Mesenchyme	NONO
TALDO1	1.13769e-07	-0.29706	0.467	0.551	0.00416408	CNC-Mesenchyme	TALDO1
NSL1	1.15891e-07	-0.279	0.226	0.316	0.00424174	CNC-Mesenchyme	NSL1
CMC2	1.1909e-07	-0.274413	0.365	0.455	0.00435881	CNC-Mesenchyme	CMC2
GABPB1-AS1	1.23894e-07	-0.284164	0.332	0.426	0.00453463	CNC-Mesenchyme	GABPB1-AS1
NOP56	1.25699e-07	-0.2939	0.295	0.392	0.00460072	CNC-Mesenchyme	NOP56
PJA2	1.28105e-07	0.278997	0.438	0.356	0.00468877	CNC-Mesenchyme	PJA2
C19orf48	1.31723e-07	-0.254995	0.168	0.255	0.00482121	CNC-Mesenchyme	C19orf48
MYO6	1.31996e-07	0.297856	0.254	0.179	0.00483119	CNC-Mesenchyme	MYO6
SLC38A1	1.4238e-07	-0.257096	0.211	0.304	0.00521123	CNC-Mesenchyme	SLC38A1
SLC25A13	1.44063e-07	-0.262955	0.218	0.31	0.00527285	CNC-Mesenchyme	SLC25A13
GGCT	1.4417e-07	-0.269394	0.263	0.349	0.00527678	CNC-Mesenchyme	GGCT
NDUFA12	1.57113e-07	-0.257972	0.658	0.72	0.0057505	CNC-Mesenchyme	NDUFA12
TIMM8B	1.58876e-07	-0.253047	0.609	0.675	0.00581503	CNC-Mesenchyme	TIMM8B
NT5DC2	1.74003e-07	-0.25443	0.323	0.418	0.00636868	CNC-Mesenchyme	NT5DC2
LSM2	1.75864e-07	-0.267861	0.553	0.629	0.00643681	CNC-Mesenchyme	LSM2
FUBP1	1.77716e-07	-0.278599	0.255	0.345	0.00650458	CNC-Mesenchyme	FUBP1
MRPL42	1.82153e-07	-0.261584	0.346	0.438	0.00666697	CNC-Mesenchyme	MRPL42
ABRACL	2.32086e-07	-0.285114	0.303	0.393	0.00849458	CNC-Mesenchyme	ABRACL
THOC7	2.32192e-07	-0.262828	0.415	0.505	0.00849844	CNC-Mesenchyme	THOC7
STIP1	2.40179e-07	-0.256125	0.278	0.364	0.0087908	CNC-Mesenchyme	STIP1
DCAF7	2.51334e-07	-0.27235	0.273	0.361	0.00919906	CNC-Mesenchyme	DCAF7
RDX	2.51577e-07	-0.258489	0.434	0.527	0.00920795	CNC-Mesenchyme	RDX
PHIP	2.71372e-07	-0.278338	0.331	0.419	0.00993247	CNC-Mesenchyme	PHIP
TMEM97	2.94961e-07	-0.284438	0.622	0.678	0.0107959	CNC-Mesenchyme	TMEM97
MRPL13	3.02559e-07	-0.287837	0.409	0.494	0.011074	CNC-Mesenchyme	MRPL13
SAMD1	3.17029e-07	-0.252479	0.181	0.266	0.0116036	CNC-Mesenchyme	SAMD1
ADAMTS6	3.3534e-07	0.252499	0.234	0.163	0.0122738	CNC-Mesenchyme	ADAMTS6
HTATSF1	3.40935e-07	-0.252868	0.289	0.38	0.0124786	CNC-Mesenchyme	HTATSF1
KNOP1	3.48895e-07	-0.272511	0.335	0.424	0.0127699	CNC-Mesenchyme	KNOP1
OLA1	3.541e-07	-0.255765	0.422	0.513	0.0129604	CNC-Mesenchyme	OLA1
BST2	3.65987e-07	0.252871	0.231	0.159	0.0133955	CNC-Mesenchyme	BST2
G3BP1	4.13117e-07	-0.25196	0.355	0.449	0.0151205	CNC-Mesenchyme	G3BP1
DST	4.16239e-07	-0.401959	0.216	0.298	0.0152348	CNC-Mesenchyme	DST
IMMP1L	4.48571e-07	-0.294436	0.307	0.39	0.0164182	CNC-Mesenchyme	IMMP1L
TCEAL8	4.49459e-07	0.257522	0.481	0.398	0.0164507	CNC-Mesenchyme	TCEAL8
GLOD4	4.95904e-07	-0.270586	0.345	0.434	0.0181506	CNC-Mesenchyme	GLOD4
AUTS2	5.0843e-07	-0.284204	0.199	0.284	0.018609	CNC-Mesenchyme	AUTS2
RPP21	5.47952e-07	-0.258148	0.409	0.498	0.0200556	CNC-Mesenchyme	RPP21
REXO2	6.20394e-07	0.255757	0.38	0.304	0.022707	CNC-Mesenchyme	REXO2
CHCHD3	6.4377e-07	-0.258363	0.265	0.351	0.0235626	CNC-Mesenchyme	CHCHD3
MEST	6.80747e-07	-0.291588	0.221	0.305	0.024916	CNC-Mesenchyme	MEST
NEAT1	6.83537e-07	0.311295	0.5	0.421	0.0250181	CNC-Mesenchyme	NEAT1
GOLGB1	6.92548e-07	0.262841	0.51	0.428	0.025348	CNC-Mesenchyme	GOLGB1
DDX1	7.55767e-07	-0.280153	0.302	0.387	0.0276618	CNC-Mesenchyme	DDX1
TRIAP1	7.97093e-07	-0.266518	0.197	0.276	0.0291744	CNC-Mesenchyme	TRIAP1
MRPL12	8.06151e-07	-0.256831	0.326	0.416	0.029506	CNC-Mesenchyme	MRPL12
OLMALINC	8.71858e-07	-0.255076	0.226	0.311	0.0319109	CNC-Mesenchyme	OLMALINC
XPO1	9.15259e-07	-0.259633	0.342	0.422	0.0334994	CNC-Mesenchyme	XPO1
HNRNPH1	1.05581e-06	-0.284199	0.407	0.479	0.0386436	CNC-Mesenchyme	HNRNPH1
NFYB	1.19813e-06	-0.255811	0.196	0.275	0.0438528	CNC-Mesenchyme	NFYB
DCTPP1	1.25365e-06	-0.308969	0.241	0.319	0.045885	CNC-Mesenchyme	DCTPP1
CCDC50	1.26703e-06	-0.278238	0.218	0.299	0.0463747	CNC-Mesenchyme	CCDC50
HP1BP3	1.51286e-06	-0.251309	0.482	0.564	0.0553721	CNC-Mesenchyme	HP1BP3
MRPL47	1.76447e-06	-0.256463	0.444	0.531	0.0645814	CNC-Mesenchyme	MRPL47
RALY	2.09044e-06	-0.256371	0.361	0.443	0.0765124	CNC-Mesenchyme	RALY
PDAP1	2.27857e-06	-0.254939	0.5	0.571	0.0833978	CNC-Mesenchyme	PDAP1
ACAA2	2.30923e-06	-0.252731	0.256	0.337	0.08452	CNC-Mesenchyme	ACAA2
RSRC2	2.35927e-06	-0.261563	0.452	0.526	0.0863517	CNC-Mesenchyme	RSRC2
GMPS	2.62143e-06	-0.260907	0.374	0.45	0.0959471	CNC-Mesenchyme	GMPS
OIP5-AS1	2.78541e-06	-0.258535	0.303	0.384	0.101949	CNC-Mesenchyme	OIP5-AS1
TUBB3	2.79833e-06	-1.30028	0.391	0.455	0.102422	CNC-Mesenchyme	TUBB3
RABL6	3.93426e-06	-0.253152	0.234	0.31	0.143998	CNC-Mesenchyme	RABL6
NKAIN4	8.51907e-06	-0.265967	0.073	0.129	0.311807	CNC-Mesenchyme	NKAIN4
KMT2E	1.61153e-05	-0.269667	0.596	0.646	0.589837	CNC-Mesenchyme	KMT2E
PAIP2	2.40844e-05	-0.272852	0.467	0.524	0.881512	CNC-Mesenchyme	PAIP2
CCND2	0.000659189	-0.259797	0.524	0.565	1	CNC-Mesenchyme	CCND2
CCN2	0.00134399	0.350618	0.117	0.083	1	CNC-Mesenchyme	CCN2
ID1	0.00225389	0.278781	0.698	0.672	1	CNC-Mesenchyme	ID1
NEFM	0.00422847	-0.625425	0.527	0.528	1	CNC-Mesenchyme	NEFM

## Sheet: Ventro-anterior
	P-value	Avg_log2FC	pct.1	pct.2	P-value_adj	Cluster	Gene
HOXB-AS3.1	9.13622e-212	1.50333	0.941	0.376	3.34395e-207	Ventro-Anterior	HOXB-AS3
HOXB9.1	4.05615e-132	0.909672	0.741	0.259	1.48459e-127	Ventro-Anterior	HOXB9
TMSB4X.1	3.09475e-131	-1.24204	0.984	0.989	1.13271e-126	Ventro-Anterior	TMSB4X
COL14A1.1	3.93617e-122	0.92423	0.437	0.092	1.44068e-117	Ventro-Anterior	COL14A1
SHISAL2B.1	8.6965e-115	0.843763	0.42	0.088	3.18301e-110	Ventro-Anterior	SHISAL2B
CCND1.1	6.71715e-113	1.056	0.831	0.493	2.45854e-108	Ventro-Anterior	CCND1
GDF10.1	2.22188e-110	0.858615	0.42	0.097	8.13232e-106	Ventro-Anterior	GDF10
MSX1	2.93172e-107	1.16426	0.741	0.392	1.07304e-102	Ventro-Anterior	MSX1
IGFBP2.1	5.75355e-102	-1.01318	0.826	0.94	2.10586e-97	Ventro-Anterior	IGFBP2
LIMCH1.1	7.6258e-95	1.00033	0.666	0.313	2.79112e-90	Ventro-Anterior	LIMCH1
LUM.1	4.53649e-91	-2.06578	0.155	0.528	1.6604e-86	Ventro-Anterior	LUM
GREM1.1	5.95279e-91	0.765967	0.355	0.081	2.17878e-86	Ventro-Anterior	GREM1
WNT4.1	9.93453e-91	0.755525	0.318	0.062	3.63614e-86	Ventro-Anterior	WNT4
HMGA1.1	4.37491e-89	0.784236	0.914	0.687	1.60126e-84	Ventro-Anterior	HMGA1
HOXB2.1	2.02224e-88	0.698909	0.552	0.194	7.4016e-84	Ventro-Anterior	HOXB2
HES4.1	2.43217e-87	0.970305	0.661	0.314	8.902e-83	Ventro-Anterior	HES4
HOXC6.1	1.52353e-85	0.681524	0.412	0.113	5.57626e-81	Ventro-Anterior	HOXC6
COL3A1.1	1.07844e-84	-2.2737	0.178	0.523	3.9472e-80	Ventro-Anterior	COL3A1
TWIST1.1	6.30662e-84	-1.57955	0.124	0.485	2.30829e-79	Ventro-Anterior	TWIST1
SOX2.1	5.79043e-82	0.761078	0.756	0.377	2.11935e-77	Ventro-Anterior	SOX2
MALAT1.1	2.79895e-79	-0.518001	1	1	1.02444e-74	Ventro-Anterior	MALAT1
NR2F1.1	1.50771e-78	-1.36158	0.473	0.709	5.51837e-74	Ventro-Anterior	NR2F1
ARL4C.1	1.58238e-78	0.741439	0.631	0.271	5.79168e-74	Ventro-Anterior	ARL4C
NEFM.1	5.43441e-77	0.820023	0.799	0.462	1.98905e-72	Ventro-Anterior	NEFM
HOXC9.1	3.12261e-75	0.730924	0.4	0.119	1.14291e-70	Ventro-Anterior	HOXC9
ODC1.1	6.2992e-75	0.702665	0.853	0.557	2.30557e-70	Ventro-Anterior	ODC1
S100A11.1	2.29962e-73	-1.78814	0.506	0.69	8.41683e-69	Ventro-Anterior	S100A11
RANBP1.1	5.11277e-73	0.631011	0.955	0.842	1.87132e-68	Ventro-Anterior	RANBP1
CKB.1	1.22502e-72	0.445436	0.884	0.537	4.48371e-68	Ventro-Anterior	CKB
FGFBP3.1	2.01631e-72	0.705174	0.803	0.464	7.37988e-68	Ventro-Anterior	FGFBP3
PLAGL1.1	5.69349e-72	0.762582	0.604	0.282	2.08387e-67	Ventro-Anterior	PLAGL1
RBP1.1	2.84919e-71	0.352058	0.976	0.793	1.04283e-66	Ventro-Anterior	RBP1
HHIP.1	1.37106e-69	0.661308	0.341	0.093	5.01821e-65	Ventro-Anterior	HHIP
SOX4.1	5.2066e-68	-0.907837	0.724	0.857	1.90567e-63	Ventro-Anterior	SOX4
BGN.1	2.57101e-67	-1.3972	0.092	0.411	9.41015e-63	Ventro-Anterior	BGN
CCDC140.1	3.95773e-67	0.48043	0.234	0.043	1.44857e-62	Ventro-Anterior	CCDC140
HOXC8.1	4.33125e-67	0.634192	0.365	0.109	1.58528e-62	Ventro-Anterior	HOXC8
TPT1.1	7.06047e-67	-0.419744	1	0.994	2.5842e-62	Ventro-Anterior	TPT1
SAT1.1	7.71554e-67	-1.49554	0.528	0.722	2.82397e-62	Ventro-Anterior	SAT1
NEFL.1	1.4104e-66	0.751969	0.663	0.345	5.16219e-62	Ventro-Anterior	NEFL
DRAXIN.1	2.66733e-66	0.651434	0.382	0.122	9.76269e-62	Ventro-Anterior	DRAXIN
HOXB3.1	6.66968e-66	0.618162	0.411	0.138	2.44117e-61	Ventro-Anterior	HOXB3
FRZB.1	1.93879e-65	-1.25577	0.122	0.437	7.09618e-61	Ventro-Anterior	FRZB
MDK.1	4.84844e-65	0.382244	0.997	0.984	1.77458e-60	Ventro-Anterior	MDK
SFRP2.1	7.63191e-65	0.655091	0.638	0.308	2.79336e-60	Ventro-Anterior	SFRP2
HAS2.1	2.17556e-64	-1.39671	0.122	0.429	7.96275e-60	Ventro-Anterior	HAS2
HMGN2.1	2.06216e-62	0.524789	0.976	0.884	7.54769e-58	Ventro-Anterior	HMGN2
HOTAIRM1.1	2.78528e-62	0.629828	0.384	0.128	1.01944e-57	Ventro-Anterior	HOTAIRM1
H2AFZ.1	3.22783e-62	0.460987	0.993	0.956	1.18142e-57	Ventro-Anterior	H2AFZ
TMSB10.1	3.19739e-60	-0.648912	0.966	0.968	1.17028e-55	Ventro-Anterior	TMSB10
AP1S2.1	3.74902e-60	0.858158	0.77	0.518	1.37218e-55	Ventro-Anterior	AP1S2
NASP.1	1.4679e-59	0.579324	0.93	0.793	5.37267e-55	Ventro-Anterior	NASP
DCN.1	3.67065e-59	-1.21442	0.1	0.393	1.34349e-54	Ventro-Anterior	DCN
CENPV.1	1.2362e-58	0.653637	0.848	0.647	4.52463e-54	Ventro-Anterior	CENPV
RFX4.1	8.6389e-58	0.544813	0.33	0.1	3.16192e-53	Ventro-Anterior	RFX4
MGP.1	1.09878e-57	-2.53507	0.073	0.357	4.02165e-53	Ventro-Anterior	MGP
IGDCC3.1	1.91763e-57	0.725394	0.728	0.485	7.01871e-53	Ventro-Anterior	IGDCC3
PEG10.1	6.51652e-56	-1.24248	0.538	0.692	2.38511e-51	Ventro-Anterior	PEG10
GAS1.1	5.79878e-55	0.61103	0.415	0.165	2.12241e-50	Ventro-Anterior	GAS1
CALD1.1	9.94922e-55	-0.98634	0.543	0.708	3.64152e-50	Ventro-Anterior	CALD1
BACE2	7.68857e-53	0.552022	0.296	0.09	2.81409e-48	Ventro-Anterior	BACE2
CDC42EP5.1	3.98075e-52	-0.975726	0.205	0.469	1.45699e-47	Ventro-Anterior	CDC42EP5
ID2.1	1.30208e-51	0.717098	0.491	0.234	4.76573e-47	Ventro-Anterior	ID2
TGFBI.1	1.51481e-51	-1.12502	0.178	0.445	5.54437e-47	Ventro-Anterior	TGFBI
LAPTM4A.1	2.7339e-51	-0.84068	0.408	0.633	1.00063e-46	Ventro-Anterior	LAPTM4A
THSD4	3.30764e-51	0.498458	0.267	0.076	1.21063e-46	Ventro-Anterior	THSD4
NOG	4.08684e-51	0.510945	0.172	0.031	1.49582e-46	Ventro-Anterior	NOG
FOXC1.1	1.21922e-50	-0.947624	0.133	0.402	4.46247e-46	Ventro-Anterior	FOXC1
SNRPF.1	1.61095e-50	0.482874	0.954	0.873	5.89622e-46	Ventro-Anterior	SNRPF
NFIA.1	2.8965e-50	-0.912716	0.087	0.349	1.06015e-45	Ventro-Anterior	NFIA
RHOB.1	3.08122e-50	0.549023	0.353	0.129	1.12776e-45	Ventro-Anterior	RHOB
AL359091.1.1	3.45756e-50	0.501977	0.269	0.078	1.2655e-45	Ventro-Anterior	AL359091.1
PTMA.1	5.75077e-50	0.286636	0.997	0.993	2.10484e-45	Ventro-Anterior	PTMA
PAX3.1	3.78407e-49	0.566409	0.417	0.174	1.38501e-44	Ventro-Anterior	PAX3
IGFBP5.1	1.50138e-48	-1.218	0.128	0.391	5.49521e-44	Ventro-Anterior	IGFBP5
TYMS.1	3.97743e-47	0.598049	0.841	0.647	1.45578e-42	Ventro-Anterior	TYMS
APOE.1	1.11959e-46	-1.42309	0.427	0.607	4.09783e-42	Ventro-Anterior	APOE
HOXB8.1	2.0907e-46	0.457834	0.35	0.128	7.65217e-42	Ventro-Anterior	HOXB8
PCLAF.1	4.97015e-46	0.6519	0.716	0.471	1.81912e-41	Ventro-Anterior	PCLAF
MSX2	8.93109e-46	0.626803	0.413	0.187	3.26887e-41	Ventro-Anterior	MSX2
HSP90AA1.1	1.29204e-45	0.401369	0.985	0.963	4.72901e-41	Ventro-Anterior	HSP90AA1
ACTG1.1	1.54889e-45	-0.407266	0.992	0.992	5.66911e-41	Ventro-Anterior	ACTG1
CNTNAP2.1	1.67127e-45	0.535902	0.357	0.14	6.11701e-41	Ventro-Anterior	CNTNAP2
LRRTM3	5.87226e-45	0.285603	0.103	0.01	2.14931e-40	Ventro-Anterior	LRRTM3
PHLDA1.1	2.83917e-44	-0.796275	0.069	0.314	1.03917e-39	Ventro-Anterior	PHLDA1
MLLT3.1	3.42298e-44	0.522013	0.371	0.151	1.25285e-39	Ventro-Anterior	MLLT3
NPM1.1	5.49717e-44	0.315752	0.995	0.982	2.01202e-39	Ventro-Anterior	NPM1
OLFML3.1	6.73019e-44	-0.845454	0.057	0.291	2.46332e-39	Ventro-Anterior	OLFML3
SNRPD1.1	7.43927e-44	0.471487	0.937	0.84	2.72285e-39	Ventro-Anterior	SNRPD1
ADD3.1	1.12556e-43	-0.962095	0.291	0.51	4.11966e-39	Ventro-Anterior	ADD3
ITM2A.1	2.27758e-43	-1.10245	0.115	0.356	8.33618e-39	Ventro-Anterior	ITM2A
GINS2.1	4.41047e-42	0.60156	0.567	0.323	1.61428e-37	Ventro-Anterior	GINS2
HSP90AB1	4.41937e-42	0.327102	0.995	0.981	1.61754e-37	Ventro-Anterior	HSP90AB1
SALL1.1	5.8668e-42	0.430082	0.238	0.071	2.14731e-37	Ventro-Anterior	SALL1
PCBD1	1.26436e-41	0.541608	0.563	0.32	4.6277e-37	Ventro-Anterior	PCBD1
PRTG.1	1.37527e-41	0.60352	0.555	0.312	5.03364e-37	Ventro-Anterior	PRTG
ZNF503.1	4.64274e-41	0.582139	0.544	0.304	1.69929e-36	Ventro-Anterior	ZNF503
ANXA1.1	4.96464e-41	-1.0422	0.038	0.258	1.81711e-36	Ventro-Anterior	ANXA1
LAMA4.1	6.04461e-41	-0.715321	0.05	0.273	2.21239e-36	Ventro-Anterior	LAMA4
HIST1H1C.1	1.03008e-40	0.73776	0.575	0.34	3.77021e-36	Ventro-Anterior	HIST1H1C
SNCA.1	8.94307e-40	-0.917115	0.192	0.416	3.27325e-35	Ventro-Anterior	SNCA
DEK.1	1.12983e-39	0.489705	0.856	0.691	4.13529e-35	Ventro-Anterior	DEK
SPRY1.1	1.46207e-39	-0.89996	0.317	0.534	5.35134e-35	Ventro-Anterior	SPRY1
C9orf16.1	3.16211e-39	-0.91426	0.617	0.732	1.15736e-34	Ventro-Anterior	C9orf16
ENHO.1	9.14722e-39	0.418868	0.299	0.112	3.34797e-34	Ventro-Anterior	ENHO
SET.1	2.24895e-38	0.410861	0.959	0.911	8.23137e-34	Ventro-Anterior	SET
RAN.1	2.3951e-38	0.359445	0.975	0.938	8.76629e-34	Ventro-Anterior	RAN
HELLS.1	3.76494e-38	0.598446	0.606	0.382	1.37801e-33	Ventro-Anterior	HELLS
FZD3.1	3.80927e-38	0.520936	0.468	0.236	1.39423e-33	Ventro-Anterior	FZD3
TSPAN18.1	1.54042e-37	0.471245	0.324	0.132	5.63809e-33	Ventro-Anterior	TSPAN18
LIN28A.1	1.68854e-37	0.406597	0.264	0.092	6.18021e-33	Ventro-Anterior	LIN28A
ARHGAP29.1	6.59087e-37	-0.718443	0.062	0.274	2.41232e-32	Ventro-Anterior	ARHGAP29
NELL2.1	2.29144e-36	-0.71837	0.09	0.302	8.38691e-32	Ventro-Anterior	NELL2
TTYH1.1	2.42457e-36	0.505078	0.503	0.276	8.87416e-32	Ventro-Anterior	TTYH1
HIST1H4C.1	3.40917e-36	0.741769	0.884	0.776	1.24779e-31	Ventro-Anterior	HIST1H4C
DTX4.1	3.72256e-36	0.336239	0.218	0.068	1.36249e-31	Ventro-Anterior	DTX4
IER3.1	3.9754e-36	-0.829108	0.174	0.394	1.45504e-31	Ventro-Anterior	IER3
FLRT2.1	4.25955e-36	-0.684676	0.05	0.254	1.55904e-31	Ventro-Anterior	FLRT2
AC103702.1.1	1.02206e-35	0.385905	0.234	0.077	3.74086e-31	Ventro-Anterior	AC103702.1
HIST1H1D.1	1.16227e-35	0.734725	0.63	0.41	4.25403e-31	Ventro-Anterior	HIST1H1D
MGST1.1	1.31388e-35	0.516095	0.779	0.596	4.80894e-31	Ventro-Anterior	MGST1
RPA3.1	1.45563e-35	0.491216	0.762	0.578	5.32774e-31	Ventro-Anterior	RPA3
CD63.1	1.69952e-35	-0.496568	0.914	0.928	6.2204e-31	Ventro-Anterior	CD63
CYYR1	1.99836e-35	0.428458	0.328	0.138	7.31418e-31	Ventro-Anterior	CYYR1
PRRX1.1	3.25783e-35	-0.731523	0.12	0.335	1.1924e-30	Ventro-Anterior	PRRX1
HOXA3	3.577e-35	0.368087	0.184	0.05	1.30922e-30	Ventro-Anterior	HOXA3
AC004540.2.1	3.9637e-35	0.488328	0.436	0.22	1.45075e-30	Ventro-Anterior	AC004540.2
HSPD1.1	4.82624e-35	0.397663	0.922	0.847	1.76645e-30	Ventro-Anterior	HSPD1
PCOLCE.1	4.93656e-35	-0.707885	0.137	0.355	1.80683e-30	Ventro-Anterior	PCOLCE
HIST1H1B.1	5.08764e-35	0.731135	0.555	0.329	1.86213e-30	Ventro-Anterior	HIST1H1B
FAP.1	6.96304e-35	-0.570208	0.04	0.234	2.54854e-30	Ventro-Anterior	FAP
SNRPE.1	8.12105e-35	0.407367	0.938	0.858	2.97239e-30	Ventro-Anterior	SNRPE
NTRK2	1.09343e-34	0.305941	0.149	0.034	4.00208e-30	Ventro-Anterior	NTRK2
BASP1.1	1.74031e-34	-0.862117	0.51	0.659	6.36969e-30	Ventro-Anterior	BASP1
MEST.1	1.81858e-34	0.513221	0.464	0.246	6.65618e-30	Ventro-Anterior	MEST
BOC.1	7.76255e-34	0.426988	0.379	0.181	2.84117e-29	Ventro-Anterior	BOC
NCL.1	9.66482e-34	0.413507	0.955	0.901	3.53742e-29	Ventro-Anterior	NCL
HOXB4.1	1.14398e-33	0.329859	0.242	0.084	4.18707e-29	Ventro-Anterior	HOXB4
TUBA1B.1	1.33256e-33	0.309397	0.992	0.968	4.87732e-29	Ventro-Anterior	TUBA1B
HSPE1.1	1.38144e-33	0.394379	0.911	0.827	5.05621e-29	Ventro-Anterior	HSPE1
HES5.1	1.45842e-33	0.478478	0.263	0.097	5.33796e-29	Ventro-Anterior	HES5
RAPGEF5.1	1.56301e-33	0.317193	0.226	0.075	5.72079e-29	Ventro-Anterior	RAPGEF5
LSM4.1	1.8379e-33	0.423723	0.882	0.762	6.72689e-29	Ventro-Anterior	LSM4
SRSF7.1	4.09323e-33	0.482122	0.856	0.73	1.49816e-28	Ventro-Anterior	SRSF7
LINC01571	5.05578e-33	0.270778	0.118	0.022	1.85046e-28	Ventro-Anterior	LINC01571
PMAIP1.1	1.27197e-32	0.483525	0.369	0.174	4.65552e-28	Ventro-Anterior	PMAIP1
SFRP1.1	1.40686e-32	-0.686221	0.232	0.437	5.14924e-28	Ventro-Anterior	SFRP1
SLC1A3.1	1.77368e-32	-0.971523	0.207	0.409	6.49185e-28	Ventro-Anterior	SLC1A3
LRP2	1.83422e-32	0.275808	0.147	0.035	6.71343e-28	Ventro-Anterior	LRP2
CD24.1	2.02793e-32	0.361851	0.548	0.299	7.42243e-28	Ventro-Anterior	CD24
WNT3	2.27923e-32	0.307828	0.147	0.036	8.34219e-28	Ventro-Anterior	WNT3
HNRNPAB.1	2.20358e-31	0.410367	0.848	0.703	8.06531e-27	Ventro-Anterior	HNRNPAB
IFITM3.1	2.47907e-31	-0.802823	0.411	0.576	9.07363e-27	Ventro-Anterior	IFITM3
CPED1.1	3.05006e-31	-0.557298	0.042	0.22	1.11635e-26	Ventro-Anterior	CPED1
EDNRA.1	7.03497e-31	-0.593881	0.054	0.236	2.57487e-26	Ventro-Anterior	EDNRA
PA2G4.1	9.95165e-31	0.448057	0.794	0.644	3.6424e-26	Ventro-Anterior	PA2G4
HYMAI.1	1.62643e-30	0.444289	0.295	0.126	5.9529e-26	Ventro-Anterior	HYMAI
VCAN.1	2.0496e-30	-0.801571	0.535	0.64	7.50173e-26	Ventro-Anterior	VCAN
ENO1.1	2.1742e-30	0.407819	0.93	0.823	7.9578e-26	Ventro-Anterior	ENO1
HIST1H1E.1	3.25989e-30	0.565904	0.449	0.249	1.19315e-25	Ventro-Anterior	HIST1H1E
HOXA-AS3	3.71403e-30	0.297234	0.176	0.052	1.35937e-25	Ventro-Anterior	HOXA-AS3
PSIP1.1	3.90492e-30	0.409148	0.832	0.678	1.42924e-25	Ventro-Anterior	PSIP1
RRM2.1	6.77211e-30	0.481876	0.427	0.233	2.47866e-25	Ventro-Anterior	RRM2
ANP32B.1	8.11114e-30	0.390824	0.89	0.769	2.96876e-25	Ventro-Anterior	ANP32B
EVA1B.1	1.23616e-29	-0.681634	0.182	0.378	4.52446e-25	Ventro-Anterior	EVA1B
DHFR.1	1.24707e-29	0.493177	0.49	0.289	4.56441e-25	Ventro-Anterior	DHFR
SERPINF1.1	1.69275e-29	-0.603446	0.132	0.329	6.19562e-25	Ventro-Anterior	SERPINF1
ACAT2	1.85134e-29	0.43125	0.908	0.809	6.7761e-25	Ventro-Anterior	ACAT2
HHIP-AS1	2.68745e-29	0.319947	0.184	0.059	9.83635e-25	Ventro-Anterior	HHIP-AS1
ITGA4.1	2.72815e-29	-0.528812	0.034	0.202	9.9853e-25	Ventro-Anterior	ITGA4
ASXL3.1	3.51933e-29	0.323233	0.234	0.088	1.28811e-24	Ventro-Anterior	ASXL3
COL6A3.1	3.81312e-29	-0.600355	0.021	0.182	1.39564e-24	Ventro-Anterior	COL6A3
PTGES3.1	5.93204e-29	0.370972	0.921	0.839	2.17119e-24	Ventro-Anterior	PTGES3
PHGDH.1	9.19998e-29	0.483341	0.741	0.563	3.36728e-24	Ventro-Anterior	PHGDH
CEBPD.1	1.32677e-28	-0.606425	0.057	0.231	4.85613e-24	Ventro-Anterior	CEBPD
COLEC12.1	1.36637e-28	-0.581752	0.054	0.226	5.00104e-24	Ventro-Anterior	COLEC12
RARRES2.1	2.29226e-28	0.489501	0.476	0.276	8.38989e-24	Ventro-Anterior	RARRES2
YBX1.1	3.18742e-28	0.254194	0.993	0.977	1.16663e-23	Ventro-Anterior	YBX1
HOXA9	3.94114e-28	0.266422	0.144	0.039	1.4425e-23	Ventro-Anterior	HOXA9
HIST2H2AC.1	4.45027e-28	0.434746	0.293	0.131	1.62884e-23	Ventro-Anterior	HIST2H2AC
LSAMP	5.32534e-28	0.48729	0.495	0.3	1.94913e-23	Ventro-Anterior	LSAMP
CPE.1	7.40523e-28	-0.635878	0.243	0.438	2.71039e-23	Ventro-Anterior	CPE
PCNA.1	8.12252e-28	0.515431	0.583	0.394	2.97292e-23	Ventro-Anterior	PCNA
FTL.1	9.17552e-28	-0.371176	0.992	0.993	3.35833e-23	Ventro-Anterior	FTL
TFPI.1	1.22904e-27	-0.546397	0.063	0.235	4.49841e-23	Ventro-Anterior	TFPI
PLXNA2	2.73609e-27	0.331966	0.262	0.11	1.00144e-22	Ventro-Anterior	PLXNA2
TMEM47	1.17744e-26	0.335622	0.217	0.082	4.30954e-22	Ventro-Anterior	TMEM47
DNAJC1.1	1.42183e-26	-0.603272	0.284	0.465	5.20405e-22	Ventro-Anterior	DNAJC1
ALCAM.1	1.61097e-26	-0.542066	0.082	0.258	5.89631e-22	Ventro-Anterior	ALCAM
PCDH7.1	2.077e-26	-0.563666	0.119	0.297	7.60204e-22	Ventro-Anterior	PCDH7
DDR2.1	2.73399e-26	-0.474481	0.048	0.207	1.00067e-21	Ventro-Anterior	DDR2
CDH11.1	4.81133e-26	-0.640206	0.186	0.372	1.76099e-21	Ventro-Anterior	CDH11
SNRPB.1	5.23783e-26	0.365803	0.865	0.76	1.9171e-21	Ventro-Anterior	SNRPB
GCSH.1	5.30371e-26	0.430265	0.757	0.611	1.94121e-21	Ventro-Anterior	GCSH
PRKDC.1	7.50225e-26	0.376532	0.855	0.753	2.7459e-21	Ventro-Anterior	PRKDC
HNRNPD.1	8.82804e-26	0.400858	0.853	0.719	3.23115e-21	Ventro-Anterior	HNRNPD
MARCKS	1.03515e-25	-0.393819	0.875	0.922	3.78876e-21	Ventro-Anterior	MARCKS
LIX1.1	1.18062e-25	0.454693	0.374	0.196	4.32119e-21	Ventro-Anterior	LIX1
BEX1.1	1.28596e-25	0.379584	0.613	0.414	4.70673e-21	Ventro-Anterior	BEX1
ZFP36L2.1	1.29978e-25	-0.616212	0.19	0.374	4.75734e-21	Ventro-Anterior	ZFP36L2
SUPT16H.1	1.63304e-25	0.457551	0.749	0.592	5.9771e-21	Ventro-Anterior	SUPT16H
MCM7.1	1.63817e-25	0.443155	0.551	0.355	5.99587e-21	Ventro-Anterior	MCM7
CFI.1	2.12678e-25	-0.45079	0.022	0.166	7.78422e-21	Ventro-Anterior	CFI
EMID1	3.0804e-25	0.286968	0.207	0.079	1.12746e-20	Ventro-Anterior	EMID1
PKM.1	3.09861e-25	0.390592	0.812	0.679	1.13412e-20	Ventro-Anterior	PKM
POU3F2.1	4.15204e-25	0.325146	0.259	0.111	1.51969e-20	Ventro-Anterior	POU3F2
EIF1AX.1	4.73787e-25	0.346863	0.849	0.781	1.73411e-20	Ventro-Anterior	EIF1AX
SRSF2.1	5.19503e-25	0.43497	0.69	0.518	1.90143e-20	Ventro-Anterior	SRSF2
RPS17.1	6.28842e-25	0.329478	0.941	0.892	2.30163e-20	Ventro-Anterior	RPS17
MCM3.1	7.68515e-25	0.409724	0.413	0.238	2.81284e-20	Ventro-Anterior	MCM3
TKT.1	1.02206e-24	0.392067	0.851	0.729	3.74085e-20	Ventro-Anterior	TKT
TFAP2B.1	1.1541e-24	-0.460681	0.042	0.193	4.22413e-20	Ventro-Anterior	TFAP2B
DNAJC9.1	1.27259e-24	0.440919	0.449	0.268	4.6578e-20	Ventro-Anterior	DNAJC9
PCDH18.1	2.42522e-24	-0.542896	0.107	0.274	8.87655e-20	Ventro-Anterior	PCDH18
LRRC17.1	2.79595e-24	-0.540952	0.12	0.293	1.02334e-19	Ventro-Anterior	LRRC17
ITM2B.1	3.32295e-24	-0.515299	0.627	0.729	1.21623e-19	Ventro-Anterior	ITM2B
LAMB1.1	4.32978e-24	-0.559569	0.104	0.269	1.58474e-19	Ventro-Anterior	LAMB1
ID3	4.61791e-24	0.431495	0.941	0.844	1.6902e-19	Ventro-Anterior	ID3
PARP1.1	6.31238e-24	0.403621	0.688	0.514	2.31039e-19	Ventro-Anterior	PARP1
COMTD1	7.9792e-24	0.286405	0.192	0.072	2.92047e-19	Ventro-Anterior	COMTD1
MEIS1	8.19765e-24	0.277348	0.152	0.049	3.00042e-19	Ventro-Anterior	MEIS1
ITGA1.1	9.54767e-24	-0.513799	0.029	0.169	3.49454e-19	Ventro-Anterior	ITGA1
SEMA3E.1	1.43238e-23	-0.393338	0.018	0.152	5.24266e-19	Ventro-Anterior	SEMA3E
NRG1	1.7147e-23	0.271797	0.162	0.054	6.27597e-19	Ventro-Anterior	NRG1
CNBP.1	2.98866e-23	0.396641	0.771	0.624	1.09388e-18	Ventro-Anterior	CNBP
MCM5	3.56351e-23	0.388873	0.235	0.105	1.30428e-18	Ventro-Anterior	MCM5
MRPL14.1	4.60201e-23	0.421335	0.711	0.558	1.68438e-18	Ventro-Anterior	MRPL14
CRABP1	4.82275e-23	-2.67065	0.135	0.297	1.76517e-18	Ventro-Anterior	CRABP1
SERBP1.1	6.26149e-23	0.310131	0.911	0.821	2.29177e-18	Ventro-Anterior	SERBP1
CENPH.1	7.4909e-23	0.387475	0.616	0.427	2.74174e-18	Ventro-Anterior	CENPH
PDCD5.1	1.21704e-22	0.349094	0.832	0.706	4.45448e-18	Ventro-Anterior	PDCD5
PFN2.1	1.4151e-22	0.406594	0.662	0.509	5.17942e-18	Ventro-Anterior	PFN2
FTH1.1	1.47898e-22	-0.294284	0.995	0.989	5.41322e-18	Ventro-Anterior	FTH1
POLD3.1	1.57013e-22	0.37344	0.334	0.177	5.74685e-18	Ventro-Anterior	POLD3
MIR100HG.1	1.87296e-22	-0.513674	0.112	0.271	6.85521e-18	Ventro-Anterior	MIR100HG
NME1.1	2.97966e-22	0.352861	0.815	0.681	1.09059e-17	Ventro-Anterior	NME1
MCM4.1	3.88322e-22	0.437824	0.306	0.16	1.4213e-17	Ventro-Anterior	MCM4
ARL4A	4.12803e-22	0.417909	0.528	0.352	1.5109e-17	Ventro-Anterior	ARL4A
SRP9.1	4.76315e-22	0.304034	0.894	0.798	1.74336e-17	Ventro-Anterior	SRP9
ID1.1	5.16604e-22	0.393286	0.81	0.646	1.89082e-17	Ventro-Anterior	ID1
CSRP2.1	5.49517e-22	0.29187	0.798	0.658	2.01129e-17	Ventro-Anterior	CSRP2
MXRA5.1	6.16344e-22	-0.47686	0.074	0.224	2.25588e-17	Ventro-Anterior	MXRA5
CDH2.1	7.30617e-22	0.312494	0.46	0.269	2.67413e-17	Ventro-Anterior	CDH2
SPTBN1.1	7.96323e-22	-0.543717	0.223	0.39	2.91462e-17	Ventro-Anterior	SPTBN1
SEPTIN6.1	1.22225e-21	-0.576011	0.263	0.425	4.47355e-17	Ventro-Anterior	SEPTIN6
CCND2.1	1.40994e-21	0.390554	0.674	0.529	5.16052e-17	Ventro-Anterior	CCND2
C1QTNF4.1	1.50739e-21	-0.627162	0.262	0.42	5.51721e-17	Ventro-Anterior	C1QTNF4
SOX9.1	1.92653e-21	-0.492761	0.119	0.276	7.05128e-17	Ventro-Anterior	SOX9
A2M.1	1.96702e-21	-0.411846	0.04	0.175	7.1995e-17	Ventro-Anterior	A2M
ATAD2.1	3.53255e-21	0.416272	0.456	0.285	1.29295e-16	Ventro-Anterior	ATAD2
MYL12A.1	3.57875e-21	-0.532819	0.621	0.707	1.30986e-16	Ventro-Anterior	MYL12A
FABP7.1	3.6822e-21	0.321711	0.62	0.428	1.34772e-16	Ventro-Anterior	FABP7
S100A10	6.15299e-21	0.286109	0.466	0.296	2.25206e-16	Ventro-Anterior	S100A10
RHOU	6.91791e-21	0.307531	0.314	0.164	2.53202e-16	Ventro-Anterior	RHOU
SRRM1.1	7.26184e-21	0.330387	0.824	0.693	2.65791e-16	Ventro-Anterior	SRRM1
ANGPTL1.1	8.32204e-21	-0.335299	0.017	0.137	3.04595e-16	Ventro-Anterior	ANGPTL1
UQCC2.1	1.17499e-20	0.354661	0.818	0.696	4.30058e-16	Ventro-Anterior	UQCC2
SRSF3.1	1.36616e-20	0.301584	0.917	0.872	5.00027e-16	Ventro-Anterior	SRSF3
SNRPG.1	1.49313e-20	0.319958	0.922	0.834	5.465e-16	Ventro-Anterior	SNRPG
EFHD1	1.92011e-20	0.298241	0.201	0.085	7.02779e-16	Ventro-Anterior	EFHD1
TPM1.1	2.11991e-20	-0.690812	0.551	0.65	7.75909e-16	Ventro-Anterior	TPM1
LINC02381.1	2.21928e-20	0.252611	0.264	0.126	8.12279e-16	Ventro-Anterior	LINC02381
TIMP3.1	2.54476e-20	-0.489898	0.087	0.23	9.31408e-16	Ventro-Anterior	TIMP3
METRN.1	4.32341e-20	0.29527	0.911	0.812	1.58241e-15	Ventro-Anterior	METRN
KCTD12.1	4.61056e-20	-0.418463	0.055	0.189	1.68751e-15	Ventro-Anterior	KCTD12
FRMD6.1	6.09261e-20	-0.38844	0.054	0.187	2.22996e-15	Ventro-Anterior	FRMD6
CSRNP3.1	7.38495e-20	0.35336	0.308	0.166	2.70296e-15	Ventro-Anterior	CSRNP3
FAT3	7.57973e-20	0.291543	0.159	0.059	2.77426e-15	Ventro-Anterior	FAT3
JUND.1	7.91457e-20	-0.434168	0.826	0.855	2.89681e-15	Ventro-Anterior	JUND
TMSB15A.1	8.78591e-20	0.317046	0.818	0.676	3.21573e-15	Ventro-Anterior	TMSB15A
ALYREF.1	9.19732e-20	0.380454	0.478	0.317	3.36631e-15	Ventro-Anterior	ALYREF
DNMT1.1	1.09201e-19	0.368878	0.569	0.402	3.99685e-15	Ventro-Anterior	DNMT1
RRM1.1	1.44711e-19	0.39095	0.509	0.347	5.29657e-15	Ventro-Anterior	RRM1
PMP22.1	1.45406e-19	-0.487391	0.075	0.215	5.322e-15	Ventro-Anterior	PMP22
LHFPL6.1	1.72897e-19	-0.444245	0.092	0.235	6.3282e-15	Ventro-Anterior	LHFPL6
ANGPT2.1	2.39681e-19	-0.314822	0.016	0.128	8.77255e-15	Ventro-Anterior	ANGPT2
DUT.1	3.41269e-19	0.382137	0.723	0.582	1.24908e-14	Ventro-Anterior	DUT
MCM6	4.43868e-19	0.32019	0.277	0.146	1.6246e-14	Ventro-Anterior	MCM6
PPAT.1	6.11226e-19	0.344509	0.349	0.201	2.23715e-14	Ventro-Anterior	PPAT
MDFI.1	8.64144e-19	-0.525075	0.239	0.385	3.16285e-14	Ventro-Anterior	MDFI
CTSC.1	9.00829e-19	-0.440939	0.063	0.193	3.29712e-14	Ventro-Anterior	CTSC
RHOJ.1	1.18009e-18	-0.355147	0.045	0.168	4.31923e-14	Ventro-Anterior	RHOJ
NBL1.1	1.41449e-18	-0.297115	0.025	0.139	5.17717e-14	Ventro-Anterior	NBL1
CENPM.1	1.56498e-18	0.298677	0.332	0.183	5.72797e-14	Ventro-Anterior	CENPM
EIF4A3.1	1.95634e-18	0.350877	0.546	0.376	7.1604e-14	Ventro-Anterior	EIF4A3
TCF4.1	2.59538e-18	-0.492336	0.39	0.527	9.49934e-14	Ventro-Anterior	TCF4
BCAT1.1	2.84067e-18	0.341154	0.37	0.222	1.03972e-13	Ventro-Anterior	BCAT1
TOMM5	3.55534e-18	0.35218	0.841	0.738	1.30129e-13	Ventro-Anterior	TOMM5
BMP2.1	3.66472e-18	-0.329734	0.022	0.131	1.34132e-13	Ventro-Anterior	BMP2
EBF1	3.82559e-18	-0.332275	0.021	0.129	1.40021e-13	Ventro-Anterior	EBF1
C9orf116	3.98352e-18	0.2735	0.192	0.084	1.45801e-13	Ventro-Anterior	C9orf116
LAMA1.1	3.98519e-18	-0.44852	0.135	0.278	1.45862e-13	Ventro-Anterior	LAMA1
SAT2.1	4.39746e-18	-0.428927	0.528	0.654	1.60952e-13	Ventro-Anterior	SAT2
PDGFRB.1	4.67141e-18	-0.360636	0.045	0.163	1.70978e-13	Ventro-Anterior	PDGFRB
TTF2.1	5.08218e-18	0.266102	0.252	0.126	1.86013e-13	Ventro-Anterior	TTF2
WASF1	5.20593e-18	0.359344	0.402	0.248	1.90542e-13	Ventro-Anterior	WASF1
CLSPN.1	5.74683e-18	0.374526	0.384	0.233	2.1034e-13	Ventro-Anterior	CLSPN
PCDH9.1	8.57327e-18	-0.39764	0.053	0.174	3.1379e-13	Ventro-Anterior	PCDH9
DHRS3.1	8.59494e-18	-0.494266	0.139	0.28	3.14583e-13	Ventro-Anterior	DHRS3
RFC4.1	1.22725e-17	0.33583	0.275	0.147	4.49186e-13	Ventro-Anterior	RFC4
RHOC.1	1.3728e-17	-0.489138	0.383	0.513	5.02458e-13	Ventro-Anterior	RHOC
EIF4EBP1	1.68188e-17	0.408545	0.59	0.437	6.15586e-13	Ventro-Anterior	EIF4EBP1
NREP.1	1.88082e-17	-0.489309	0.433	0.561	6.88398e-13	Ventro-Anterior	NREP
SMOC2.1	1.92254e-17	-0.315331	0.02	0.123	7.03667e-13	Ventro-Anterior	SMOC2
ADSS.1	2.23824e-17	0.454457	0.371	0.233	8.19219e-13	Ventro-Anterior	ADSS
DLC1.1	2.35322e-17	-0.364979	0.063	0.186	8.61301e-13	Ventro-Anterior	DLC1
HIST1H1A.1	2.83932e-17	0.402471	0.345	0.205	1.03922e-12	Ventro-Anterior	HIST1H1A
OST4.1	3.03915e-17	-0.325503	0.876	0.884	1.11236e-12	Ventro-Anterior	OST4
COL1A2.1	3.91613e-17	-0.427022	0.02	0.122	1.43334e-12	Ventro-Anterior	COL1A2
PAICS.1	4.03916e-17	0.379961	0.602	0.467	1.47837e-12	Ventro-Anterior	PAICS
TPM4.1	4.90723e-17	-0.496859	0.596	0.671	1.7961e-12	Ventro-Anterior	TPM4
ITM2C.1	4.99592e-17	-0.492907	0.316	0.458	1.82856e-12	Ventro-Anterior	ITM2C
MYBL2.1	5.05115e-17	0.318631	0.279	0.152	1.84877e-12	Ventro-Anterior	MYBL2
CCT6A.1	5.16298e-17	0.332475	0.773	0.637	1.8897e-12	Ventro-Anterior	CCT6A
TSHZ2.1	5.84754e-17	0.315366	0.244	0.126	2.14026e-12	Ventro-Anterior	TSHZ2
SSRP1.1	5.95517e-17	0.360043	0.527	0.381	2.17965e-12	Ventro-Anterior	SSRP1
ZIC2	7.62943e-17	0.299607	0.75	0.59	2.79245e-12	Ventro-Anterior	ZIC2
TCTEX1D2.1	8.87665e-17	0.317423	0.575	0.413	3.24894e-12	Ventro-Anterior	TCTEX1D2
RARB.1	8.91603e-17	-0.358711	0.062	0.182	3.26336e-12	Ventro-Anterior	RARB
ANP32A.1	1.65476e-16	0.296149	0.778	0.664	6.05658e-12	Ventro-Anterior	ANP32A
SEMA3A.1	1.66544e-16	-0.395916	0.087	0.212	6.09569e-12	Ventro-Anterior	SEMA3A
COX5A.1	2.26626e-16	0.264302	0.886	0.834	8.29476e-12	Ventro-Anterior	COX5A
WWTR1.1	2.29364e-16	-0.414904	0.136	0.27	8.39495e-12	Ventro-Anterior	WWTR1
WLS	2.38229e-16	0.389322	0.584	0.443	8.7194e-12	Ventro-Anterior	WLS
PTCH1	2.62633e-16	0.258749	0.181	0.082	9.61262e-12	Ventro-Anterior	PTCH1
C7.1	2.68544e-16	-0.277194	0.011	0.102	9.82896e-12	Ventro-Anterior	C7
HNRNPU.1	2.71136e-16	0.320191	0.83	0.754	9.92386e-12	Ventro-Anterior	HNRNPU
IMPA2	2.72127e-16	0.256778	0.234	0.118	9.96011e-12	Ventro-Anterior	IMPA2
CCDC160	3.75467e-16	0.295851	0.281	0.156	1.37425e-11	Ventro-Anterior	CCDC160
KLHDC8B.1	3.8403e-16	0.25187	0.248	0.131	1.40559e-11	Ventro-Anterior	KLHDC8B
KDM5B.1	3.88217e-16	-0.426294	0.453	0.58	1.42091e-11	Ventro-Anterior	KDM5B
SSR2.1	4.31106e-16	-0.385908	0.655	0.725	1.57789e-11	Ventro-Anterior	SSR2
SRPK1.1	4.58164e-16	0.308438	0.513	0.365	1.67693e-11	Ventro-Anterior	SRPK1
CHEK1.1	4.69819e-16	0.326015	0.325	0.192	1.71958e-11	Ventro-Anterior	CHEK1
HNRNPC.1	6.28562e-16	0.275861	0.831	0.753	2.3006e-11	Ventro-Anterior	HNRNPC
ZFP36L1	7.7858e-16	0.292824	0.723	0.601	2.84968e-11	Ventro-Anterior	ZFP36L1
MAML2.1	7.99928e-16	-0.390763	0.122	0.253	2.92782e-11	Ventro-Anterior	MAML2
FN1.1	9.65257e-16	-0.900894	0.169	0.296	3.53294e-11	Ventro-Anterior	FN1
PNRC1.1	1.11368e-15	-0.425366	0.193	0.334	4.07617e-11	Ventro-Anterior	PNRC1
FRMD4A.1	1.18109e-15	-0.445861	0.252	0.387	4.32291e-11	Ventro-Anterior	FRMD4A
LIMA1.1	1.40172e-15	-0.394491	0.114	0.241	5.13042e-11	Ventro-Anterior	LIMA1
DSCC1	1.71276e-15	0.251167	0.178	0.082	6.26886e-11	Ventro-Anterior	DSCC1
NTS.1	2.04046e-15	-0.3633	0.025	0.121	7.46828e-11	Ventro-Anterior	NTS
CCL2.1	2.52303e-15	-0.432986	0.046	0.151	9.23455e-11	Ventro-Anterior	CCL2
GMNN.1	3.30078e-15	0.333317	0.547	0.397	1.20812e-10	Ventro-Anterior	GMNN
SNAI2.1	3.32128e-15	-0.314629	0.038	0.14	1.21562e-10	Ventro-Anterior	SNAI2
COL11A1.1	3.406e-15	-0.451767	0.159	0.286	1.24663e-10	Ventro-Anterior	COL11A1
HAT1.1	3.69567e-15	0.344448	0.443	0.304	1.35265e-10	Ventro-Anterior	HAT1
RAD21.1	3.82962e-15	0.321108	0.67	0.541	1.40168e-10	Ventro-Anterior	RAD21
ARL6IP6.1	4.21777e-15	0.273482	0.276	0.155	1.54375e-10	Ventro-Anterior	ARL6IP6
POP7.1	4.67422e-15	0.341148	0.476	0.331	1.71081e-10	Ventro-Anterior	POP7
ALX1.1	4.80925e-15	-0.399546	0.091	0.209	1.76023e-10	Ventro-Anterior	ALX1
DCX	4.98492e-15	-0.468453	0.021	0.113	1.82453e-10	Ventro-Anterior	DCX
SPATS2L.1	5.38006e-15	-0.399595	0.125	0.254	1.96915e-10	Ventro-Anterior	SPATS2L
GLT8D2.1	6.44458e-15	-0.267609	0.028	0.124	2.35878e-10	Ventro-Anterior	GLT8D2
DAB2.1	6.91144e-15	-0.426465	0.115	0.237	2.52966e-10	Ventro-Anterior	DAB2
ORC6.1	6.92741e-15	0.34131	0.486	0.34	2.5355e-10	Ventro-Anterior	ORC6
RNPS1.1	7.20627e-15	0.282728	0.649	0.503	2.63757e-10	Ventro-Anterior	RNPS1
FCGRT.1	7.20732e-15	-0.300187	0.049	0.154	2.63795e-10	Ventro-Anterior	FCGRT
PSAT1	7.30003e-15	0.329799	0.522	0.38	2.67188e-10	Ventro-Anterior	PSAT1
TPI1.1	7.41247e-15	0.259742	0.91	0.86	2.71304e-10	Ventro-Anterior	TPI1
CD320	7.45361e-15	0.278955	0.322	0.194	2.72809e-10	Ventro-Anterior	CD320
SAC3D1.1	7.48196e-15	0.311643	0.404	0.264	2.73847e-10	Ventro-Anterior	SAC3D1
VEGFD.1	1.04956e-14	-0.317875	0.032	0.127	3.84151e-10	Ventro-Anterior	VEGFD
TSC22D1.1	1.13744e-14	-0.532614	0.391	0.507	4.16313e-10	Ventro-Anterior	TSC22D1
SELENOM.1	1.34601e-14	-0.452847	0.211	0.338	4.92654e-10	Ventro-Anterior	SELENOM
NPC2.1	1.61879e-14	-0.426067	0.523	0.618	5.92493e-10	Ventro-Anterior	NPC2
SIVA1.1	1.70566e-14	0.299827	0.757	0.656	6.24289e-10	Ventro-Anterior	SIVA1
SNRNP25.1	1.94331e-14	0.322471	0.524	0.381	7.11271e-10	Ventro-Anterior	SNRNP25
STIM2.1	2.03902e-14	-0.366009	0.081	0.192	7.463e-10	Ventro-Anterior	STIM2
POLR3K.1	2.30412e-14	0.302122	0.412	0.275	8.4333e-10	Ventro-Anterior	POLR3K
CTSK.1	2.32224e-14	-0.26434	0.022	0.111	8.49962e-10	Ventro-Anterior	CTSK
EEF1E1.1	2.96688e-14	0.293101	0.565	0.428	1.08591e-09	Ventro-Anterior	EEF1E1
EFNA5.1	3.12391e-14	-0.342646	0.09	0.205	1.14338e-09	Ventro-Anterior	EFNA5
PCSK9.1	3.55802e-14	-0.298412	0.049	0.153	1.30227e-09	Ventro-Anterior	PCSK9
CTNNAL1	3.64038e-14	0.314959	0.427	0.293	1.33242e-09	Ventro-Anterior	CTNNAL1
SPINT2.1	4.19041e-14	-0.413316	0.155	0.282	1.53373e-09	Ventro-Anterior	SPINT2
PPFIBP1.1	5.26754e-14	-0.37731	0.125	0.246	1.92797e-09	Ventro-Anterior	PPFIBP1
FEN1.1	5.38512e-14	0.28238	0.309	0.185	1.97101e-09	Ventro-Anterior	FEN1
EXOSC8.1	5.60118e-14	0.313137	0.61	0.479	2.05009e-09	Ventro-Anterior	EXOSC8
CDC42EP3.1	5.80803e-14	-0.271499	0.034	0.129	2.1258e-09	Ventro-Anterior	CDC42EP3
C1orf35.1	6.33412e-14	0.276589	0.394	0.263	2.31835e-09	Ventro-Anterior	C1orf35
RBFOX2.1	6.79295e-14	-0.427428	0.292	0.414	2.48629e-09	Ventro-Anterior	RBFOX2
WSB1	8.60827e-14	-0.368995	0.563	0.672	3.15071e-09	Ventro-Anterior	WSB1
FXYD5.1	8.63155e-14	-0.279429	0.044	0.14	3.15923e-09	Ventro-Anterior	FXYD5
NOP56.1	8.80309e-14	0.296477	0.483	0.345	3.22202e-09	Ventro-Anterior	NOP56
PRMT1.1	9.72941e-14	0.257035	0.824	0.726	3.56106e-09	Ventro-Anterior	PRMT1
ZNF608	1.00022e-13	0.286198	0.336	0.207	3.6609e-09	Ventro-Anterior	ZNF608
FAM49B.1	1.0103e-13	0.267018	0.466	0.323	3.6978e-09	Ventro-Anterior	FAM49B
CCT5.1	1.01881e-13	0.273493	0.728	0.607	3.72894e-09	Ventro-Anterior	CCT5
CDCA4.1	1.04162e-13	0.265575	0.329	0.201	3.81243e-09	Ventro-Anterior	CDCA4
SYNE2.1	1.13936e-13	0.279371	0.559	0.414	4.17017e-09	Ventro-Anterior	SYNE2
SPRY4.1	1.26772e-13	-0.284177	0.058	0.164	4.63997e-09	Ventro-Anterior	SPRY4
CENPU.1	1.62721e-13	0.318199	0.46	0.323	5.95575e-09	Ventro-Anterior	CENPU
XRCC6.1	1.63833e-13	0.277287	0.692	0.581	5.99646e-09	Ventro-Anterior	XRCC6
RFC2.1	1.73637e-13	0.290317	0.325	0.203	6.35528e-09	Ventro-Anterior	RFC2
IMPDH2	1.81058e-13	0.299363	0.613	0.486	6.62689e-09	Ventro-Anterior	IMPDH2
ACP1.1	1.83558e-13	0.316119	0.684	0.565	6.71842e-09	Ventro-Anterior	ACP1
CCT2.1	2.05352e-13	0.311713	0.781	0.696	7.51609e-09	Ventro-Anterior	CCT2
PPIF	2.0697e-13	0.259509	0.277	0.162	7.57533e-09	Ventro-Anterior	PPIF
ROBO1.1	2.17563e-13	-0.352981	0.124	0.241	7.96301e-09	Ventro-Anterior	ROBO1
GNG2	2.26819e-13	-0.285412	0.046	0.142	8.30179e-09	Ventro-Anterior	GNG2
TRIB2.1	2.31875e-13	-0.312326	0.071	0.176	8.48685e-09	Ventro-Anterior	TRIB2
EXOSC7	2.78597e-13	0.278715	0.56	0.424	1.01969e-08	Ventro-Anterior	EXOSC7
EZH2.1	2.84751e-13	0.305445	0.435	0.298	1.04222e-08	Ventro-Anterior	EZH2
SDHAF3.1	3.09797e-13	0.260834	0.333	0.212	1.13389e-08	Ventro-Anterior	SDHAF3
PLAT.1	3.20964e-13	-0.29036	0.046	0.141	1.17476e-08	Ventro-Anterior	PLAT
GRK5.1	3.2507e-13	-0.274341	0.05	0.147	1.18979e-08	Ventro-Anterior	GRK5
DNAJC12.1	3.46361e-13	-0.33051	0.071	0.173	1.26771e-08	Ventro-Anterior	DNAJC12
DACT3.1	3.485e-13	-0.307498	0.099	0.212	1.27555e-08	Ventro-Anterior	DACT3
TLE4.1	3.95892e-13	0.272111	0.503	0.366	1.449e-08	Ventro-Anterior	TLE4
SERPINH1.1	4.2111e-13	-0.41577	0.285	0.408	1.54131e-08	Ventro-Anterior	SERPINH1
COL1A1.1	4.47221e-13	-0.460289	0.071	0.171	1.63687e-08	Ventro-Anterior	COL1A1
FHL3.1	7.60161e-13	-0.293723	0.07	0.171	2.78227e-08	Ventro-Anterior	FHL3
MYLIP.1	8.15881e-13	-0.304134	0.057	0.152	2.98621e-08	Ventro-Anterior	MYLIP
UBE2V2	8.45198e-13	0.302246	0.597	0.473	3.09351e-08	Ventro-Anterior	UBE2V2
MND1.1	9.22913e-13	0.274179	0.404	0.278	3.37795e-08	Ventro-Anterior	MND1
IFI16.1	9.71765e-13	-0.25199	0.03	0.115	3.55676e-08	Ventro-Anterior	IFI16
RAD51AP1.1	1.0299e-12	0.300416	0.359	0.234	3.76954e-08	Ventro-Anterior	RAD51AP1
FAM110B	1.23832e-12	0.306707	0.3	0.189	4.53237e-08	Ventro-Anterior	FAM110B
RGS10.1	1.29494e-12	-0.298524	0.07	0.171	4.73959e-08	Ventro-Anterior	RGS10
CDC6	1.3353e-12	0.250173	0.199	0.106	4.88733e-08	Ventro-Anterior	CDC6
SMC3.1	1.35228e-12	0.290643	0.748	0.642	4.94948e-08	Ventro-Anterior	SMC3
BRCA1.1	1.42646e-12	0.253939	0.25	0.144	5.22097e-08	Ventro-Anterior	BRCA1
CD164.1	1.51944e-12	-0.35329	0.211	0.332	5.5613e-08	Ventro-Anterior	CD164
ARL2.1	1.56026e-12	0.264293	0.631	0.507	5.71071e-08	Ventro-Anterior	ARL2
FADS1.1	1.61237e-12	0.269868	0.678	0.561	5.90143e-08	Ventro-Anterior	FADS1
GDF15.1	1.64703e-12	-0.79569	0.087	0.189	6.02828e-08	Ventro-Anterior	GDF15
PRELID1.1	1.78396e-12	0.266537	0.801	0.722	6.52946e-08	Ventro-Anterior	PRELID1
KLHL23.1	1.96587e-12	0.317276	0.458	0.333	7.19528e-08	Ventro-Anterior	KLHL23
DERA	2.02891e-12	0.275229	0.32	0.204	7.42602e-08	Ventro-Anterior	DERA
ATAD5.1	2.06918e-12	0.260933	0.3	0.185	7.5734e-08	Ventro-Anterior	ATAD5
MSH6	2.43187e-12	0.32022	0.454	0.331	8.90089e-08	Ventro-Anterior	MSH6
ST13	2.73028e-12	0.255307	0.848	0.758	9.9931e-08	Ventro-Anterior	ST13
BTG3.1	2.75235e-12	0.286148	0.509	0.371	1.00739e-07	Ventro-Anterior	BTG3
PPA1.1	3.12297e-12	0.302012	0.661	0.544	1.14304e-07	Ventro-Anterior	PPA1
EMX2	3.77907e-12	-0.301782	0.054	0.146	1.38318e-07	Ventro-Anterior	EMX2
RAMP2.1	3.83961e-12	-0.348708	0.124	0.234	1.40533e-07	Ventro-Anterior	RAMP2
HAUS1.1	4.10864e-12	0.292261	0.47	0.346	1.5038e-07	Ventro-Anterior	HAUS1
IGFBP4.1	4.45164e-12	-0.340191	0.137	0.248	1.62935e-07	Ventro-Anterior	IGFBP4
GTF3C6	6.34722e-12	0.261984	0.701	0.596	2.32315e-07	Ventro-Anterior	GTF3C6
C1QBP	6.75689e-12	0.307113	0.712	0.61	2.47309e-07	Ventro-Anterior	C1QBP
MRPL11.1	7.55667e-12	0.28816	0.624	0.494	2.76582e-07	Ventro-Anterior	MRPL11
MRPS6.1	8.12825e-12	0.252633	0.692	0.58	2.97502e-07	Ventro-Anterior	MRPS6
WDR54.1	8.52708e-12	0.257966	0.481	0.354	3.12099e-07	Ventro-Anterior	WDR54
SSB	8.76169e-12	0.251101	0.828	0.746	3.20686e-07	Ventro-Anterior	SSB
MRPS34	8.97637e-12	0.284262	0.61	0.492	3.28544e-07	Ventro-Anterior	MRPS34
TCF12.1	9.02741e-12	-0.378948	0.232	0.345	3.30412e-07	Ventro-Anterior	TCF12
DUSP4.1	9.56857e-12	0.276889	0.276	0.171	3.50219e-07	Ventro-Anterior	DUSP4
ILF3.1	9.73689e-12	0.268593	0.621	0.509	3.5638e-07	Ventro-Anterior	ILF3
FLRT3.1	1.00098e-11	-0.298433	0.096	0.199	3.66368e-07	Ventro-Anterior	FLRT3
HSP90B1.1	1.02222e-11	-0.271372	0.882	0.894	3.74143e-07	Ventro-Anterior	HSP90B1
IGFBP7.1	1.05975e-11	-0.415738	0.029	0.108	3.87877e-07	Ventro-Anterior	IGFBP7
CARHSP1.1	1.10062e-11	0.275856	0.609	0.485	4.02839e-07	Ventro-Anterior	CARHSP1
ANP32E.1	1.10359e-11	0.283622	0.707	0.592	4.03925e-07	Ventro-Anterior	ANP32E
TRIAP1.1	1.27157e-11	0.271507	0.353	0.238	4.65409e-07	Ventro-Anterior	TRIAP1
IER2.1	1.36009e-11	-0.443445	0.379	0.488	4.97806e-07	Ventro-Anterior	IER2
TMA16	1.57643e-11	0.26435	0.321	0.209	5.7699e-07	Ventro-Anterior	TMA16
SESN3.1	1.6987e-11	-0.384648	0.268	0.38	6.21742e-07	Ventro-Anterior	SESN3
UBA2.1	1.70978e-11	0.261844	0.538	0.407	6.25795e-07	Ventro-Anterior	UBA2
BST2.1	1.72577e-11	0.319702	0.254	0.154	6.31648e-07	Ventro-Anterior	BST2
PSMC5.1	2.07725e-11	0.261496	0.625	0.495	7.60295e-07	Ventro-Anterior	PSMC5
DCTPP1.1	3.14869e-11	0.289077	0.402	0.279	1.15245e-06	Ventro-Anterior	DCTPP1
LRP10.1	3.44037e-11	-0.265839	0.078	0.172	1.25921e-06	Ventro-Anterior	LRP10
NR3C1.1	3.46261e-11	-0.354393	0.141	0.245	1.26735e-06	Ventro-Anterior	NR3C1
C1orf122.1	3.60018e-11	-0.354535	0.483	0.574	1.3177e-06	Ventro-Anterior	C1orf122
G3BP1.1	3.77839e-11	0.283066	0.527	0.406	1.38293e-06	Ventro-Anterior	G3BP1
MSI2.1	4.20534e-11	0.269996	0.443	0.322	1.5392e-06	Ventro-Anterior	MSI2
CDH6	4.23655e-11	0.280929	0.328	0.217	1.55062e-06	Ventro-Anterior	CDH6
PLS3.1	4.46815e-11	-0.329537	0.299	0.414	1.63539e-06	Ventro-Anterior	PLS3
ITGB1.1	4.86253e-11	-0.378277	0.597	0.647	1.77973e-06	Ventro-Anterior	ITGB1
MRPL12.1	4.96463e-11	0.278951	0.49	0.376	1.8171e-06	Ventro-Anterior	MRPL12
MAD2L2.1	5.15541e-11	0.281027	0.506	0.386	1.88693e-06	Ventro-Anterior	MAD2L2
APRT	5.21324e-11	0.257063	0.675	0.563	1.9081e-06	Ventro-Anterior	APRT
NT5DC2.1	6.39011e-11	0.267977	0.493	0.376	2.33884e-06	Ventro-Anterior	NT5DC2
STAT3.1	8.42898e-11	-0.326459	0.203	0.314	3.08509e-06	Ventro-Anterior	STAT3
RBM17.1	1.00575e-10	0.2673	0.52	0.407	3.68115e-06	Ventro-Anterior	RBM17
TPD52L1.1	1.2739e-10	-0.284968	0.095	0.193	4.6626e-06	Ventro-Anterior	TPD52L1
BOLA3	1.88179e-10	0.254573	0.408	0.295	6.88754e-06	Ventro-Anterior	BOLA3
IPO7	1.95421e-10	0.26209	0.361	0.25	7.15259e-06	Ventro-Anterior	IPO7
YEATS4.1	2.13584e-10	0.269079	0.304	0.199	7.81737e-06	Ventro-Anterior	YEATS4
AMD1	2.77486e-10	0.269439	0.383	0.272	1.01563e-05	Ventro-Anterior	AMD1
DDX46	2.97811e-10	0.25112	0.651	0.541	1.09002e-05	Ventro-Anterior	DDX46
GSN.1	3.0702e-10	-0.290988	0.104	0.201	1.12372e-05	Ventro-Anterior	GSN
WDR34.1	3.43147e-10	0.253499	0.326	0.219	1.25595e-05	Ventro-Anterior	WDR34
SEZ6L2	3.98672e-10	-0.275331	0.063	0.147	1.45918e-05	Ventro-Anterior	SEZ6L2
ARL6IP5	4.12184e-10	-0.334893	0.39	0.492	1.50863e-05	Ventro-Anterior	ARL6IP5
PRICKLE1.1	4.13751e-10	-0.28697	0.083	0.171	1.51437e-05	Ventro-Anterior	PRICKLE1
COL26A1.1	4.33726e-10	-0.268652	0.083	0.173	1.58748e-05	Ventro-Anterior	COL26A1
SLC1A5	4.40156e-10	0.261604	0.24	0.149	1.61101e-05	Ventro-Anterior	SLC1A5
ATP6V1D	4.75441e-10	0.28327	0.489	0.375	1.74016e-05	Ventro-Anterior	ATP6V1D
GGCT.1	4.90431e-10	0.251164	0.419	0.31	1.79503e-05	Ventro-Anterior	GGCT
NES	5.67369e-10	0.281211	0.538	0.432	2.07663e-05	Ventro-Anterior	NES
TLE1.1	6.06895e-10	-0.346701	0.203	0.31	2.22129e-05	Ventro-Anterior	TLE1
XPNPEP1.1	6.26604e-10	-0.272536	0.107	0.2	2.29343e-05	Ventro-Anterior	XPNPEP1
DCXR.1	9.56407e-10	0.27053	0.617	0.511	3.50055e-05	Ventro-Anterior	DCXR
SOBP	1.23925e-09	-0.270188	0.103	0.192	4.53577e-05	Ventro-Anterior	SOBP
FBLIM1.1	1.24488e-09	-0.25625	0.069	0.149	4.55639e-05	Ventro-Anterior	FBLIM1
SLF1	1.29438e-09	-0.275493	0.181	0.285	4.73755e-05	Ventro-Anterior	SLF1
RABAC1.1	1.32285e-09	-0.291957	0.598	0.66	4.84175e-05	Ventro-Anterior	RABAC1
MAGED2.1	1.69475e-09	-0.300491	0.662	0.709	6.20296e-05	Ventro-Anterior	MAGED2
PCBP4	1.89736e-09	-0.376232	0.12	0.21	6.94452e-05	Ventro-Anterior	PCBP4
USP1.1	2.08752e-09	0.262435	0.437	0.323	7.64053e-05	Ventro-Anterior	USP1
SYT1	2.12994e-09	-0.318748	0.061	0.138	7.7958e-05	Ventro-Anterior	SYT1
FBL	2.13133e-09	0.291504	0.53	0.434	7.80087e-05	Ventro-Anterior	FBL
VPS28	2.24289e-09	-0.294201	0.509	0.599	8.20918e-05	Ventro-Anterior	VPS28
PRDX5.1	2.44866e-09	-0.258139	0.847	0.844	8.96235e-05	Ventro-Anterior	PRDX5
GNG11.1	2.62442e-09	-0.366027	0.289	0.384	9.60562e-05	Ventro-Anterior	GNG11
ITGA8.1	2.71891e-09	-0.274722	0.086	0.171	9.95149e-05	Ventro-Anterior	ITGA8
GTF3A	3.5067e-09	0.251767	0.493	0.379	0.000128349	Ventro-Anterior	GTF3A
PALM2-AKAP2.1	3.75006e-09	-0.27352	0.157	0.254	0.000137256	Ventro-Anterior	PALM2-AKAP2
DDIT4	3.83834e-09	0.329025	0.346	0.247	0.000140487	Ventro-Anterior	DDIT4
FGF18.1	4.00561e-09	-0.400259	0.058	0.132	0.000146609	Ventro-Anterior	FGF18
CALR.1	4.0058e-09	-0.345329	0.764	0.788	0.000146616	Ventro-Anterior	CALR
GRAMD1A.1	6.08524e-09	-0.258515	0.094	0.176	0.000222726	Ventro-Anterior	GRAMD1A
PHLDA2.1	6.46767e-09	-0.317986	0.074	0.153	0.000236723	Ventro-Anterior	PHLDA2
AHNAK.1	6.79351e-09	-0.273062	0.079	0.159	0.000248649	Ventro-Anterior	AHNAK
NBDY.1	7.79482e-09	-0.299852	0.542	0.622	0.000285298	Ventro-Anterior	NBDY
LAMC1.1	9.01955e-09	-0.340462	0.168	0.26	0.000330124	Ventro-Anterior	LAMC1
PGAM1	9.84547e-09	0.264131	0.398	0.298	0.000360354	Ventro-Anterior	PGAM1
OAF.1	1.00046e-08	-0.336912	0.325	0.417	0.00036618	Ventro-Anterior	OAF
TCEAL9.1	1.03023e-08	-0.316285	0.419	0.501	0.000377074	Ventro-Anterior	TCEAL9
MTHFD2	1.07317e-08	0.264122	0.317	0.223	0.000392789	Ventro-Anterior	MTHFD2
HOMER3	1.35678e-08	-0.346561	0.295	0.388	0.000496597	Ventro-Anterior	HOMER3
BCHE	1.63248e-08	-0.280454	0.081	0.159	0.000597502	Ventro-Anterior	BCHE
NID1.1	1.6868e-08	-0.254477	0.116	0.2	0.000617384	Ventro-Anterior	NID1
COL5A2.1	1.87408e-08	-0.454015	0.234	0.318	0.000685933	Ventro-Anterior	COL5A2
PLP1	2.06135e-08	-0.40697	0.038	0.101	0.000754475	Ventro-Anterior	PLP1
FBN1.1	2.10865e-08	-0.262116	0.086	0.163	0.000771785	Ventro-Anterior	FBN1
CRTAP.1	2.1349e-08	-0.268247	0.181	0.274	0.000781393	Ventro-Anterior	CRTAP
FABP3.1	2.52749e-08	-0.305025	0.078	0.153	0.000925087	Ventro-Anterior	FABP3
PPM1G.1	2.539e-08	0.266931	0.649	0.552	0.0009293	Ventro-Anterior	PPM1G
EML4.1	2.64161e-08	-0.334425	0.25	0.337	0.000966854	Ventro-Anterior	EML4
BTG1	3.38114e-08	-0.332427	0.523	0.579	0.00123753	Ventro-Anterior	BTG1
TFAM.1	4.06059e-08	0.268266	0.461	0.363	0.00148622	Ventro-Anterior	TFAM
EPS8.1	4.56668e-08	-0.280216	0.185	0.275	0.00167145	Ventro-Anterior	EPS8
CHD9	5.67632e-08	-0.274928	0.395	0.479	0.00207759	Ventro-Anterior	CHD9
FAM114A1.1	7.43141e-08	-0.286507	0.116	0.194	0.00271997	Ventro-Anterior	FAM114A1
ARPC2.1	9.00489e-08	-0.265548	0.708	0.74	0.00329588	Ventro-Anterior	ARPC2
EIF5A	9.95512e-08	0.275493	0.571	0.487	0.00364367	Ventro-Anterior	EIF5A
NAV1	1.15445e-07	-0.264051	0.164	0.249	0.00422541	Ventro-Anterior	NAV1
AMOTL1.1	1.19135e-07	-0.287627	0.153	0.234	0.00436047	Ventro-Anterior	AMOTL1
SEMA6A	1.28092e-07	-0.281985	0.174	0.261	0.00468828	Ventro-Anterior	SEMA6A
TOMM40	1.323e-07	0.279763	0.391	0.309	0.00484231	Ventro-Anterior	TOMM40
KLHL24	1.52446e-07	-0.261251	0.107	0.184	0.00557966	Ventro-Anterior	KLHL24
CPD.1	1.53642e-07	-0.30153	0.151	0.23	0.00562345	Ventro-Anterior	CPD
TAX1BP1	1.70831e-07	-0.28512	0.354	0.442	0.00625259	Ventro-Anterior	TAX1BP1
NRP2.1	1.98229e-07	-0.301572	0.198	0.282	0.00725539	Ventro-Anterior	NRP2
CAPZB.1	2.28642e-07	-0.250736	0.539	0.615	0.00836853	Ventro-Anterior	CAPZB
TSC22D3.1	2.46512e-07	-0.258692	0.199	0.287	0.00902257	Ventro-Anterior	TSC22D3
SCARB2	2.85575e-07	-0.286541	0.178	0.261	0.0104523	Ventro-Anterior	SCARB2
TFAP2A	2.95843e-07	-0.251011	0.049	0.108	0.0108282	Ventro-Anterior	TFAP2A
ASAH1.1	3.34865e-07	-0.318227	0.255	0.335	0.0122564	Ventro-Anterior	ASAH1
H2AFJ.1	4.22122e-07	-0.331027	0.359	0.437	0.0154501	Ventro-Anterior	H2AFJ
IFT20.1	4.99411e-07	-0.264376	0.194	0.275	0.018279	Ventro-Anterior	IFT20
COPA.1	5.71046e-07	-0.260468	0.272	0.358	0.0209009	Ventro-Anterior	COPA
COL6A2.1	7.21074e-07	-0.295639	0.165	0.241	0.026392	Ventro-Anterior	COL6A2
ASAP1.1	7.71468e-07	-0.264173	0.243	0.324	0.0282365	Ventro-Anterior	ASAP1
ETV1.1	9.00325e-07	-0.25238	0.199	0.282	0.0329528	Ventro-Anterior	ETV1
HSPA5.1	9.66416e-07	-0.291636	0.642	0.674	0.0353718	Ventro-Anterior	HSPA5
AC092958.1	1.11456e-06	-0.332738	0.102	0.168	0.0407941	Ventro-Anterior	AC092958.1
CCDC80.1	1.3644e-06	-0.312148	0.135	0.203	0.0499383	Ventro-Anterior	CCDC80
VCL.1	1.3735e-06	-0.29286	0.276	0.357	0.0502716	Ventro-Anterior	VCL
RRBP1.1	1.43401e-06	-0.270415	0.291	0.364	0.0524864	Ventro-Anterior	RRBP1
COL4A2.1	1.46962e-06	-0.341299	0.313	0.389	0.0537895	Ventro-Anterior	COL4A2
TLE5.1	2.2361e-06	-0.290214	0.379	0.448	0.0818436	Ventro-Anterior	TLE5
MANF.1	2.29111e-06	-0.290933	0.498	0.554	0.0838571	Ventro-Anterior	MANF
FSTL1.1	2.54862e-06	-0.292201	0.264	0.341	0.0932822	Ventro-Anterior	FSTL1
CTNNB1.1	2.59597e-06	-0.277475	0.292	0.373	0.0950151	Ventro-Anterior	CTNNB1
PLD3.1	2.80786e-06	-0.292624	0.322	0.395	0.10277	Ventro-Anterior	PLD3
PLIN3	3.66578e-06	-0.25897	0.293	0.37	0.134171	Ventro-Anterior	PLIN3
LMO4	3.85208e-06	-0.257005	0.205	0.279	0.14099	Ventro-Anterior	LMO4
CITED2	3.85546e-06	-0.268013	0.114	0.178	0.141114	Ventro-Anterior	CITED2
TIMP1.1	4.42592e-06	-0.393477	0.457	0.513	0.161993	Ventro-Anterior	TIMP1
CALU.1	4.50483e-06	-0.288619	0.509	0.557	0.164881	Ventro-Anterior	CALU
MMP2.1	4.84133e-06	-0.284255	0.21	0.278	0.177197	Ventro-Anterior	MMP2
PIK3R1	4.97343e-06	-0.26535	0.19	0.259	0.182033	Ventro-Anterior	PIK3R1
P4HB.1	5.07027e-06	-0.283	0.384	0.452	0.185577	Ventro-Anterior	P4HB
HMGCR.1	5.58249e-06	-0.294217	0.495	0.551	0.204325	Ventro-Anterior	HMGCR
PRMT2.1	5.66624e-06	-0.262669	0.366	0.439	0.20739	Ventro-Anterior	PRMT2
HTRA1.1	6.12135e-06	-0.262237	0.135	0.202	0.224048	Ventro-Anterior	HTRA1
DLL3	8.27649e-06	-0.513958	0.099	0.158	0.302928	Ventro-Anterior	DLL3
COL4A1.1	8.37668e-06	-0.347111	0.177	0.242	0.306595	Ventro-Anterior	COL4A1
YPEL5	8.871e-06	-0.26371	0.169	0.236	0.324688	Ventro-Anterior	YPEL5
IFITM2.1	1.4109e-05	-0.295555	0.367	0.432	0.516405	Ventro-Anterior	IFITM2
ACSL3	1.49787e-05	-0.27619	0.353	0.421	0.548235	Ventro-Anterior	ACSL3
ANXA5.1	1.6413e-05	-0.27635	0.528	0.569	0.600733	Ventro-Anterior	ANXA5
IFI27L2.1	2.30446e-05	-0.265335	0.31	0.379	0.843455	Ventro-Anterior	IFI27L2
GAP43	2.44379e-05	-0.25154	0.099	0.156	0.894451	Ventro-Anterior	GAP43
MLLT11	3.61419e-05	-0.432748	0.428	0.481	1	Ventro-Anterior	MLLT11
SQSTM1.1	3.6216e-05	-0.273696	0.285	0.348	1	Ventro-Anterior	SQSTM1
RMST.1	3.83872e-05	-0.442094	0.164	0.22	1	Ventro-Anterior	RMST
GPX8.1	4.70134e-05	-0.270079	0.291	0.353	1	Ventro-Anterior	GPX8
SH3BGRL.1	4.85738e-05	-0.254476	0.395	0.454	1	Ventro-Anterior	SH3BGRL
TLN1.1	7.15248e-05	-0.258951	0.304	0.361	1	Ventro-Anterior	TLN1
NRIP1.1	9.07672e-05	-0.266113	0.324	0.384	1	Ventro-Anterior	NRIP1
ZCCHC7.1	0.000110385	-0.291306	0.172	0.23	1	Ventro-Anterior	ZCCHC7
ANXA2.1	0.000126747	-0.418844	0.376	0.423	1	Ventro-Anterior	ANXA2
SNCG.1	0.000177932	-0.252632	0.168	0.111	1	Ventro-Anterior	SNCG
LGALS1.1	0.000260562	-0.299045	0.26	0.319	1	Ventro-Anterior	LGALS1
ARL6IP1.1	0.000291423	-0.480548	0.647	0.672	1	Ventro-Anterior	ARL6IP1
TAGLN3.1	0.000387286	-1.01144	0.148	0.187	1	Ventro-Anterior	TAGLN3
CST3.1	0.000466788	-0.317631	0.675	0.692	1	Ventro-Anterior	CST3
FABP5.1	0.000648524	-0.279347	0.742	0.733	1	Ventro-Anterior	FABP5
MAP2.1	0.00105486	-0.322666	0.129	0.173	1	Ventro-Anterior	MAP2
TUBA1C.1	0.00114089	-0.392707	0.339	0.382	1	Ventro-Anterior	TUBA1C
KRT18.1	0.00114576	-0.333226	0.262	0.31	1	Ventro-Anterior	KRT18
DLK1.1	0.00286661	-0.403727	0.069	0.102	1	Ventro-Anterior	DLK1
SOX11.1	0.00406753	-0.357298	0.4	0.43	1	Ventro-Anterior	SOX11

## Sheet: Mesenchyme-cycling
	P-value	Avg_log2FC	pct.1	pct.2	P-value_adj	Cluster	Gene
LUM.2	9.65552e-172	1.2344	0.932	0.355	3.53402e-167	Mesenchyme	LUM
TWIST1.2	2.0048e-159	1.13191	0.867	0.319	7.33777e-155	Mesenchyme	TWIST1
S100A11.2	1.16763e-139	1.03331	0.979	0.586	4.27363e-135	Mesenchyme	S100A11
COL3A1.2	5.02639e-122	0.909261	0.867	0.37	1.83971e-117	Mesenchyme	COL3A1
DCN.2	1.98078e-120	0.966337	0.721	0.256	7.24987e-116	Mesenchyme	DCN
BGN.2	4.17165e-117	0.951483	0.73	0.269	1.52687e-112	Mesenchyme	BGN
HAS2.2	4.70949e-117	0.926073	0.761	0.287	1.72372e-112	Mesenchyme	HAS2
FRZB.2	1.87466e-116	0.874447	0.771	0.293	6.86144e-112	Mesenchyme	FRZB
NR2F1.2	2.30902e-115	0.958194	0.941	0.605	8.45126e-111	Mesenchyme	NR2F1
TGFBI.2	2.23821e-113	0.881293	0.775	0.313	8.19208e-109	Mesenchyme	TGFBI
FOXC1.2	4.97068e-111	0.931871	0.709	0.274	1.81932e-106	Mesenchyme	FOXC1
CKB.2	8.86252e-107	-2.00422	0.291	0.671	3.24377e-102	Mesenchyme	CKB
PEG10.2	1.62343e-99	0.899389	0.916	0.609	5.94191e-95	Mesenchyme	PEG10
PCOLCE.2	1.72332e-95	0.814583	0.638	0.244	6.30753e-91	Mesenchyme	PCOLCE
ITM2A.2	4.30296e-94	0.900574	0.641	0.24	1.57493e-89	Mesenchyme	ITM2A
APOE.2	3.59845e-93	0.842126	0.879	0.507	1.31707e-88	Mesenchyme	APOE
HOXB-AS3.2	2.0702e-92	-2.39326	0.154	0.556	7.57713e-88	Mesenchyme	HOXB-AS3
CALD1.2	5.39241e-91	0.7649	0.932	0.622	1.97368e-86	Mesenchyme	CALD1
MDK.2	1.73388e-90	-0.655532	0.978	0.989	6.34617e-86	Mesenchyme	MDK
RBP1.2	1.09718e-83	-1.33221	0.731	0.849	4.01577e-79	Mesenchyme	RBP1
LAMA4.2	1.76091e-81	0.610294	0.521	0.168	6.44509e-77	Mesenchyme	LAMA4
MGP.2	1.21053e-79	0.907947	0.612	0.237	4.43067e-75	Mesenchyme	MGP
TUBB2B.1	3.74052e-78	-1.2729	0.597	0.787	1.36907e-73	Mesenchyme	TUBB2B
ARHGAP29.2	7.86004e-77	0.68184	0.511	0.174	2.87685e-72	Mesenchyme	ARHGAP29
KCTD12.2	1.08883e-72	0.623894	0.393	0.115	3.98522e-68	Mesenchyme	KCTD12
TPT1.2	1.68663e-72	0.34802	0.997	0.995	6.17325e-68	Mesenchyme	TPT1
SLC1A3.2	2.60398e-71	0.657589	0.678	0.305	9.53082e-67	Mesenchyme	SLC1A3
EVA1B.2	8.13788e-71	0.660187	0.638	0.277	2.97855e-66	Mesenchyme	EVA1B
FAP.2	8.35143e-71	0.60303	0.448	0.144	3.05671e-66	Mesenchyme	FAP
ADD3.2	9.51439e-71	0.716787	0.753	0.407	3.48236e-66	Mesenchyme	ADD3
DDR2.2	1.1731e-69	0.513384	0.415	0.126	4.29365e-65	Mesenchyme	DDR2
TUBA1A.1	2.91363e-69	-0.910611	0.97	0.972	1.06642e-64	Mesenchyme	TUBA1A
SNCA.2	6.83193e-69	0.713524	0.663	0.311	2.50056e-64	Mesenchyme	SNCA
CDC42EP5.2	7.20125e-69	0.615447	0.734	0.351	2.63573e-64	Mesenchyme	CDC42EP5
OLFML3.2	3.43694e-66	0.594217	0.511	0.189	1.25795e-61	Mesenchyme	OLFML3
CDH11.2	4.05796e-66	0.649899	0.62	0.276	1.48525e-61	Mesenchyme	CDH11
SOX2.2	6.06625e-66	-1.27704	0.18	0.507	2.22031e-61	Mesenchyme	SOX2
FGFBP3.2	4.61941e-65	-1.26111	0.282	0.582	1.69075e-60	Mesenchyme	FGFBP3
HOXB9.2	1.4997e-64	-1.40122	0.075	0.411	5.48906e-60	Mesenchyme	HOXB9
PRRX1.2	1.75681e-64	0.607406	0.567	0.235	6.4301e-60	Mesenchyme	PRRX1
C1QTNF4.2	5.5495e-64	0.661442	0.669	0.33	2.03117e-59	Mesenchyme	C1QTNF4
NFIA.2	1.2661e-61	0.594134	0.558	0.243	4.63405e-57	Mesenchyme	NFIA
TMSB4X.2	2.05633e-61	0.377014	1	0.985	7.52638e-57	Mesenchyme	TMSB4X
TFPI.2	4.43372e-61	0.53729	0.439	0.152	1.62279e-56	Mesenchyme	TFPI
ARL4C.2	9.22363e-61	-1.11378	0.077	0.397	3.37594e-56	Mesenchyme	ARL4C
CPED1.2	9.58386e-60	0.499653	0.411	0.138	3.50779e-55	Mesenchyme	CPED1
SFRP1.2	4.92784e-59	0.614315	0.666	0.34	1.80364e-54	Mesenchyme	SFRP1
ALX1.2	5.49258e-56	0.529394	0.403	0.14	2.01034e-51	Mesenchyme	ALX1
ZFP36L2.2	6.32128e-56	0.58145	0.606	0.282	2.31365e-51	Mesenchyme	ZFP36L2
LAMB1.2	4.77211e-55	0.487554	0.476	0.186	1.74664e-50	Mesenchyme	LAMB1
IER3.2	2.23036e-54	0.59989	0.617	0.295	8.16333e-50	Mesenchyme	IER3
NELL2.2	1.45401e-53	0.539092	0.499	0.21	5.32182e-49	Mesenchyme	NELL2
SOX9.2	1.6677e-53	0.533759	0.479	0.197	6.10395e-49	Mesenchyme	SOX9
COLEC12.2	1.91265e-53	0.526158	0.406	0.148	7.0005e-49	Mesenchyme	COLEC12
SLIT3.1	2.80347e-53	0.3948	0.309	0.09	1.0261e-48	Mesenchyme	SLIT3
ANGPT2.2	1.07961e-52	0.373068	0.273	0.071	3.95149e-48	Mesenchyme	ANGPT2
PMP22.2	4.44345e-52	0.513784	0.4	0.143	1.62635e-47	Mesenchyme	PMP22
PCDH18.2	1.7733e-51	0.500624	0.474	0.192	6.49044e-47	Mesenchyme	PCDH18
CD24.2	1.08838e-50	-1.14346	0.114	0.397	3.98357e-46	Mesenchyme	CD24
C9orf16.2	1.4445e-50	0.592504	0.876	0.675	5.28703e-46	Mesenchyme	C9orf16
TPM4.2	1.60053e-50	0.607075	0.857	0.614	5.85809e-46	Mesenchyme	TPM4
VCAN.2	7.31103e-50	0.514911	0.864	0.568	2.67591e-45	Mesenchyme	VCAN
HMGA1.2	1.35614e-49	-0.902413	0.666	0.745	4.9636e-45	Mesenchyme	HMGA1
CEBPD.2	3.63164e-49	0.456556	0.409	0.153	1.32922e-44	Mesenchyme	CEBPD
LAMA1.2	4.82937e-49	0.507662	0.477	0.203	1.7676e-44	Mesenchyme	LAMA1
TNFAIP6	7.2311e-48	0.346226	0.164	0.028	2.64665e-43	Mesenchyme	TNFAIP6
MXRA5.2	2.11476e-47	0.455889	0.4	0.152	7.74024e-43	Mesenchyme	MXRA5
FRMD6.2	2.13744e-47	0.420881	0.349	0.121	7.82323e-43	Mesenchyme	FRMD6
FLRT2.2	3.11886e-47	0.414974	0.431	0.169	1.14153e-42	Mesenchyme	FLRT2
IER2.2	7.06151e-47	0.6076	0.706	0.417	2.58458e-42	Mesenchyme	IER2
HIST1H1D.2	1.89359e-46	0.663876	0.71	0.399	6.93073e-42	Mesenchyme	HIST1H1D
RARB.2	2.28045e-46	0.426107	0.343	0.12	8.34667e-42	Mesenchyme	RARB
ODC1.2	6.68984e-46	-0.927747	0.461	0.647	2.44855e-41	Mesenchyme	ODC1
EML4.2	1.59188e-45	0.550097	0.545	0.273	5.82643e-41	Mesenchyme	EML4
IFITM3.2	1.68969e-45	0.565365	0.784	0.494	6.18444e-41	Mesenchyme	IFITM3
NTS.2	2.01577e-45	0.413325	0.253	0.071	7.37793e-41	Mesenchyme	NTS
C7.2	2.57644e-45	0.287072	0.225	0.055	9.43002e-41	Mesenchyme	C7
A2M.2	5.2443e-45	0.368339	0.328	0.111	1.91947e-40	Mesenchyme	A2M
SERPINF1.2	1.48569e-44	0.459355	0.521	0.242	5.43779e-40	Mesenchyme	SERPINF1
DAB2.2	2.34636e-44	0.475947	0.419	0.17	8.5879e-40	Mesenchyme	DAB2
PDGFRA.1	2.81604e-44	0.342764	0.247	0.069	1.0307e-39	Mesenchyme	PDGFRA
CCND1.2	2.93412e-44	-1.02386	0.397	0.592	1.07392e-39	Mesenchyme	CCND1
EDNRA.2	5.21163e-44	0.377327	0.405	0.158	1.90751e-39	Mesenchyme	EDNRA
MDFI.2	9.26936e-44	0.494923	0.592	0.307	3.39268e-39	Mesenchyme	MDFI
ALCAM.2	1.0933e-43	0.446435	0.436	0.179	4.00158e-39	Mesenchyme	ALCAM
ANXA1.2	1.23507e-43	0.441422	0.424	0.171	4.52047e-39	Mesenchyme	ANXA1
HIST1H4C.2	2.27719e-43	0.611565	0.942	0.766	8.33473e-39	Mesenchyme	HIST1H4C
SAT1.2	2.55427e-43	0.50476	0.866	0.646	9.34889e-39	Mesenchyme	SAT1
ARHGDIB.1	2.71157e-43	0.328141	0.253	0.072	9.92462e-39	Mesenchyme	ARHGDIB
DHRS3.2	3.32958e-43	0.479299	0.465	0.208	1.21866e-38	Mesenchyme	DHRS3
SEPTIN6.2	7.12054e-43	0.508144	0.626	0.345	2.60619e-38	Mesenchyme	SEPTIN6
CTSK.2	1.1733e-42	0.357756	0.235	0.064	4.29439e-38	Mesenchyme	CTSK
TPM1.2	3.22923e-42	0.492804	0.846	0.585	1.18193e-37	Mesenchyme	TPM1
TIMP3.2	7.10402e-41	0.399413	0.393	0.162	2.60014e-36	Mesenchyme	TIMP3
PCDH7.2	9.05047e-41	0.42883	0.476	0.217	3.31256e-36	Mesenchyme	PCDH7
RHOJ.2	9.76315e-41	0.367341	0.312	0.109	3.57341e-36	Mesenchyme	RHOJ
CFI.2	1.37754e-40	0.356048	0.303	0.103	5.04195e-36	Mesenchyme	CFI
CLMP.1	2.02358e-40	0.334976	0.285	0.096	7.40649e-36	Mesenchyme	CLMP
HIST1H1B.2	2.69888e-40	0.527413	0.609	0.324	9.87818e-36	Mesenchyme	HIST1H1B
NR3C1.2	8.38427e-40	0.422035	0.421	0.184	3.06873e-35	Mesenchyme	NR3C1
BMP2.2	2.71765e-39	0.33653	0.256	0.08	9.94686e-35	Mesenchyme	BMP2
SEMA3E.2	3.66909e-39	0.353564	0.279	0.094	1.34292e-34	Mesenchyme	SEMA3E
SEMA3A.2	9.24898e-39	0.426412	0.368	0.15	3.38522e-34	Mesenchyme	SEMA3A
SFRP2.2	1.17943e-38	-1.18309	0.177	0.413	4.31684e-34	Mesenchyme	SFRP2
CCL2.2	1.28008e-38	0.454381	0.285	0.098	4.6852e-34	Mesenchyme	CCL2
SLF1.1	3.62039e-38	0.418037	0.471	0.222	1.3251e-33	Mesenchyme	SLF1
ANGPTL1.2	4.04364e-38	0.327245	0.26	0.083	1.48001e-33	Mesenchyme	ANGPTL1
VEGFD.2	4.1994e-38	0.400414	0.25	0.079	1.53702e-33	Mesenchyme	VEGFD
TCF4.2	1.66723e-37	0.453245	0.724	0.454	6.10223e-33	Mesenchyme	TCF4
HOXB2.2	1.85076e-37	-0.884903	0.074	0.303	6.77397e-33	Mesenchyme	HOXB2
MAP1B.1	1.98757e-37	-1.14417	0.604	0.718	7.27469e-33	Mesenchyme	MAP1B
SPATS2L.2	2.67062e-37	0.371857	0.424	0.188	9.77474e-33	Mesenchyme	SPATS2L
IGFBP2.2	8.05879e-37	0.370155	0.976	0.906	2.9496e-32	Mesenchyme	IGFBP2
NBL1.2	1.61557e-36	0.345549	0.26	0.087	5.91314e-32	Mesenchyme	NBL1
CALU.2	1.70177e-36	0.466647	0.746	0.505	6.22866e-32	Mesenchyme	CALU
FTH1.2	1.90639e-36	0.260641	1	0.988	6.97758e-32	Mesenchyme	FTH1
DSE.1	8.03135e-36	0.382967	0.412	0.183	2.93956e-31	Mesenchyme	DSE
DNAJC1.2	1.01218e-35	0.431996	0.66	0.382	3.7047e-31	Mesenchyme	DNAJC1
ITM2C.2	1.62236e-35	0.40167	0.66	0.382	5.938e-31	Mesenchyme	ITM2C
RHOC.2	4.64855e-35	0.468154	0.703	0.443	1.70141e-30	Mesenchyme	RHOC
CDH2.2	6.10825e-35	-0.79536	0.121	0.345	2.23568e-30	Mesenchyme	CDH2
STIM2.2	1.20452e-34	0.354636	0.337	0.136	4.40868e-30	Mesenchyme	STIM2
HES4.2	1.32797e-34	-0.917952	0.201	0.419	4.8605e-30	Mesenchyme	HES4
TBX2	1.81636e-34	0.333654	0.21	0.063	6.64805e-30	Mesenchyme	TBX2
NID2.1	1.85983e-34	0.280135	0.235	0.075	6.80716e-30	Mesenchyme	NID2
FXYD5.2	2.82375e-34	0.314168	0.263	0.091	1.03352e-29	Mesenchyme	FXYD5
SMC4.1	3.89222e-34	0.426812	0.721	0.431	1.42459e-29	Mesenchyme	SMC4
LAPTM4A.2	1.067e-33	0.410389	0.799	0.545	3.90533e-29	Mesenchyme	LAPTM4A
NID1.2	3.4428e-33	0.356109	0.35	0.149	1.2601e-28	Mesenchyme	NID1
CENPV.2	6.89984e-33	-0.752114	0.617	0.701	2.52541e-28	Mesenchyme	CENPV
GSTP1.1	8.97747e-33	-0.60656	0.996	0.977	3.28584e-28	Mesenchyme	GSTP1
DIAPH3.1	1.86145e-32	0.376332	0.303	0.121	6.8131e-28	Mesenchyme	DIAPH3
FZD3.2	5.75841e-32	-0.712537	0.106	0.317	2.10763e-27	Mesenchyme	FZD3
DACT3.2	8.90353e-32	0.344676	0.355	0.155	3.25878e-27	Mesenchyme	DACT3
TFAP2B.2	1.28136e-31	0.32422	0.321	0.13	4.68989e-27	Mesenchyme	TFAP2B
TPD52L1.2	2.51203e-31	0.375625	0.331	0.141	9.1943e-27	Mesenchyme	TPD52L1
HOXC9.2	2.6112e-31	-0.622393	0.021	0.206	9.55725e-27	Mesenchyme	HOXC9
OAF.2	2.67227e-31	0.411674	0.61	0.355	9.78079e-27	Mesenchyme	OAF
H2AFJ.2	3.02279e-31	0.460458	0.623	0.38	1.10637e-26	Mesenchyme	H2AFJ
LHFPL6.2	5.27567e-31	0.320904	0.381	0.171	1.93095e-26	Mesenchyme	LHFPL6
COL6A3.2	8.12337e-31	0.255175	0.301	0.119	2.97323e-26	Mesenchyme	COL6A3
TIMP1.2	1.10153e-30	0.388731	0.709	0.458	4.03169e-26	Mesenchyme	TIMP1
PCSK9.2	1.17648e-30	0.259969	0.273	0.103	4.30602e-26	Mesenchyme	PCSK9
SERPINH1.2	1.80431e-30	0.362351	0.598	0.339	6.60394e-26	Mesenchyme	SERPINH1
WWTR1.2	2.84732e-30	0.344871	0.425	0.206	1.04215e-25	Mesenchyme	WWTR1
VWF.1	4.93286e-30	0.271176	0.173	0.049	1.80548e-25	Mesenchyme	VWF
JUND.2	1.19609e-29	0.36631	0.942	0.83	4.3778e-25	Mesenchyme	JUND
PHLDA1.2	1.44635e-29	0.275733	0.459	0.226	5.29379e-25	Mesenchyme	PHLDA1
CALR.2	3.10243e-29	0.41103	0.923	0.753	1.13552e-24	Mesenchyme	CALR
FRMD4A.2	4.0034e-29	0.351296	0.56	0.319	1.46528e-24	Mesenchyme	FRMD4A
CTSC.2	4.67091e-29	0.27642	0.321	0.136	1.7096e-24	Mesenchyme	CTSC
COL11A1.2	6.2446e-29	0.355691	0.44	0.224	2.28559e-24	Mesenchyme	COL11A1
TOP2A.1	6.34843e-29	0.323733	0.855	0.541	2.32359e-24	Mesenchyme	TOP2A
HSP90AA1.2	9.2318e-29	-0.44482	0.978	0.965	3.37893e-24	Mesenchyme	HSP90AA1
STAT3.2	9.35257e-29	0.332672	0.479	0.254	3.42314e-24	Mesenchyme	STAT3
HOXB8.2	2.27701e-28	-0.570361	0.027	0.201	8.33409e-24	Mesenchyme	HOXB8
GNG11.2	3.87655e-28	0.402958	0.567	0.323	1.41886e-23	Mesenchyme	GNG11
IGFBPL1.1	5.83625e-28	-0.803821	0.038	0.216	2.13613e-23	Mesenchyme	IGFBPL1
B2M.1	7.49879e-28	0.383659	0.874	0.685	2.74463e-23	Mesenchyme	B2M
TAC1	1.63872e-27	0.257905	0.133	0.033	5.99789e-23	Mesenchyme	TAC1
COL5A2.2	2.22862e-27	0.333197	0.486	0.263	8.15698e-23	Mesenchyme	COL5A2
PRRX2.1	2.44286e-27	0.347089	0.321	0.145	8.94111e-23	Mesenchyme	PRRX2
HOXC6.2	2.9518e-27	-0.56497	0.031	0.201	1.08039e-22	Mesenchyme	HOXC6
LRRC17.2	3.13933e-27	0.333555	0.437	0.222	1.14903e-22	Mesenchyme	LRRC17
GDF15.2	9.45885e-27	0.462392	0.31	0.14	3.46203e-22	Mesenchyme	GDF15
COL26A1.2	1.08204e-26	0.275549	0.294	0.126	3.96036e-22	Mesenchyme	COL26A1
TUBB3.1	1.18172e-26	-1.7664	0.31	0.47	4.3252e-22	Mesenchyme	TUBB3
MIR100HG.2	1.5727e-26	0.298443	0.409	0.205	5.75625e-22	Mesenchyme	MIR100HG
DNM1.1	1.86225e-26	0.29613	0.355	0.169	6.81601e-22	Mesenchyme	DNM1
LINC01151.1	1.90349e-26	0.264072	0.162	0.048	6.96696e-22	Mesenchyme	LINC01151
AP1S2.2	3.59684e-26	-0.798934	0.467	0.588	1.31648e-21	Mesenchyme	AP1S2
RGL1.1	3.92133e-26	0.257773	0.213	0.077	1.43525e-21	Mesenchyme	RGL1
LGALS1.2	5.31718e-26	0.372942	0.484	0.271	1.94614e-21	Mesenchyme	LGALS1
EFNA5.2	6.35858e-26	0.294635	0.331	0.151	2.32731e-21	Mesenchyme	EFNA5
ITGA8.2	1.45333e-25	0.31926	0.29	0.126	5.31934e-21	Mesenchyme	ITGA8
FXYD1	1.59884e-25	0.297219	0.227	0.087	5.85193e-21	Mesenchyme	FXYD1
GRK5.2	2.2594e-25	0.287389	0.253	0.102	8.26964e-21	Mesenchyme	GRK5
TRIB2.2	3.8233e-25	0.278935	0.291	0.127	1.39937e-20	Mesenchyme	TRIB2
TM4SF1.1	4.13404e-25	0.320181	0.133	0.035	1.5131e-20	Mesenchyme	TM4SF1
ACSL3.1	4.53328e-25	0.349637	0.603	0.366	1.65923e-20	Mesenchyme	ACSL3
SNHG29.1	5.90203e-25	0.265024	0.988	0.945	2.1602e-20	Mesenchyme	SNHG29
ELK3	6.96962e-25	0.314344	0.254	0.106	2.55095e-20	Mesenchyme	ELK3
HOXC8.2	1.61565e-24	-0.544448	0.03	0.185	5.91345e-20	Mesenchyme	HOXC8
GSTO1.1	1.62457e-24	0.388672	0.804	0.579	5.94608e-20	Mesenchyme	GSTO1
CPD.2	1.80404e-24	0.307667	0.363	0.183	6.60298e-20	Mesenchyme	CPD
COL6A2.2	1.82637e-24	0.291203	0.383	0.194	6.68471e-20	Mesenchyme	COL6A2
MAML2.2	2.56923e-24	0.307517	0.383	0.195	9.40363e-20	Mesenchyme	MAML2
HOXB3.2	4.88877e-24	-0.56188	0.056	0.22	1.78934e-19	Mesenchyme	HOXB3
SHISAL2B.2	4.92113e-24	-0.552486	0.027	0.179	1.80118e-19	Mesenchyme	SHISAL2B
SRGAP3.1	5.48302e-24	-0.694275	0.12	0.292	2.00684e-19	Mesenchyme	SRGAP3
CRTAP.2	5.62162e-24	0.303845	0.418	0.222	2.05757e-19	Mesenchyme	CRTAP
TLN1.2	7.93193e-24	0.339055	0.523	0.313	2.90316e-19	Mesenchyme	TLN1
MKI67.1	9.07412e-24	0.312869	0.718	0.448	3.32122e-19	Mesenchyme	MKI67
P4HB.2	1.00637e-23	0.357424	0.626	0.4	3.68341e-19	Mesenchyme	P4HB
NRP2.2	1.30214e-23	0.326109	0.427	0.231	4.76596e-19	Mesenchyme	NRP2
FAM114A1.2	1.33428e-23	0.280037	0.319	0.149	4.88361e-19	Mesenchyme	FAM114A1
SMAD5	1.50935e-23	0.343589	0.56	0.345	5.52437e-19	Mesenchyme	SMAD5
TPX2.1	3.00126e-23	0.307263	0.699	0.433	1.09849e-18	Mesenchyme	TPX2
CXCL14.1	3.75731e-23	0.279461	0.157	0.05	1.37521e-18	Mesenchyme	CXCL14
CD164.2	4.71287e-23	0.311424	0.476	0.274	1.72496e-18	Mesenchyme	CD164
SPTBN1.2	5.25814e-23	0.345141	0.532	0.321	1.92453e-18	Mesenchyme	SPTBN1
IGFBP4.2	7.88648e-23	0.287898	0.38	0.194	2.88653e-18	Mesenchyme	IGFBP4
ETS2	9.13584e-23	0.250123	0.213	0.084	3.34381e-18	Mesenchyme	ETS2
ZNF503.2	1.11356e-22	-0.681489	0.217	0.379	4.07574e-18	Mesenchyme	ZNF503
PRDX1.1	1.58396e-22	-0.391892	0.941	0.932	5.79746e-18	Mesenchyme	PRDX1
AKAP12.1	2.83234e-22	0.311991	0.758	0.564	1.03666e-17	Mesenchyme	AKAP12
LINC02381.2	2.87784e-22	-0.496169	0.032	0.178	1.05332e-17	Mesenchyme	LINC02381
EPS8.2	2.90668e-22	0.307475	0.414	0.224	1.06387e-17	Mesenchyme	EPS8
CENPE.1	3.88261e-22	0.325693	0.453	0.252	1.42107e-17	Mesenchyme	CENPE
FABP7.2	3.89765e-22	-0.884298	0.352	0.489	1.42658e-17	Mesenchyme	FABP7
PLS3.2	4.05005e-22	0.306475	0.573	0.353	1.48236e-17	Mesenchyme	PLS3
GYPC.1	4.55553e-22	0.355133	0.662	0.445	1.66737e-17	Mesenchyme	GYPC
CYTOR.1	4.83515e-22	0.266653	0.261	0.116	1.76971e-17	Mesenchyme	CYTOR
HES6.1	5.34728e-22	-1.19831	0.194	0.356	1.95716e-17	Mesenchyme	HES6
SQSTM1.2	6.53834e-22	0.29827	0.504	0.3	2.3931e-17	Mesenchyme	SQSTM1
CYP26A1	6.59934e-22	0.26872	0.321	0.158	2.41542e-17	Mesenchyme	CYP26A1
ASPH	7.27633e-22	0.338425	0.452	0.258	2.66321e-17	Mesenchyme	ASPH
ETV4	8.27484e-22	0.266103	0.329	0.163	3.02867e-17	Mesenchyme	ETV4
COL1A2.2	9.38265e-22	0.27354	0.205	0.081	3.43414e-17	Mesenchyme	COL1A2
HOTAIRM1.2	9.51729e-22	-0.528228	0.053	0.204	3.48342e-17	Mesenchyme	HOTAIRM1
DRAXIN.2	1.58935e-21	-0.501947	0.05	0.199	5.81716e-17	Mesenchyme	DRAXIN
RFX4.2	2.82927e-21	-0.476626	0.03	0.169	1.03554e-16	Mesenchyme	RFX4
RAMP2.2	4.04168e-21	0.283782	0.353	0.183	1.47929e-16	Mesenchyme	RAMP2
MYL12A.2	4.49236e-21	0.303502	0.836	0.66	1.64425e-16	Mesenchyme	MYL12A
DIXDC1	4.64728e-21	0.255534	0.331	0.167	1.70095e-16	Mesenchyme	DIXDC1
NPC2.2	5.06118e-21	0.332023	0.773	0.563	1.85244e-16	Mesenchyme	NPC2
ROBO1.2	5.15271e-21	0.277436	0.362	0.188	1.88594e-16	Mesenchyme	ROBO1
MYH10	5.37149e-21	0.359075	0.612	0.403	1.96602e-16	Mesenchyme	MYH10
RBFOX2.2	6.00243e-21	0.298222	0.569	0.353	2.19695e-16	Mesenchyme	RBFOX2
PLAGL1.2	6.4998e-21	-0.653005	0.211	0.373	2.37899e-16	Mesenchyme	PLAGL1
PRICKLE1.2	7.14026e-21	0.273563	0.275	0.129	2.61341e-16	Mesenchyme	PRICKLE1
SEPTIN7	7.51344e-21	0.291323	0.932	0.83	2.75e-16	Mesenchyme	SEPTIN7
BMP4	9.92872e-21	0.264002	0.287	0.136	3.63401e-16	Mesenchyme	BMP4
HIST1H1E.2	1.24729e-20	0.32764	0.448	0.254	4.5652e-16	Mesenchyme	HIST1H1E
EPB41L2	1.47513e-20	0.326024	0.387	0.214	5.39911e-16	Mesenchyme	EPB41L2
ANXA5.2	1.81981e-20	0.310434	0.733	0.525	6.66067e-16	Mesenchyme	ANXA5
COL14A1.2	3.60428e-20	-0.548239	0.044	0.183	1.3192e-15	Mesenchyme	COL14A1
NENF	4.55719e-20	0.277082	0.52	0.316	1.66798e-15	Mesenchyme	NENF
HIST1H1C.2	4.89389e-20	0.289274	0.564	0.348	1.79121e-15	Mesenchyme	HIST1H1C
LIMA1.2	7.66329e-20	0.289454	0.353	0.188	2.80484e-15	Mesenchyme	LIMA1
RGS5	8.49617e-20	0.293146	0.17	0.064	3.10968e-15	Mesenchyme	RGS5
ING3	9.09937e-20	0.25898	0.273	0.13	3.33046e-15	Mesenchyme	ING3
CAPZB.2	1.28814e-19	0.324117	0.77	0.564	4.71471e-15	Mesenchyme	CAPZB
CDK1.1	1.29539e-19	0.28812	0.625	0.395	4.74127e-15	Mesenchyme	CDK1
SPC25.1	1.49629e-19	0.256393	0.465	0.268	5.47657e-15	Mesenchyme	SPC25
CNTNAP2.2	1.93125e-19	-0.549008	0.065	0.207	7.06856e-15	Mesenchyme	CNTNAP2
PCDH9.2	2.23141e-19	0.250125	0.264	0.126	8.16718e-15	Mesenchyme	PCDH9
SLC25A5	2.31693e-19	0.322648	0.919	0.782	8.48019e-15	Mesenchyme	SLC25A5
ITGB1.2	2.49664e-19	0.301828	0.792	0.605	9.13794e-15	Mesenchyme	ITGB1
CKS1B.1	2.51459e-19	0.251926	0.945	0.7	9.20367e-15	Mesenchyme	CKS1B
CHN1	2.9498e-19	0.281186	0.306	0.155	1.07966e-14	Mesenchyme	CHN1
NEFL.2	3.46911e-19	-0.791639	0.287	0.432	1.26973e-14	Mesenchyme	NEFL
FGF18.2	3.49628e-19	-0.527781	0.018	0.139	1.27967e-14	Mesenchyme	FGF18
CENPW.1	3.57173e-19	0.272002	0.795	0.567	1.30729e-14	Mesenchyme	CENPW
RRBP1.2	4.60121e-19	0.285012	0.511	0.316	1.68409e-14	Mesenchyme	RRBP1
TMPO.1	5.30858e-19	0.3796	0.755	0.556	1.94299e-14	Mesenchyme	TMPO
TCEAL9.2	5.32416e-19	0.291442	0.666	0.447	1.9487e-14	Mesenchyme	TCEAL9
PPP1R1A.1	5.62564e-19	-0.465361	0.037	0.167	2.05904e-14	Mesenchyme	PPP1R1A
FABP5.2	6.80552e-19	0.335111	0.863	0.708	2.49089e-14	Mesenchyme	FABP5
COL2A1.1	7.29296e-19	0.313646	0.706	0.514	2.6693e-14	Mesenchyme	COL2A1
COL4A1.2	7.31848e-19	0.280317	0.366	0.2	2.67864e-14	Mesenchyme	COL4A1
CLTC	8.38626e-19	0.289691	0.547	0.346	3.06945e-14	Mesenchyme	CLTC
FLRT3.2	1.29455e-18	0.270792	0.3	0.154	4.73817e-14	Mesenchyme	FLRT3
HOXB4.2	1.70873e-18	-0.347874	0.018	0.135	6.25413e-14	Mesenchyme	HOXB4
TAGLN3.2	2.87413e-18	-1.19838	0.068	0.203	1.05196e-13	Mesenchyme	TAGLN3
WNT4.2	3.11845e-18	-0.425463	0.016	0.132	1.14139e-13	Mesenchyme	WNT4
PRR11.1	3.26295e-18	0.279509	0.27	0.132	1.19427e-13	Mesenchyme	PRR11
CCND2.2	5.17427e-18	-0.619807	0.493	0.57	1.89384e-13	Mesenchyme	CCND2
SNCG.2	9.1919e-18	-0.712851	0.025	0.142	3.36433e-13	Mesenchyme	SNCG
TLE1.2	1.35761e-17	0.254098	0.437	0.258	4.969e-13	Mesenchyme	TLE1
DPYSL5.1	1.36585e-17	-0.392257	0.037	0.161	4.99916e-13	Mesenchyme	DPYSL5
HES5.2	1.41694e-17	-0.568795	0.03	0.15	5.18614e-13	Mesenchyme	HES5
MVD.1	1.42111e-17	0.256189	0.572	0.37	5.20139e-13	Mesenchyme	MVD
JUN.1	1.8711e-17	0.26002	0.409	0.243	6.84843e-13	Mesenchyme	JUN
NDC80.1	2.07662e-17	0.265861	0.44	0.257	7.60062e-13	Mesenchyme	NDC80
PAX3.2	2.77367e-17	-0.486529	0.105	0.245	1.01519e-12	Mesenchyme	PAX3
TTYH1.2	3.73221e-17	-0.558572	0.204	0.345	1.36603e-12	Mesenchyme	TTYH1
VCL.2	4.46701e-17	0.303524	0.492	0.31	1.63497e-12	Mesenchyme	VCL
SPARCL1.1	5.87375e-17	0.273406	0.14	0.052	2.14985e-12	Mesenchyme	SPARCL1
KIF11.1	7.27758e-17	0.277711	0.428	0.255	2.66367e-12	Mesenchyme	KIF11
RAN.2	8.56164e-17	-0.307835	0.966	0.941	3.13365e-12	Mesenchyme	RAN
BZW1	8.78903e-17	0.293488	0.725	0.537	3.21687e-12	Mesenchyme	BZW1
ANLN.1	9.81849e-17	0.30547	0.229	0.112	3.59367e-12	Mesenchyme	ANLN
HDLBP.1	1.18165e-16	0.254557	0.517	0.333	4.32496e-12	Mesenchyme	HDLBP
PCLAF.2	1.54209e-16	0.250977	0.705	0.48	5.64419e-12	Mesenchyme	PCLAF
TCEAL8.1	3.09758e-16	0.254899	0.576	0.381	1.13375e-11	Mesenchyme	TCEAL8
RAPGEF5.2	3.39627e-16	-0.343137	0.018	0.123	1.24307e-11	Mesenchyme	RAPGEF5
SNRPF.2	5.03086e-16	-0.313914	0.91	0.884	1.84135e-11	Mesenchyme	SNRPF
SMC2.1	9.09092e-16	0.305508	0.496	0.326	3.32737e-11	Mesenchyme	SMC2
VEGFB.1	1.0885e-15	0.260497	0.442	0.268	3.98403e-11	Mesenchyme	VEGFB
NQO1.1	1.3719e-15	0.292878	0.408	0.248	5.02127e-11	Mesenchyme	NQO1
AP2S1.1	1.78718e-15	0.289076	0.894	0.769	6.54125e-11	Mesenchyme	AP2S1
ITM2B.2	1.89591e-15	0.256146	0.833	0.683	6.93923e-11	Mesenchyme	ITM2B
SMARCA1.1	2.13572e-15	0.252239	0.588	0.397	7.81695e-11	Mesenchyme	SMARCA1
ELAVL2.1	2.47413e-15	-0.41743	0.013	0.11	9.05557e-11	Mesenchyme	ELAVL2
FSTL1.2	3.20819e-15	0.259106	0.462	0.297	1.17423e-10	Mesenchyme	FSTL1
SRSF8	3.32645e-15	0.288209	0.319	0.18	1.21751e-10	Mesenchyme	SRSF8
WFIKKN1.1	6.17496e-15	-0.375075	0.027	0.129	2.2601e-10	Mesenchyme	WFIKKN1
POU3F2.2	7.98266e-15	-0.42428	0.049	0.159	2.92173e-10	Mesenchyme	POU3F2
HHIP.2	8.70352e-15	-0.420629	0.049	0.161	3.18557e-10	Mesenchyme	HHIP
AC103702.1.2	9.18689e-15	-0.324092	0.025	0.125	3.3625e-10	Mesenchyme	AC103702.1
GPX8.2	1.08764e-14	0.26372	0.48	0.312	3.98086e-10	Mesenchyme	GPX8
AL359091.1.2	1.42399e-14	-0.391868	0.031	0.133	5.21193e-10	Mesenchyme	AL359091.1
LIN28A.2	2.20673e-14	-0.318104	0.038	0.144	8.07687e-10	Mesenchyme	LIN28A
RMST.2	2.38275e-14	-0.670332	0.111	0.23	8.7211e-10	Mesenchyme	RMST
IFITM2.2	6.88746e-14	0.265042	0.563	0.39	2.52088e-09	Mesenchyme	IFITM2
KNL1.1	8.23001e-14	0.252323	0.374	0.228	3.01227e-09	Mesenchyme	KNL1
CENPK.1	8.29598e-14	0.284112	0.467	0.308	3.03641e-09	Mesenchyme	CENPK
SINHCAF.1	9.15152e-14	-0.532294	0.378	0.468	3.34955e-09	Mesenchyme	SINHCAF
ARPC2.2	1.09433e-13	0.254833	0.842	0.711	4.00535e-09	Mesenchyme	ARPC2
PRTG.2	1.12301e-13	-0.536554	0.263	0.38	4.11032e-09	Mesenchyme	PRTG
CRNDE	1.14881e-13	0.253512	0.647	0.46	4.20474e-09	Mesenchyme	CRNDE
GDF10.2	1.25303e-13	-0.385869	0.068	0.179	4.58622e-09	Mesenchyme	GDF10
METRN.2	1.51455e-13	-0.35597	0.83	0.831	5.54341e-09	Mesenchyme	METRN
RPS27L	1.55804e-13	-0.285165	0.935	0.922	5.70259e-09	Mesenchyme	RPS27L
TSPAN18.2	1.79802e-13	-0.391995	0.077	0.189	6.58092e-09	Mesenchyme	TSPAN18
AC004540.2.2	2.12001e-13	-0.531619	0.164	0.283	7.75945e-09	Mesenchyme	AC004540.2
NEFM.2	2.37184e-13	-1.01392	0.468	0.54	8.68117e-09	Mesenchyme	NEFM
IGDCC3.2	2.49128e-13	-0.516114	0.483	0.543	9.11834e-09	Mesenchyme	IGDCC3
CDKN1C.1	2.54209e-13	-0.622077	0.201	0.317	9.3043e-09	Mesenchyme	CDKN1C
TOX3.1	2.97781e-13	-0.289555	0.019	0.108	1.08991e-08	Mesenchyme	TOX3
LEMD1.1	3.46701e-13	-0.295953	0.018	0.105	1.26896e-08	Mesenchyme	LEMD1
RHOB.2	5.45906e-13	-0.440368	0.083	0.191	1.99807e-08	Mesenchyme	RHOB
TIMM8B.1	5.55644e-13	-0.388501	0.626	0.669	2.03371e-08	Mesenchyme	TIMM8B
PRSS23.1	3.3677e-12	-0.434413	0.109	0.219	1.23261e-07	Mesenchyme	PRSS23
RCN2.1	3.7439e-12	-0.366158	0.752	0.777	1.37031e-07	Mesenchyme	RCN2
ZFP36L1.1	1.10477e-11	-0.492737	0.613	0.627	4.04358e-07	Mesenchyme	ZFP36L1
RPL22L1.1	1.26916e-11	0.254131	0.654	0.493	4.64525e-07	Mesenchyme	RPL22L1
NKAIN4.1	2.62556e-11	-0.380398	0.044	0.133	9.6098e-07	Mesenchyme	NKAIN4
SALL1.2	2.62825e-11	-0.271739	0.034	0.118	9.61964e-07	Mesenchyme	SALL1
PKM.2	2.73036e-11	-0.411682	0.719	0.701	9.99337e-07	Mesenchyme	PKM
LRRN1.1	4.36352e-11	-0.34915	0.064	0.157	1.59709e-06	Mesenchyme	LRRN1
ZBTB16.1	4.77672e-11	-0.276329	0.035	0.119	1.74833e-06	Mesenchyme	ZBTB16
ASRGL1.1	7.5757e-11	-0.340862	0.089	0.187	2.77278e-06	Mesenchyme	ASRGL1
PRMT1.2	7.84692e-11	-0.359819	0.764	0.741	2.87205e-06	Mesenchyme	PRMT1
BEX1.2	1.02512e-10	-0.523089	0.391	0.466	3.75205e-06	Mesenchyme	BEX1
RARRES2.2	1.16008e-10	-0.512013	0.233	0.331	4.24601e-06	Mesenchyme	RARRES2
BAALC.1	1.27664e-10	-0.346951	0.061	0.15	4.67262e-06	Mesenchyme	BAALC
HOXC4.1	1.42502e-10	-0.257733	0.025	0.101	5.21573e-06	Mesenchyme	HOXC4
FRMD4B.1	1.82064e-10	-0.3218	0.072	0.166	6.66373e-06	Mesenchyme	FRMD4B
GNG4.1	1.82915e-10	-0.287559	0.025	0.1	6.69486e-06	Mesenchyme	GNG4
GREM1.2	3.26154e-10	-0.362482	0.062	0.149	1.19376e-05	Mesenchyme	GREM1
SET.2	3.27359e-10	-0.270557	0.951	0.914	1.19817e-05	Mesenchyme	SET
NOVA1.1	5.9413e-10	-0.580401	0.421	0.477	2.17458e-05	Mesenchyme	NOVA1
ID2.2	6.79828e-10	-0.462479	0.204	0.301	2.48824e-05	Mesenchyme	ID2
TPBG.1	6.99756e-10	-0.722781	0.341	0.409	2.56118e-05	Mesenchyme	TPBG
KIF21A.1	7.99749e-10	-0.316995	0.056	0.139	2.92716e-05	Mesenchyme	KIF21A
PHPT1.1	9.17501e-10	-0.258716	0.908	0.87	3.35815e-05	Mesenchyme	PHPT1
DLK1.2	9.37432e-10	-0.58176	0.034	0.109	3.4311e-05	Mesenchyme	DLK1
TSHZ2.2	1.13908e-09	-0.304045	0.075	0.164	4.16916e-05	Mesenchyme	TSHZ2
KMT2E.1	1.41674e-09	-0.432604	0.612	0.641	5.18542e-05	Mesenchyme	KMT2E
TMEFF1.1	1.53617e-09	-0.414217	0.133	0.225	5.62254e-05	Mesenchyme	TMEFF1
MEST.2	1.62965e-09	-0.45023	0.21	0.305	5.9647e-05	Mesenchyme	MEST
AC004540.1	1.80815e-09	-0.333119	0.08	0.165	6.61803e-05	Mesenchyme	AC004540.1
GAS1.2	2.40124e-09	-0.387085	0.139	0.229	8.7888e-05	Mesenchyme	GAS1
NMU.1	3.25838e-09	-0.40259	0.173	0.265	0.00011926	Mesenchyme	NMU
ENHO.2	3.76226e-09	-0.267926	0.077	0.163	0.000137702	Mesenchyme	ENHO
MLLT3.2	4.08167e-09	-0.385097	0.12	0.209	0.000149393	Mesenchyme	MLLT3
ENO1.2	5.76213e-09	-0.28889	0.889	0.834	0.0002109	Mesenchyme	ENO1
HSPE1.2	6.70126e-09	-0.275459	0.877	0.836	0.000245273	Mesenchyme	HSPE1
PCBD1.1	7.20849e-09	-0.418487	0.301	0.381	0.000263838	Mesenchyme	PCBD1
CNBP.2	8.11127e-09	-0.343184	0.638	0.656	0.00029688	Mesenchyme	CNBP
CRMP1.1	9.9289e-09	-0.415573	0.068	0.146	0.000363408	Mesenchyme	CRMP1
COX5A.2	1.11353e-08	-0.251322	0.867	0.84	0.000407563	Mesenchyme	COX5A
CXXC4.1	1.32697e-08	-0.251107	0.037	0.106	0.000485682	Mesenchyme	CXXC4
BOC.2	1.63543e-08	-0.390726	0.149	0.234	0.000598584	Mesenchyme	BOC
ERH.1	1.68693e-08	-0.250527	0.923	0.885	0.000617431	Mesenchyme	ERH
EIF1AX.2	1.72796e-08	-0.267297	0.815	0.79	0.00063245	Mesenchyme	EIF1AX
ATP5F1B.1	2.4346e-08	-0.301078	0.753	0.747	0.000891087	Mesenchyme	ATP5F1B
PPA1.2	2.82e-08	-0.369606	0.539	0.573	0.00103215	Mesenchyme	PPA1
APLP1.1	3.33717e-08	-0.34076	0.131	0.218	0.00122144	Mesenchyme	APLP1
YWHAQ.1	5.39296e-08	-0.326278	0.713	0.701	0.00197388	Mesenchyme	YWHAQ
TCTEX1D2.2	6.1178e-08	-0.362656	0.38	0.458	0.00223917	Mesenchyme	TCTEX1D2
MAP2.2	9.84388e-08	-0.451115	0.102	0.178	0.00360296	Mesenchyme	MAP2
HMGN2.2	9.86361e-08	-0.377605	0.97	0.888	0.00361018	Mesenchyme	HMGN2
RND2.1	1.13113e-07	-0.353923	0.12	0.197	0.00414004	Mesenchyme	RND2
NASP.2	1.32847e-07	-0.324076	0.88	0.806	0.00486234	Mesenchyme	NASP
PFN2.2	1.35132e-07	-0.369599	0.511	0.545	0.00494596	Mesenchyme	PFN2
CXADR	1.73008e-07	-0.315487	0.115	0.194	0.00633228	Mesenchyme	CXADR
C4orf48	1.96059e-07	-0.284759	0.75	0.747	0.00717594	Mesenchyme	C4orf48
CSRP2.2	2.27624e-07	-0.341501	0.71	0.68	0.00833127	Mesenchyme	CSRP2
ZNF219.1	2.40718e-07	-0.278579	0.095	0.169	0.00881052	Mesenchyme	ZNF219
BSG.1	2.47667e-07	-0.288828	0.781	0.763	0.00906488	Mesenchyme	BSG
COL4A6.1	3.18316e-07	-0.319518	0.09	0.16	0.0116507	Mesenchyme	COL4A6
RANBP1.2	3.51673e-07	-0.262047	0.926	0.851	0.0128716	Mesenchyme	RANBP1
ATP1B3.1	4.07389e-07	-0.363489	0.541	0.555	0.0149108	Mesenchyme	ATP1B3
UCHL1	4.33827e-07	-0.333174	0.69	0.682	0.0158785	Mesenchyme	UCHL1
CALM2.1	5.15275e-07	-0.306449	0.966	0.928	0.0188596	Mesenchyme	CALM2
PSMA4.1	5.27185e-07	-0.285014	0.759	0.743	0.0192955	Mesenchyme	PSMA4
ENY2.1	5.93755e-07	-0.273559	0.809	0.777	0.021732	Mesenchyme	ENY2
ABRACL.1	7.64151e-07	-0.369371	0.322	0.386	0.0279687	Mesenchyme	ABRACL
DLL3.1	8.66334e-07	-0.583507	0.092	0.158	0.0317087	Mesenchyme	DLL3
CALM1	9.70546e-07	-0.257647	0.869	0.833	0.0355229	Mesenchyme	CALM1
ARL4A.1	1.12979e-06	-0.40273	0.34	0.396	0.0413515	Mesenchyme	ARL4A
CCT2.2	1.63345e-06	-0.267679	0.753	0.704	0.0597859	Mesenchyme	CCT2
TFDP2.1	2.12975e-06	-0.379736	0.461	0.497	0.0779508	Mesenchyme	TFDP2
PCSK1N	2.5989e-06	-0.356531	0.123	0.192	0.0951222	Mesenchyme	PCSK1N
HYMAI.2	3.02658e-06	-0.277914	0.103	0.171	0.110776	Mesenchyme	HYMAI
BTG3.2	3.9669e-06	-0.328391	0.343	0.409	0.145193	Mesenchyme	BTG3
NME1.2	4.78837e-06	-0.252986	0.737	0.701	0.175259	Mesenchyme	NME1
PLPPR3	6.00152e-06	-0.299639	0.164	0.23	0.219662	Mesenchyme	PLPPR3
DANCR	6.29954e-06	-0.35734	0.464	0.496	0.230569	Mesenchyme	DANCR
KIF1B.1	6.32206e-06	-0.373181	0.284	0.34	0.231394	Mesenchyme	KIF1B
CCT6A.2	6.75667e-06	-0.290047	0.657	0.665	0.247301	Mesenchyme	CCT6A
PDCD5.2	9.10631e-06	-0.25042	0.755	0.725	0.3333	Mesenchyme	PDCD5
KIF5C.1	1.00399e-05	-0.408248	0.13	0.194	0.367469	Mesenchyme	KIF5C
PNN.1	1.04436e-05	-0.305205	0.684	0.675	0.382248	Mesenchyme	PNN
CRABP1.1	1.28771e-05	-1.95445	0.359	0.246	0.471315	Mesenchyme	CRABP1
RNF130	1.77705e-05	-0.311815	0.279	0.339	0.650419	Mesenchyme	RNF130
RTN3.1	2.18248e-05	-0.329451	0.304	0.363	0.798808	Mesenchyme	RTN3
LSM4.2	2.24965e-05	-0.250084	0.84	0.774	0.823394	Mesenchyme	LSM4
PA2G4.2	2.37548e-05	-0.27341	0.687	0.67	0.869448	Mesenchyme	PA2G4
MSI2.2	2.64547e-05	-0.378217	0.306	0.354	0.96827	Mesenchyme	MSI2
APRT.1	2.651e-05	-0.258938	0.575	0.587	0.970292	Mesenchyme	APRT
JPT1.1	2.78799e-05	-0.28065	0.836	0.792	1	Mesenchyme	JPT1
AFDN.1	2.79029e-05	-0.323525	0.291	0.349	1	Mesenchyme	AFDN
TLE4.2	2.79695e-05	-0.415136	0.362	0.399	1	Mesenchyme	TLE4
EZR.1	3.88253e-05	-0.297554	0.161	0.223	1	Mesenchyme	EZR
LAPTM4B.1	4.29091e-05	-0.319435	0.508	0.512	1	Mesenchyme	LAPTM4B
PSIP1.2	5.16262e-05	-0.306256	0.756	0.698	1	Mesenchyme	PSIP1
LIX1.2	5.25811e-05	-0.327779	0.18	0.241	1	Mesenchyme	LIX1
CRABP2	6.25363e-05	0.289994	0.749	0.692	1	Mesenchyme	CRABP2
OLA1.1	6.70358e-05	-0.284229	0.477	0.498	1	Mesenchyme	OLA1
CDH6.1	7.18e-05	-0.313115	0.195	0.248	1	Mesenchyme	CDH6
TM7SF2	7.90401e-05	-0.296922	0.226	0.283	1	Mesenchyme	TM7SF2
ZNF608.1	8.66832e-05	-0.296282	0.185	0.242	1	Mesenchyme	ZNF608
CHCHD10	0.000130669	-0.268607	0.292	0.343	1	Mesenchyme	CHCHD10
MGST1.2	0.000135546	-0.349271	0.681	0.621	1	Mesenchyme	MGST1
SRSF7.2	0.000141408	-0.25118	0.795	0.746	1	Mesenchyme	SRSF7
FJX1	0.000152213	-0.274018	0.13	0.182	1	Mesenchyme	FJX1
CCT7	0.000163833	-0.250348	0.517	0.537	1	Mesenchyme	CCT7
GTF2F2.1	0.000199544	-0.273192	0.241	0.295	1	Mesenchyme	GTF2F2
RHOU.1	0.00021323	-0.265357	0.151	0.203	1	Mesenchyme	RHOU
CSRNP3.2	0.000242435	-0.258612	0.149	0.203	1	Mesenchyme	CSRNP3
MRPS34.1	0.00024298	-0.280269	0.517	0.514	1	Mesenchyme	MRPS34
PDPN.1	0.000274164	-0.276202	0.114	0.165	1	Mesenchyme	PDPN
FMC1.1	0.00029274	-0.30066	0.334	0.373	1	Mesenchyme	FMC1
SOX11.2	0.000320171	-0.458311	0.412	0.427	1	Mesenchyme	SOX11
PURPL	0.000376698	-0.385546	0.383	0.407	1	Mesenchyme	PURPL
ZFHX3	0.000383474	-0.259523	0.211	0.263	1	Mesenchyme	ZFHX3
MT-ND6	0.000398397	-0.292665	0.353	0.392	1	Mesenchyme	MT-ND6
LIMCH1.2	0.000407804	-0.324587	0.352	0.388	1	Mesenchyme	LIMCH1
TNFRSF12A	0.000408568	-0.26359	0.071	0.115	1	Mesenchyme	TNFRSF12A
TRIM24.1	0.000438495	-0.276575	0.238	0.286	1	Mesenchyme	TRIM24
SRSF2.2	0.000555447	-0.273337	0.563	0.549	1	Mesenchyme	SRSF2
LINC02609	0.00060853	-0.272261	0.095	0.139	1	Mesenchyme	LINC02609
AKR1B1.1	0.000660923	-0.290401	0.332	0.363	1	Mesenchyme	AKR1B1
PHGDH.2	0.000671583	-0.271858	0.614	0.594	1	Mesenchyme	PHGDH
CFAP298.1	0.000679324	-0.316891	0.278	0.321	1	Mesenchyme	CFAP298
CARHSP1.2	0.000683143	-0.294327	0.505	0.51	1	Mesenchyme	CARHSP1
DPYSL3	0.000763677	-0.263053	0.105	0.148	1	Mesenchyme	DPYSL3
GCSH.2	0.00101277	-0.252381	0.672	0.632	1	Mesenchyme	GCSH
EIF4A3.2	0.00118675	-0.280548	0.386	0.414	1	Mesenchyme	EIF4A3
DST.1	0.00126189	-0.424434	0.253	0.287	1	Mesenchyme	DST
MAGEF1	0.00133706	-0.259378	0.31	0.347	1	Mesenchyme	MAGEF1
FEZ1	0.00144988	-0.277284	0.264	0.303	1	Mesenchyme	FEZ1
CADM1.1	0.00165465	-0.315631	0.257	0.293	1	Mesenchyme	CADM1
PAIP2.1	0.00168071	-0.269767	0.505	0.514	1	Mesenchyme	PAIP2
NDUFAF8	0.00224668	-0.255253	0.513	0.509	1	Mesenchyme	NDUFAF8
BORCS7	0.00226823	-0.265886	0.21	0.247	1	Mesenchyme	BORCS7
DARS	0.00229117	-0.2602	0.316	0.345	1	Mesenchyme	DARS
DDIT4.1	0.00242878	-0.342124	0.236	0.272	1	Mesenchyme	DDIT4
ZCCHC7.2	0.00252466	-0.343376	0.189	0.225	1	Mesenchyme	ZCCHC7
DAAM1	0.00368082	-0.322489	0.281	0.308	1	Mesenchyme	DAAM1
GABPB1-AS1.1	0.00418535	-0.259493	0.4	0.409	1	Mesenchyme	GABPB1-AS1
WDR54.2	0.00467285	-0.272673	0.362	0.382	1	Mesenchyme	WDR54
DYNC1LI1.1	0.00632849	-0.254402	0.371	0.394	1	Mesenchyme	DYNC1LI1
GIHCG.1	0.00676924	-0.254578	0.233	0.268	1	Mesenchyme	GIHCG
NTPCR.1	0.0076909	-0.263735	0.487	0.488	1	Mesenchyme	NTPCR
IDH1	0.00776018	-0.256682	0.402	0.411	1	Mesenchyme	IDH1
BCL7A.1	0.00864477	-0.285964	0.266	0.289	1	Mesenchyme	BCL7A
TMEM123.1	0.00919536	-0.275448	0.298	0.319	1	Mesenchyme	TMEM123

## Sheet: Ventro-medial
	P-value	Avg_log2FC	pct.1	pct.2	P-value_adj	Cluster	Gene
RMST.3	7.54144e-170	1.61892	0.639	0.142	2.76024e-165	Ventro-Medial	RMST
GSTP1.2	3.47788e-107	1.12598	0.973	0.982	1.27294e-102	Ventro-Medial	GSTP1
FGF18.3	1.93642e-90	0.960121	0.378	0.077	7.08751e-86	Ventro-Medial	FGF18
SIX3	7.51216e-89	0.730686	0.266	0.035	2.74953e-84	Ventro-Medial	SIX3
DLK1.3	8.58745e-79	1.38937	0.316	0.061	3.14309e-74	Ventro-Medial	DLK1
S100A11.3	1.24483e-72	-1.85424	0.371	0.698	4.55619e-68	Ventro-Medial	S100A11
FGF8	4.45889e-68	0.984216	0.274	0.051	1.632e-63	Ventro-Medial	FGF8
TMSB4X.3	7.50367e-64	-0.939123	0.962	0.992	2.74642e-59	Ventro-Medial	TMSB4X
FGF17	1.10392e-62	0.858643	0.255	0.049	4.04047e-58	Ventro-Medial	FGF17
LUM.3	4.45226e-58	-1.70163	0.152	0.502	1.62957e-53	Ventro-Medial	LUM
COL3A1.3	8.38853e-57	-1.90764	0.158	0.503	3.07028e-52	Ventro-Medial	COL3A1
LINC01833	1.02782e-56	0.357708	0.152	0.016	3.76192e-52	Ventro-Medial	LINC01833
VCAN.3	1.06502e-55	-0.978726	0.34	0.664	3.89808e-51	Ventro-Medial	VCAN
TWIST1.3	3.28157e-53	-1.41375	0.124	0.46	1.20109e-48	Ventro-Medial	TWIST1
ACTG1.2	3.2652e-52	-0.483457	0.971	0.995	1.19509e-47	Ventro-Medial	ACTG1
TRH	5.99206e-52	0.53875	0.137	0.014	2.19315e-47	Ventro-Medial	TRH
TGFBI.3	1.56616e-50	-1.21513	0.11	0.438	5.73229e-46	Ventro-Medial	TGFBI
NEFM.3	1.67956e-48	-1.48982	0.241	0.572	6.14737e-44	Ventro-Medial	NEFM
TMSB10.2	5.58035e-47	-0.643689	0.918	0.976	2.04246e-42	Ventro-Medial	TMSB10
SYT10	2.5455e-46	0.423679	0.163	0.026	9.3168e-42	Ventro-Medial	SYT10
HOXB-AS3.3	4.14635e-46	-1.77863	0.226	0.526	1.5176e-41	Ventro-Medial	HOXB-AS3
FGFBP3.3	1.05473e-45	0.871334	0.743	0.497	3.86043e-41	Ventro-Medial	FGFBP3
TPBG.2	1.85018e-45	1.05897	0.614	0.363	6.77184e-41	Ventro-Medial	TPBG
MDK.3	6.36397e-45	0.44343	0.979	0.988	2.32927e-40	Ventro-Medial	MDK
BGN.3	1.21928e-41	-1.13526	0.095	0.389	4.46268e-37	Ventro-Medial	BGN
ACTB	5.00331e-41	-0.449499	0.92	0.991	1.83126e-36	Ventro-Medial	ACTB
SPRY1.2	9.47893e-41	0.937875	0.692	0.461	3.46938e-36	Ventro-Medial	SPRY1
FRZB.3	4.97319e-40	-0.995978	0.129	0.414	1.82024e-35	Ventro-Medial	FRZB
LEMD1.2	5.71205e-40	0.566056	0.241	0.066	2.09067e-35	Ventro-Medial	LEMD1
HAS2.3	8.88277e-40	-1.07663	0.12	0.409	3.25118e-35	Ventro-Medial	HAS2
PAPPA	1.20575e-39	0.572822	0.186	0.041	4.41316e-35	Ventro-Medial	PAPPA
MSX1.1	8.05529e-39	-0.966493	0.207	0.499	2.94832e-34	Ventro-Medial	MSX1
DCN.3	8.38985e-39	-0.975229	0.095	0.374	3.07077e-34	Ventro-Medial	DCN
MGP.3	2.67424e-37	-2.30383	0.07	0.338	9.78798e-33	Ventro-Medial	MGP
RPS23	2.05019e-36	-0.278249	0.99	0.998	7.50391e-32	Ventro-Medial	RPS23
RPS18	3.18226e-36	-0.275117	0.99	0.999	1.16474e-31	Ventro-Medial	RPS18
HOXB9.3	6.7555e-36	-1.21488	0.127	0.388	2.47258e-31	Ventro-Medial	HOXB9
FEZF2	1.01343e-35	0.271692	0.108	0.014	3.70927e-31	Ventro-Medial	FEZF2
OTX2	1.05931e-35	0.28404	0.11	0.015	3.87716e-31	Ventro-Medial	OTX2
AC092958.1.1	1.25419e-35	0.824594	0.327	0.128	4.59045e-31	Ventro-Medial	AC092958.1
ITM2A.3	1.25475e-35	-0.762466	0.08	0.345	4.59252e-31	Ventro-Medial	ITM2A
IFITM3.3	1.77961e-35	-0.901194	0.325	0.578	6.51356e-31	Ventro-Medial	IFITM3
SOX3	2.64611e-35	0.335112	0.154	0.031	9.68501e-31	Ventro-Medial	SOX3
CNTNAP2.3	9.08383e-35	0.678144	0.371	0.153	3.32477e-30	Ventro-Medial	CNTNAP2
NR2F1.3	1.1384e-34	-0.771819	0.464	0.694	4.16665e-30	Ventro-Medial	NR2F1
TPM4.3	3.53996e-34	-0.7387	0.445	0.689	1.29566e-29	Ventro-Medial	TPM4
EN2	6.86057e-34	0.376652	0.133	0.024	2.51104e-29	Ventro-Medial	EN2
FAM181B	1.27921e-33	0.618635	0.207	0.057	4.68205e-29	Ventro-Medial	FAM181B
COL4A6.2	2.22817e-33	0.720868	0.31	0.123	8.15533e-29	Ventro-Medial	COL4A6
AKAP12.2	9.16049e-33	-0.827724	0.388	0.63	3.35283e-28	Ventro-Medial	AKAP12
RPS12.1	1.15128e-32	-0.27506	0.992	0.999	4.21379e-28	Ventro-Medial	RPS12
TPT1.3	1.56908e-32	-0.355972	0.977	0.998	5.74299e-28	Ventro-Medial	TPT1
CSRP2.3	2.59308e-31	0.628947	0.8	0.667	9.49093e-27	Ventro-Medial	CSRP2
PCOLCE.3	6.73416e-31	-0.780294	0.105	0.345	2.46477e-26	Ventro-Medial	PCOLCE
PAX6	1.03793e-30	0.275787	0.12	0.021	3.79891e-26	Ventro-Medial	PAX6
SLC1A3.3	1.28381e-30	-0.647844	0.154	0.404	4.69887e-26	Ventro-Medial	SLC1A3
PAX2	1.39296e-30	0.340012	0.139	0.029	5.09836e-26	Ventro-Medial	PAX2
CDH11.3	1.74641e-30	-0.722373	0.129	0.368	6.39202e-26	Ventro-Medial	CDH11
PCP4	8.14547e-30	0.326345	0.106	0.017	2.98132e-25	Ventro-Medial	PCP4
RPL10.1	1.37729e-29	-0.271078	0.987	0.999	5.041e-25	Ventro-Medial	RPL10
APOE.3	2.7182e-29	-1.10728	0.399	0.599	9.9489e-25	Ventro-Medial	APOE
PHLDA1.3	3.06768e-29	-0.709679	0.068	0.297	1.1228e-24	Ventro-Medial	PHLDA1
TIMP1.3	4.37135e-29	-0.700822	0.285	0.536	1.59996e-24	Ventro-Medial	TIMP1
ZCCHC7.3	4.88586e-29	0.648673	0.39	0.192	1.78827e-24	Ventro-Medial	ZCCHC7
NMU.2	2.25447e-28	0.581123	0.435	0.22	8.2516e-24	Ventro-Medial	NMU
OLFML3.3	3.02216e-28	-0.733319	0.059	0.274	1.10614e-23	Ventro-Medial	OLFML3
EVA1B.3	4.17252e-28	-0.656279	0.137	0.372	1.52718e-23	Ventro-Medial	EVA1B
ZFP36L1.2	7.85536e-28	0.713913	0.734	0.607	2.87514e-23	Ventro-Medial	ZFP36L1
SOX2.3	9.89712e-28	0.680733	0.641	0.421	3.62244e-23	Ventro-Medial	SOX2
S100A10.1	2.26513e-27	-0.926327	0.137	0.359	8.29059e-23	Ventro-Medial	S100A10
LAMB1.3	2.51706e-27	-0.603067	0.053	0.265	9.21267e-23	Ventro-Medial	LAMB1
FOXC1.3	4.34909e-27	-0.723554	0.158	0.38	1.59181e-22	Ventro-Medial	FOXC1
PTN	1.1846e-26	0.812602	0.821	0.81	4.33576e-22	Ventro-Medial	PTN
CDH2.3	2.79363e-26	0.658094	0.487	0.277	1.0225e-21	Ventro-Medial	CDH2
CALD1.3	5.87281e-26	-0.67394	0.521	0.7	2.14951e-21	Ventro-Medial	CALD1
LAMA4.3	2.29396e-25	-0.565803	0.055	0.257	8.39611e-21	Ventro-Medial	LAMA4
FAP.3	3.68595e-25	-0.512551	0.03	0.223	1.3491e-20	Ventro-Medial	FAP
CDC42EP5.3	8.35054e-25	-0.666779	0.226	0.447	3.05638e-20	Ventro-Medial	CDC42EP5
EDNRA.3	1.45658e-24	-0.600105	0.038	0.226	5.33125e-20	Ventro-Medial	EDNRA
PEG10.3	3.49346e-24	-0.894248	0.54	0.681	1.27864e-19	Ventro-Medial	PEG10
MGST1.3	5.79834e-24	0.579285	0.738	0.615	2.12225e-19	Ventro-Medial	MGST1
SNCA.3	5.93254e-24	-0.642886	0.184	0.402	2.17137e-19	Ventro-Medial	SNCA
GYPC.2	6.22718e-24	-0.585066	0.293	0.512	2.27921e-19	Ventro-Medial	GYPC
NEFL.3	7.7555e-24	-0.917104	0.226	0.435	2.83859e-19	Ventro-Medial	NEFL
TLE1.3	1.65483e-23	-0.518519	0.112	0.317	6.05685e-19	Ventro-Medial	TLE1
QPRT.1	1.95211e-23	-0.527327	0.394	0.602	7.14493e-19	Ventro-Medial	QPRT
C9orf16.3	5.0664e-23	-0.778268	0.587	0.729	1.85435e-18	Ventro-Medial	C9orf16
BAALC.2	5.78607e-23	0.460364	0.268	0.114	2.11776e-18	Ventro-Medial	BAALC
CEBPD.3	6.84696e-23	-0.617383	0.042	0.222	2.50605e-18	Ventro-Medial	CEBPD
PPP1R1A.2	1.4134e-22	0.499611	0.281	0.123	5.1732e-18	Ventro-Medial	PPP1R1A
DAB2.3	3.4937e-22	-0.51587	0.053	0.238	1.27873e-17	Ventro-Medial	DAB2
DSTN.1	3.55067e-22	-0.470055	0.441	0.648	1.29958e-17	Ventro-Medial	DSTN
RPL36AL	3.76008e-22	-0.377916	0.713	0.875	1.37623e-17	Ventro-Medial	RPL36AL
FRMD4A.3	8.34344e-22	-0.497397	0.183	0.389	3.05378e-17	Ventro-Medial	FRMD4A
LIMCH1.3	1.19618e-21	-0.653688	0.209	0.409	4.37815e-17	Ventro-Medial	LIMCH1
FGF19	1.36629e-21	0.368191	0.135	0.037	5.00076e-17	Ventro-Medial	FGF19
TFAP2B.3	2.54496e-21	-0.480936	0.023	0.185	9.3148e-17	Ventro-Medial	TFAP2B
SEPTIN11	2.96542e-21	-0.431483	0.542	0.731	1.08537e-16	Ventro-Medial	SEPTIN11
ITGA4.2	7.23757e-21	-0.482463	0.029	0.192	2.64902e-16	Ventro-Medial	ITGA4
TIMP3.3	1.34916e-20	-0.495924	0.053	0.226	4.93806e-16	Ventro-Medial	TIMP3
ARHGAP29.3	1.94498e-20	-0.554042	0.078	0.257	7.11884e-16	Ventro-Medial	ARHGAP29
MDFI.3	2.69731e-20	-0.480574	0.179	0.384	9.87241e-16	Ventro-Medial	MDFI
COL5A2.3	2.74907e-20	-0.561029	0.135	0.328	1.00619e-15	Ventro-Medial	COL5A2
CPED1.3	4.78593e-20	-0.388583	0.042	0.208	1.7517e-15	Ventro-Medial	CPED1
EIF1	7.19153e-20	-0.258446	0.933	0.986	2.63217e-15	Ventro-Medial	EIF1
PCDH18.3	1.11152e-19	-0.367886	0.086	0.266	4.06827e-15	Ventro-Medial	PCDH18
ADD3.3	1.25428e-19	-0.574148	0.306	0.493	4.59078e-15	Ventro-Medial	ADD3
PLAAT3	1.55385e-19	0.373649	0.188	0.07	5.68724e-15	Ventro-Medial	PLAAT3
HOXB2.3	3.75714e-19	-0.640171	0.108	0.288	1.37515e-14	Ventro-Medial	HOXB2
FTH1.3	3.95124e-19	-0.292769	0.971	0.993	1.44619e-14	Ventro-Medial	FTH1
FTL.2	5.68325e-19	-0.299972	0.979	0.995	2.08012e-14	Ventro-Medial	FTL
ALX1.3	6.92353e-19	-0.439032	0.048	0.208	2.53408e-14	Ventro-Medial	ALX1
WWTR1.3	7.83696e-19	-0.477404	0.095	0.267	2.8684e-14	Ventro-Medial	WWTR1
TFPI.3	1.62485e-18	-0.383185	0.061	0.224	5.9471e-14	Ventro-Medial	TFPI
CRABP1.2	2.99704e-18	-2.64361	0.118	0.288	1.09694e-13	Ventro-Medial	CRABP1
SEPTIN6.3	3.53377e-18	-0.413114	0.236	0.418	1.29339e-13	Ventro-Medial	SEPTIN6
SSR2.2	4.83164e-18	-0.401713	0.563	0.735	1.76843e-13	Ventro-Medial	SSR2
MCUB	6.14349e-18	0.318063	0.152	0.053	2.24858e-13	Ventro-Medial	MCUB
SFRP2.3	1.12162e-17	0.822995	0.523	0.348	4.10525e-13	Ventro-Medial	SFRP2
ODC1.3	1.1402e-17	0.502831	0.707	0.6	4.17323e-13	Ventro-Medial	ODC1
MARCKS.1	1.32896e-17	-0.326799	0.817	0.927	4.86414e-13	Ventro-Medial	MARCKS
HIST1H4C.3	1.35675e-17	0.763796	0.797	0.797	4.96585e-13	Ventro-Medial	HIST1H4C
ALPL	1.49664e-17	0.309779	0.179	0.069	5.47784e-13	Ventro-Medial	ALPL
KCTD12.3	1.99379e-17	-0.384977	0.038	0.182	7.29747e-13	Ventro-Medial	KCTD12
COL6A3.3	4.16002e-17	-0.488876	0.03	0.169	1.52261e-12	Ventro-Medial	COL6A3
DLC1.2	4.37781e-17	-0.332612	0.038	0.182	1.60232e-12	Ventro-Medial	DLC1
ITGA8.3	5.37155e-17	-0.440611	0.034	0.173	1.96604e-12	Ventro-Medial	ITGA8
RBFOX2.3	7.00864e-17	-0.424249	0.228	0.415	2.56523e-12	Ventro-Medial	RBFOX2
MYL12A.3	7.92789e-17	-0.489224	0.546	0.713	2.90169e-12	Ventro-Medial	MYL12A
PMP22.3	8.16269e-17	-0.412653	0.057	0.208	2.98763e-12	Ventro-Medial	PMP22
IER2.3	9.97789e-17	-0.487182	0.312	0.491	3.65201e-12	Ventro-Medial	IER2
NR3C1.3	1.45915e-16	-0.424252	0.087	0.247	5.34064e-12	Ventro-Medial	NR3C1
DDR2.3	1.66632e-16	-0.379616	0.051	0.196	6.0989e-12	Ventro-Medial	DDR2
COL6A2.3	2.06382e-16	-0.265885	0.087	0.248	7.5538e-12	Ventro-Medial	COL6A2
SOX9.3	2.42915e-16	-0.395973	0.108	0.267	8.89092e-12	Ventro-Medial	SOX9
HIST1H1A.2	3.80912e-16	0.585355	0.359	0.212	1.39418e-11	Ventro-Medial	HIST1H1A
A2M.3	3.92156e-16	-0.382437	0.032	0.166	1.43533e-11	Ventro-Medial	A2M
NR2F2.1	4.75786e-16	-0.397059	0.314	0.498	1.74143e-11	Ventro-Medial	NR2F2
BASP1.2	5.21683e-16	-0.546856	0.487	0.653	1.90941e-11	Ventro-Medial	BASP1
FABP7.3	6.38593e-16	0.543041	0.582	0.447	2.33731e-11	Ventro-Medial	FABP7
OAF.3	6.48227e-16	-0.369214	0.24	0.424	2.37258e-11	Ventro-Medial	OAF
SPTBN1.3	8.11427e-16	-0.400055	0.209	0.38	2.9699e-11	Ventro-Medial	SPTBN1
TLE4.3	9.28903e-16	0.65954	0.517	0.373	3.39988e-11	Ventro-Medial	TLE4
ROBO1.3	1.11074e-15	-0.386087	0.087	0.239	4.06543e-11	Ventro-Medial	ROBO1
MXRA5.3	1.42167e-15	-0.323775	0.068	0.215	5.20345e-11	Ventro-Medial	MXRA5
PHPT1.2	1.61968e-15	0.338858	0.857	0.88	5.9282e-11	Ventro-Medial	PHPT1
FABP5.3	1.63176e-15	-0.452043	0.614	0.754	5.97239e-11	Ventro-Medial	FABP5
NPM3	1.87677e-15	0.567595	0.352	0.214	6.86918e-11	Ventro-Medial	NPM3
PHLDA2.2	1.89816e-15	-0.409509	0.027	0.155	6.94745e-11	Ventro-Medial	PHLDA2
B2M.2	2.01244e-15	-0.427823	0.595	0.737	7.36575e-11	Ventro-Medial	B2M
PRDX2.1	2.03755e-15	0.280573	0.907	0.945	7.45762e-11	Ventro-Medial	PRDX2
PKM.3	2.61739e-15	0.470625	0.759	0.696	9.57989e-11	Ventro-Medial	PKM
RBMS3.1	2.92398e-15	-0.318236	0.042	0.176	1.07021e-10	Ventro-Medial	RBMS3
FLRT2.3	4.06317e-15	-0.40865	0.087	0.234	1.48716e-10	Ventro-Medial	FLRT2
FN1.2	4.51296e-15	-0.67174	0.133	0.293	1.65179e-10	Ventro-Medial	FN1
SEMA3E.3	4.96822e-15	-0.287458	0.021	0.142	1.81842e-10	Ventro-Medial	SEMA3E
ITGA1.2	5.0718e-15	-0.413855	0.032	0.158	1.85633e-10	Ventro-Medial	ITGA1
RRBP1.3	5.74183e-15	-0.427387	0.207	0.372	2.10157e-10	Ventro-Medial	RRBP1
GAP43.1	5.77292e-15	-0.380572	0.034	0.163	2.11295e-10	Ventro-Medial	GAP43
FEZ1.1	6.23675e-15	0.486235	0.426	0.276	2.28271e-10	Ventro-Medial	FEZ1
C1QTNF4.3	6.26099e-15	-0.466302	0.247	0.411	2.29159e-10	Ventro-Medial	C1QTNF4
EPS8.3	6.64724e-15	-0.316936	0.12	0.279	2.43296e-10	Ventro-Medial	EPS8
BTG1.1	8.68028e-15	-0.298127	0.405	0.594	3.17707e-10	Ventro-Medial	BTG1
LDHB.1	9.34041e-15	0.271027	0.914	0.957	3.41868e-10	Ventro-Medial	LDHB
FAM114A1.3	1.33104e-14	-0.344657	0.059	0.198	4.87174e-10	Ventro-Medial	FAM114A1
PRRX2.2	1.35499e-14	-0.350408	0.057	0.194	4.95941e-10	Ventro-Medial	PRRX2
PCSK9.3	1.40371e-14	-0.355023	0.029	0.149	5.13772e-10	Ventro-Medial	PCSK9
SOX4.2	1.52876e-14	-0.369442	0.732	0.846	5.59543e-10	Ventro-Medial	SOX4
NREP.2	1.62003e-14	-0.324552	0.392	0.559	5.92948e-10	Ventro-Medial	NREP
FNDC5.1	1.68467e-14	-0.343364	0.053	0.187	6.16606e-10	Ventro-Medial	FNDC5
NASP.3	1.77127e-14	0.375362	0.833	0.817	6.48301e-10	Ventro-Medial	NASP
MT2A	2.24527e-14	-0.497591	0.35	0.52	8.21793e-10	Ventro-Medial	MT2A
HOXC9.3	2.83573e-14	-0.498692	0.061	0.191	1.03791e-09	Ventro-Medial	HOXC9
RAMP2.3	2.89277e-14	-0.309263	0.089	0.232	1.05878e-09	Ventro-Medial	RAMP2
CRNDE.1	3.08198e-14	-0.392825	0.338	0.517	1.12804e-09	Ventro-Medial	CRNDE
GSTO1.2	3.16272e-14	-0.364987	0.466	0.642	1.15759e-09	Ventro-Medial	GSTO1
ARL4C.3	3.41013e-14	0.396521	0.492	0.318	1.24814e-09	Ventro-Medial	ARL4C
PCDH9.3	3.54677e-14	-0.251323	0.04	0.167	1.29815e-09	Ventro-Medial	PCDH9
PFN1	4.04622e-14	-0.273882	0.863	0.954	1.48096e-09	Ventro-Medial	PFN1
RHOC.3	5.01271e-14	-0.351771	0.333	0.512	1.8347e-09	Ventro-Medial	RHOC
FXYD5.3	7.42296e-14	-0.296872	0.023	0.136	2.71688e-09	Ventro-Medial	FXYD5
GRK5.3	7.58245e-14	-0.331003	0.029	0.144	2.77525e-09	Ventro-Medial	GRK5
SFRP1.3	8.41533e-14	-0.435131	0.26	0.418	3.08009e-09	Ventro-Medial	SFRP1
ITGB1.3	9.43349e-14	-0.318619	0.496	0.659	3.45275e-09	Ventro-Medial	ITGB1
FABP3.2	9.90412e-14	-0.399036	0.034	0.154	3.62501e-09	Ventro-Medial	FABP3
NENF.1	1.05646e-13	-0.348542	0.209	0.374	3.86674e-09	Ventro-Medial	NENF
IGFBP4.3	1.06911e-13	-0.410643	0.106	0.245	3.91304e-09	Ventro-Medial	IGFBP4
ITM2C.3	1.1446e-13	-0.270109	0.283	0.453	4.18934e-09	Ventro-Medial	ITM2C
EMP3.1	1.1701e-13	-0.279148	0.335	0.507	4.2827e-09	Ventro-Medial	EMP3
CFI.3	1.25716e-13	-0.36857	0.036	0.154	4.60133e-09	Ventro-Medial	CFI
KPNA2.1	1.63804e-13	-0.661093	0.49	0.623	5.99539e-09	Ventro-Medial	KPNA2
EML4.3	1.77733e-13	-0.346462	0.188	0.341	6.50522e-09	Ventro-Medial	EML4
ARHGDIB.2	1.88901e-13	-0.287678	0.013	0.118	6.91396e-09	Ventro-Medial	ARHGDIB
COLEC12.3	1.95199e-13	-0.343021	0.078	0.211	7.14448e-09	Ventro-Medial	COLEC12
BTG3.3	1.9791e-13	0.450818	0.517	0.379	7.24371e-09	Ventro-Medial	BTG3
ANGPTL1.3	2.38574e-13	-0.32721	0.021	0.128	8.73205e-09	Ventro-Medial	ANGPTL1
DNAJC12.2	2.54446e-13	-0.307433	0.048	0.17	9.31296e-09	Ventro-Medial	DNAJC12
TFAP2A.1	2.83196e-13	-0.330242	0.01	0.11	1.03653e-08	Ventro-Medial	TFAP2A
MAML2.3	3.15715e-13	-0.368033	0.108	0.246	1.15555e-08	Ventro-Medial	MAML2
NTS.3	3.67618e-13	-0.269399	0.013	0.116	1.34552e-08	Ventro-Medial	NTS
SESN3.2	4.17861e-13	-0.377999	0.222	0.379	1.52941e-08	Ventro-Medial	SESN3
ANXA5.3	5.23358e-13	-0.335225	0.42	0.583	1.91554e-08	Ventro-Medial	ANXA5
LSM4.3	6.86884e-13	0.362287	0.8	0.783	2.51407e-08	Ventro-Medial	LSM4
TSPAN13	7.48019e-13	0.25946	0.137	0.054	2.73782e-08	Ventro-Medial	TSPAN13
ZIC1	7.50735e-13	0.538487	0.475	0.345	2.74776e-08	Ventro-Medial	ZIC1
PRRX1.3	9.64701e-13	-0.347335	0.167	0.312	3.5309e-08	Ventro-Medial	PRRX1
KMT2E.2	1.03258e-12	0.522374	0.692	0.627	3.77933e-08	Ventro-Medial	KMT2E
BMP2.3	1.27406e-12	-0.304242	0.021	0.124	4.66319e-08	Ventro-Medial	BMP2
ALCAM.3	1.49223e-12	-0.425182	0.108	0.242	5.46172e-08	Ventro-Medial	ALCAM
SLC2A1	1.81108e-12	0.325629	0.162	0.072	6.62874e-08	Ventro-Medial	SLC2A1
HSP90B1.2	1.93308e-12	-0.278734	0.806	0.905	7.07528e-08	Ventro-Medial	HSP90B1
RND3.1	2.03407e-12	-0.359489	0.154	0.301	7.44489e-08	Ventro-Medial	RND3
ZFP36L2.3	2.70565e-12	-0.380535	0.209	0.358	9.90296e-08	Ventro-Medial	ZFP36L2
DPYSL5.2	2.78079e-12	0.342707	0.236	0.124	1.0178e-07	Ventro-Medial	DPYSL5
COL2A1.2	2.98897e-12	-0.321416	0.411	0.569	1.09399e-07	Ventro-Medial	COL2A1
RHOJ.3	3.22849e-12	-0.277991	0.046	0.159	1.18166e-07	Ventro-Medial	RHOJ
UBE2S.1	3.25097e-12	-0.577823	0.663	0.772	1.18989e-07	Ventro-Medial	UBE2S
CALR.3	3.25698e-12	-0.308387	0.692	0.797	1.19209e-07	Ventro-Medial	CALR
RRAS.1	4.91389e-12	-0.266602	0.148	0.292	1.79853e-07	Ventro-Medial	RRAS
DMRTA1	5.28371e-12	0.315067	0.163	0.074	1.93389e-07	Ventro-Medial	DMRTA1
BMP4.1	5.4341e-12	-0.358206	0.063	0.178	1.98893e-07	Ventro-Medial	BMP4
LGALS1.3	6.25631e-12	-0.410329	0.183	0.327	2.28987e-07	Ventro-Medial	LGALS1
HOXB3.3	7.70862e-12	-0.465588	0.087	0.207	2.82143e-07	Ventro-Medial	HOXB3
PLEKHG1	7.80774e-12	0.273202	0.12	0.046	2.85771e-07	Ventro-Medial	PLEKHG1
HOTAIRM1.3	8.00248e-12	-0.395618	0.076	0.194	2.92899e-07	Ventro-Medial	HOTAIRM1
LINC02609.1	8.53856e-12	0.519966	0.219	0.117	3.1252e-07	Ventro-Medial	LINC02609
PDGFRB.2	9.59344e-12	-0.281763	0.046	0.155	3.51129e-07	Ventro-Medial	PDGFRB
UBE2C.1	1.10357e-11	-0.964519	0.515	0.611	4.03918e-07	Ventro-Medial	UBE2C
SGO2.1	1.32934e-11	-0.530122	0.188	0.319	4.86553e-07	Ventro-Medial	SGO2
CTSC.3	1.41583e-11	-0.385812	0.068	0.184	5.18208e-07	Ventro-Medial	CTSC
SLC25A6.1	1.62988e-11	-0.273767	0.694	0.82	5.96551e-07	Ventro-Medial	SLC25A6
IFITM1.1	1.64043e-11	-0.336798	0.049	0.157	6.00413e-07	Ventro-Medial	IFITM1
COX7A2	1.65676e-11	-0.286467	0.804	0.916	6.06392e-07	Ventro-Medial	COX7A2
SEC61G.1	1.67076e-11	-0.267716	0.736	0.875	6.11513e-07	Ventro-Medial	SEC61G
SH3BGRL3.1	1.69443e-11	-0.278402	0.53	0.679	6.2018e-07	Ventro-Medial	SH3BGRL3
TSC22D3.2	1.8914e-11	-0.284685	0.152	0.288	6.92273e-07	Ventro-Medial	TSC22D3
LINC01224.1	1.92706e-11	0.271383	0.177	0.084	7.05324e-07	Ventro-Medial	LINC01224
FZD3.3	2.024e-11	0.413207	0.399	0.262	7.40804e-07	Ventro-Medial	FZD3
TPX2.2	2.31361e-11	-0.56169	0.365	0.497	8.46804e-07	Ventro-Medial	TPX2
ST13.1	2.67537e-11	-0.309069	0.652	0.795	9.79212e-07	Ventro-Medial	ST13
COTL1	2.8187e-11	-0.299286	0.66	0.801	1.03167e-06	Ventro-Medial	COTL1
GNG11.3	3.03193e-11	-0.306805	0.238	0.386	1.10972e-06	Ventro-Medial	GNG11
SELENOM.2	3.09747e-11	-0.312867	0.19	0.333	1.13371e-06	Ventro-Medial	SELENOM
AFF3	3.57734e-11	-0.318075	0.061	0.17	1.30934e-06	Ventro-Medial	AFF3
SMS	3.60853e-11	0.49099	0.548	0.451	1.32076e-06	Ventro-Medial	SMS
TCF4.3	3.7396e-11	-0.285307	0.375	0.52	1.36873e-06	Ventro-Medial	TCF4
HES1	3.96422e-11	0.486067	0.405	0.282	1.45094e-06	Ventro-Medial	HES1
PDLIM4	3.99133e-11	-0.31939	0.146	0.278	1.46087e-06	Ventro-Medial	PDLIM4
PHLDB2	4.02033e-11	-0.318728	0.061	0.17	1.47148e-06	Ventro-Medial	PHLDB2
PRICKLE1.3	4.28237e-11	-0.29092	0.059	0.169	1.56739e-06	Ventro-Medial	PRICKLE1
ASPM.1	4.28845e-11	-0.634354	0.31	0.437	1.56962e-06	Ventro-Medial	ASPM
PEBP1	4.63944e-11	0.295886	0.863	0.896	1.69808e-06	Ventro-Medial	PEBP1
IFI27L2.2	5.58379e-11	-0.288131	0.24	0.385	2.04372e-06	Ventro-Medial	IFI27L2
KRT10.1	5.93942e-11	-0.2998	0.485	0.647	2.17389e-06	Ventro-Medial	KRT10
RHOBTB3	6.35172e-11	-0.330855	0.323	0.477	2.32479e-06	Ventro-Medial	RHOBTB3
SNRPE.2	6.83886e-11	0.264342	0.852	0.877	2.50309e-06	Ventro-Medial	SNRPE
FEN1.2	7.62805e-11	0.380537	0.312	0.193	2.79194e-06	Ventro-Medial	FEN1
CDCA7L	8.17632e-11	0.346838	0.156	0.073	2.99261e-06	Ventro-Medial	CDCA7L
HAPLN1.1	8.36175e-11	-0.261473	0.025	0.117	3.06048e-06	Ventro-Medial	HAPLN1
GOLGA2	9.33694e-11	-0.261616	0.095	0.212	3.41741e-06	Ventro-Medial	GOLGA2
NRP1	9.90569e-11	0.354218	0.221	0.121	3.62558e-06	Ventro-Medial	NRP1
AURKA.1	1.03658e-10	-0.493643	0.156	0.277	3.79399e-06	Ventro-Medial	AURKA
ZEB1.1	1.17063e-10	-0.348818	0.16	0.284	4.28464e-06	Ventro-Medial	ZEB1
SMOC2.2	1.23134e-10	-0.274272	0.025	0.115	4.50681e-06	Ventro-Medial	SMOC2
CAMK2N1	1.26674e-10	-0.337635	0.118	0.243	4.6364e-06	Ventro-Medial	CAMK2N1
PCDH7.3	1.2745e-10	-0.283211	0.148	0.28	4.66481e-06	Ventro-Medial	PCDH7
RHOU.2	1.81418e-10	-0.340666	0.095	0.209	6.64006e-06	Ventro-Medial	RHOU
TANC1	2.20793e-10	-0.277757	0.076	0.188	8.08125e-06	Ventro-Medial	TANC1
FSCN1.1	2.424e-10	-0.322436	0.312	0.458	8.87207e-06	Ventro-Medial	FSCN1
RARB.3	2.57803e-10	-0.295091	0.067	0.173	9.43584e-06	Ventro-Medial	RARB
PRKDC.2	3.11868e-10	0.342083	0.793	0.769	1.14147e-05	Ventro-Medial	PRKDC
HOXC6.3	3.23539e-10	-0.401803	0.08	0.185	1.18419e-05	Ventro-Medial	HOXC6
PSME2	3.37637e-10	-0.299524	0.333	0.488	1.23579e-05	Ventro-Medial	PSME2
SRGAP3.2	3.4887e-10	0.407043	0.365	0.246	1.2769e-05	Ventro-Medial	SRGAP3
DNAJC1.3	3.51641e-10	-0.339958	0.316	0.448	1.28704e-05	Ventro-Medial	DNAJC1
DACT3.3	3.70662e-10	-0.284825	0.093	0.205	1.35666e-05	Ventro-Medial	DACT3
H2AFJ.3	3.74693e-10	-0.31685	0.304	0.44	1.37141e-05	Ventro-Medial	H2AFJ
SHISAL2B.3	5.53652e-10	-0.428768	0.067	0.166	2.02642e-05	Ventro-Medial	SHISAL2B
ZNF620	6.01366e-10	0.254781	0.124	0.053	2.20106e-05	Ventro-Medial	ZNF620
CENPE.2	6.18914e-10	-0.506826	0.186	0.303	2.26529e-05	Ventro-Medial	CENPE
PLK1.1	7.12756e-10	-0.450461	0.129	0.242	2.60876e-05	Ventro-Medial	PLK1
FAM241B	7.40374e-10	0.252366	0.152	0.074	2.70984e-05	Ventro-Medial	FAM241B
TCF12.2	8.4187e-10	-0.264495	0.211	0.341	3.08133e-05	Ventro-Medial	TCF12
RARRES2.3	9.27405e-10	0.311282	0.424	0.297	3.3944e-05	Ventro-Medial	RARRES2
MEF2C	1.02728e-09	-0.305669	0.072	0.172	3.75996e-05	Ventro-Medial	MEF2C
MSX2.1	1.03575e-09	-0.328943	0.131	0.247	3.79095e-05	Ventro-Medial	MSX2
CENPV.3	1.04193e-09	0.339596	0.736	0.678	3.81357e-05	Ventro-Medial	CENPV
BUB1.1	1.06849e-09	-0.414467	0.093	0.197	3.91078e-05	Ventro-Medial	BUB1
CCNB1.1	1.20695e-09	-0.752866	0.416	0.511	4.41756e-05	Ventro-Medial	CCNB1
ARL6IP1.2	1.33087e-09	-0.668096	0.582	0.68	4.87112e-05	Ventro-Medial	ARL6IP1
HIST1H1D.3	1.50293e-09	0.464224	0.551	0.437	5.50089e-05	Ventro-Medial	HIST1H1D
CALU.3	1.61193e-09	-0.301705	0.439	0.564	5.89983e-05	Ventro-Medial	CALU
RCN2.2	1.84197e-09	0.358746	0.795	0.769	6.74179e-05	Ventro-Medial	RCN2
MSN	2.09491e-09	-0.260177	0.192	0.322	7.66759e-05	Ventro-Medial	MSN
FERMT2	2.28277e-09	-0.264657	0.125	0.24	8.35518e-05	Ventro-Medial	FERMT2
TCTEX1D2.3	2.36572e-09	0.438445	0.525	0.432	8.65877e-05	Ventro-Medial	TCTEX1D2
RPA3.2	2.72036e-09	0.354506	0.673	0.605	9.95679e-05	Ventro-Medial	RPA3
GDF10.3	2.83335e-09	-0.374544	0.076	0.173	0.000103703	Ventro-Medial	GDF10
NEK2.1	3.04339e-09	-0.452563	0.103	0.204	0.000111391	Ventro-Medial	NEK2
HDDC2.1	3.46345e-09	-0.259943	0.464	0.608	0.000126766	Ventro-Medial	HDDC2
HDLBP.2	4.00574e-09	-0.268859	0.259	0.382	0.000146614	Ventro-Medial	HDLBP
DLL3.2	4.31992e-09	-0.503388	0.065	0.16	0.000158113	Ventro-Medial	DLL3
SBDS.1	4.51899e-09	-0.255145	0.213	0.337	0.0001654	Ventro-Medial	SBDS
BMP7	4.55462e-09	0.421117	0.259	0.161	0.000166704	Ventro-Medial	BMP7
ZNF503.3	4.77639e-09	0.3695	0.449	0.336	0.000174821	Ventro-Medial	ZNF503
FXYD1.1	4.77687e-09	-0.258145	0.038	0.123	0.000174838	Ventro-Medial	FXYD1
PLAT.2	4.78619e-09	-0.259409	0.046	0.135	0.000175179	Ventro-Medial	PLAT
CCNB2.1	5.14703e-09	-0.518666	0.35	0.461	0.000188386	Ventro-Medial	CCNB2
SYNE2.2	5.24798e-09	0.469477	0.529	0.428	0.000192081	Ventro-Medial	SYNE2
COL1A2.3	5.78962e-09	-0.363302	0.032	0.113	0.000211906	Ventro-Medial	COL1A2
ARCN1	5.93607e-09	-0.285803	0.194	0.312	0.000217266	Ventro-Medial	ARCN1
PALM2-AKAP2.2	6.77688e-09	-0.276756	0.139	0.25	0.000248041	Ventro-Medial	PALM2-AKAP2
MORF4L2	6.85878e-09	-0.252436	0.49	0.634	0.000251038	Ventro-Medial	MORF4L2
LRRC17.3	7.39864e-09	-0.273518	0.16	0.275	0.000270798	Ventro-Medial	LRRC17
SRSF9.1	7.91198e-09	0.309602	0.825	0.86	0.000289587	Ventro-Medial	SRSF9
SALL2	8.08261e-09	0.264089	0.162	0.084	0.000295831	Ventro-Medial	SALL2
NRP2.3	8.10588e-09	-0.298579	0.169	0.28	0.000296683	Ventro-Medial	NRP2
SPINT2.2	9.79388e-09	0.3593	0.35	0.242	0.000358466	Ventro-Medial	SPINT2
COL1A1.2	9.87421e-09	-0.29963	0.068	0.164	0.000361406	Ventro-Medial	COL1A1
SSR3.1	1.0396e-08	-0.260574	0.515	0.642	0.000380503	Ventro-Medial	SSR3
SNRPG.2	1.15799e-08	0.266714	0.821	0.856	0.000423838	Ventro-Medial	SNRPG
HELLS.2	1.18899e-08	0.479399	0.511	0.412	0.000435182	Ventro-Medial	HELLS
PLAGL1.3	1.21892e-08	0.397476	0.443	0.329	0.000446138	Ventro-Medial	PLAGL1
HIST1H1C.3	1.23337e-08	0.403167	0.477	0.371	0.000451427	Ventro-Medial	HIST1H1C
DDT	1.2429e-08	-0.28239	0.394	0.525	0.000454913	Ventro-Medial	DDT
IGFBP7.2	1.37466e-08	-0.375301	0.027	0.103	0.000503138	Ventro-Medial	IGFBP7
MCM7.2	1.59093e-08	0.402255	0.477	0.38	0.000582295	Ventro-Medial	MCM7
SC5D	1.69295e-08	-0.265536	0.274	0.399	0.000619635	Ventro-Medial	SC5D
HOXC8.3	1.76242e-08	-0.406121	0.08	0.171	0.000645063	Ventro-Medial	HOXC8
TYMS.2	2.14847e-08	0.325611	0.715	0.68	0.000786361	Ventro-Medial	TYMS
MAP4	2.94912e-08	-0.253616	0.222	0.341	0.00107941	Ventro-Medial	MAP4
CENPA.1	3.9823e-08	-0.416581	0.181	0.283	0.00145756	Ventro-Medial	CENPA
KNSTRN.1	3.9907e-08	-0.369055	0.146	0.245	0.00146064	Ventro-Medial	KNSTRN
DUT.2	4.28838e-08	0.372328	0.66	0.601	0.00156959	Ventro-Medial	DUT
CRTAP.3	4.45218e-08	-0.255058	0.162	0.271	0.00162954	Ventro-Medial	CRTAP
H2AFY.1	4.50414e-08	0.34154	0.721	0.7	0.00164856	Ventro-Medial	H2AFY
RPA2.1	4.66163e-08	0.353492	0.335	0.234	0.0017062	Ventro-Medial	RPA2
ANXA1.3	5.34798e-08	-0.25532	0.125	0.229	0.00195742	Ventro-Medial	ANXA1
WIPI1.1	5.53334e-08	-0.254843	0.106	0.204	0.00202526	Ventro-Medial	WIPI1
TOP2A.2	5.69036e-08	-0.556173	0.529	0.606	0.00208273	Ventro-Medial	TOP2A
HSPE1.3	6.92156e-08	0.259479	0.823	0.846	0.00253336	Ventro-Medial	HSPE1
PNN.2	7.21916e-08	0.390672	0.705	0.672	0.00264228	Ventro-Medial	PNN
ARPC2.3	7.27872e-08	-0.250626	0.624	0.751	0.00266409	Ventro-Medial	ARPC2
SRSF8.1	8.50869e-08	-0.256439	0.118	0.218	0.00311427	Ventro-Medial	SRSF8
LSAMP.1	9.13901e-08	-0.25389	0.24	0.354	0.00334497	Ventro-Medial	LSAMP
RFC2.2	9.48263e-08	0.329617	0.312	0.214	0.00347074	Ventro-Medial	RFC2
HMMR.1	9.80237e-08	-0.369456	0.236	0.347	0.00358776	Ventro-Medial	HMMR
KMT5A	1.12944e-07	-0.267856	0.099	0.191	0.00413387	Ventro-Medial	KMT5A
IGDCC3.3	1.23827e-07	-0.278785	0.43	0.548	0.00453217	Ventro-Medial	IGDCC3
AC103702.1.3	1.25295e-07	-0.264051	0.044	0.118	0.00458591	Ventro-Medial	AC103702.1
RTL8C.1	1.27922e-07	-0.261144	0.203	0.308	0.00468207	Ventro-Medial	RTL8C
DEK.2	1.3402e-07	0.336843	0.745	0.72	0.00490526	Ventro-Medial	DEK
DPYSL3.1	1.35856e-07	0.254468	0.213	0.13	0.00497245	Ventro-Medial	DPYSL3
LIX1.3	1.43844e-07	0.32467	0.317	0.217	0.00526485	Ventro-Medial	LIX1
GINS2.2	1.50812e-07	0.374243	0.451	0.358	0.00551989	Ventro-Medial	GINS2
P4HTM	1.62413e-07	0.2652	0.108	0.051	0.00594448	Ventro-Medial	P4HTM
GCHFR	1.6458e-07	0.31841	0.289	0.198	0.00602377	Ventro-Medial	GCHFR
ZNF521	1.97181e-07	0.324004	0.331	0.236	0.00721701	Ventro-Medial	ZNF521
ZADH2	1.98643e-07	-0.255025	0.068	0.149	0.00727055	Ventro-Medial	ZADH2
CCND1.3	2.04213e-07	0.30538	0.639	0.546	0.00747441	Ventro-Medial	CCND1
COL4A5	2.09399e-07	0.368099	0.327	0.233	0.0076642	Ventro-Medial	COL4A5
SNRPB.2	2.10653e-07	0.288614	0.776	0.782	0.00771009	Ventro-Medial	SNRPB
CDC20.1	2.29914e-07	-0.453736	0.251	0.353	0.00841507	Ventro-Medial	CDC20
DEPDC1.1	2.36038e-07	-0.30698	0.124	0.218	0.00863923	Ventro-Medial	DEPDC1
HIST1H1B.3	2.79996e-07	0.353395	0.462	0.359	0.0102481	Ventro-Medial	HIST1H1B
HOXB8.3	3.08448e-07	-0.360185	0.101	0.182	0.0112895	Ventro-Medial	HOXB8
TP53TG1	3.34727e-07	0.363543	0.365	0.275	0.0122513	Ventro-Medial	TP53TG1
PCBP4.1	3.78839e-07	-0.32309	0.116	0.204	0.0138659	Ventro-Medial	PCBP4
HOXB4.3	4.18608e-07	-0.256462	0.051	0.124	0.0153215	Ventro-Medial	HOXB4
MKI67.2	4.36153e-07	-0.407256	0.411	0.508	0.0159637	Ventro-Medial	MKI67
CXADR.1	4.82108e-07	0.295294	0.257	0.169	0.0176456	Ventro-Medial	CXADR
CDKN3.1	4.90607e-07	-0.473236	0.344	0.437	0.0179567	Ventro-Medial	CDKN3
IGFBPL1.2	4.94007e-07	-0.410743	0.11	0.197	0.0180812	Ventro-Medial	IGFBPL1
PHF20L1	5.04701e-07	-0.260386	0.207	0.309	0.0184725	Ventro-Medial	PHF20L1
SNCG.3	6.16264e-07	-0.591351	0.059	0.132	0.0225559	Ventro-Medial	SNCG
TRIM24.2	7.17848e-07	0.321413	0.357	0.265	0.0262739	Ventro-Medial	TRIM24
PSMC3IP.1	7.94458e-07	0.250669	0.186	0.111	0.029078	Ventro-Medial	PSMC3IP
PAX3.3	8.02266e-07	-0.294403	0.144	0.233	0.0293637	Ventro-Medial	PAX3
CDCA8.1	8.06372e-07	-0.415209	0.194	0.283	0.029514	Ventro-Medial	CDCA8
SPRY2	8.45252e-07	0.491085	0.451	0.369	0.0309371	Ventro-Medial	SPRY2
SRRM1.2	1.00828e-06	0.324325	0.715	0.719	0.0369039	Ventro-Medial	SRRM1
C4orf48.1	1.02963e-06	0.282191	0.759	0.745	0.0376854	Ventro-Medial	C4orf48
SRP9.2	1.05253e-06	0.292407	0.804	0.818	0.0385238	Ventro-Medial	SRP9
KRT18.2	1.10968e-06	0.458737	0.369	0.29	0.0406153	Ventro-Medial	KRT18
COL14A1.3	1.23313e-06	-0.324186	0.091	0.17	0.0451339	Ventro-Medial	COL14A1
LIG1.1	1.23809e-06	0.282549	0.232	0.153	0.0453152	Ventro-Medial	LIG1
STK33	1.33346e-06	0.275371	0.169	0.1	0.0488059	Ventro-Medial	STK33
CLSPN.2	1.33768e-06	0.286351	0.344	0.25	0.0489605	Ventro-Medial	CLSPN
PSRC1.1	1.36478e-06	-0.389219	0.158	0.239	0.0499524	Ventro-Medial	PSRC1
TUBB4B.1	1.3927e-06	-0.45371	0.698	0.781	0.0509743	Ventro-Medial	TUBB4B
DHFR.2	1.40081e-06	0.330691	0.405	0.316	0.0512711	Ventro-Medial	DHFR
GAS1.3	1.48302e-06	-0.283135	0.139	0.225	0.0542799	Ventro-Medial	GAS1
CCNA2.1	1.62795e-06	-0.37652	0.251	0.339	0.0595848	Ventro-Medial	CCNA2
PGRMC1	1.81099e-06	0.334332	0.734	0.713	0.0662842	Ventro-Medial	PGRMC1
CDCA3.1	1.89005e-06	-0.378529	0.19	0.279	0.0691776	Ventro-Medial	CDCA3
SNHG14	1.91936e-06	0.357207	0.542	0.467	0.0702505	Ventro-Medial	SNHG14
TMSB15A.2	1.94343e-06	0.266684	0.719	0.701	0.0711315	Ventro-Medial	TMSB15A
LINC02381.3	1.94674e-06	-0.299165	0.087	0.163	0.0712528	Ventro-Medial	LINC02381
TTYH1.3	2.02495e-06	0.323404	0.395	0.308	0.0741153	Ventro-Medial	TTYH1
DLGAP5.1	2.29393e-06	-0.433815	0.356	0.441	0.0839602	Ventro-Medial	DLGAP5
ECI1.1	2.53994e-06	0.310473	0.548	0.486	0.0929642	Ventro-Medial	ECI1
PCNA.2	2.59982e-06	0.336173	0.498	0.42	0.095156	Ventro-Medial	PCNA
CLGN.1	2.79336e-06	0.264029	0.19	0.118	0.10224	Ventro-Medial	CLGN
BEX2	3.01964e-06	0.353847	0.483	0.401	0.110522	Ventro-Medial	BEX2
GLI3	3.25364e-06	0.376309	0.384	0.301	0.119086	Ventro-Medial	GLI3
MRPS6.2	3.38829e-06	0.356363	0.631	0.597	0.124015	Ventro-Medial	MRPS6
PCBD1.2	3.48974e-06	-0.254181	0.278	0.381	0.127728	Ventro-Medial	PCBD1
CDK1.2	4.15206e-06	-0.404702	0.365	0.446	0.15197	Ventro-Medial	CDK1
BUB1B.1	4.48859e-06	-0.26814	0.124	0.203	0.164287	Ventro-Medial	BUB1B
CDKN1C.2	4.5602e-06	-0.292836	0.221	0.309	0.166908	Ventro-Medial	CDKN1C
LINC00472	4.93442e-06	0.310275	0.167	0.101	0.180605	Ventro-Medial	LINC00472
DCX.1	5.03846e-06	-0.35474	0.042	0.103	0.184413	Ventro-Medial	DCX
KNL1.2	5.52347e-06	-0.266642	0.179	0.265	0.202165	Ventro-Medial	KNL1
CRABP2.1	6.86665e-06	-0.281377	0.646	0.711	0.251326	Ventro-Medial	CRABP2
BIRC5.1	7.22299e-06	-0.292945	0.407	0.501	0.264369	Ventro-Medial	BIRC5
NUSAP1.1	7.30248e-06	-0.400984	0.47	0.549	0.267278	Ventro-Medial	NUSAP1
MRPL3	7.90062e-06	0.354801	0.521	0.454	0.28917	Ventro-Medial	MRPL3
UTRN	7.96085e-06	-0.270397	0.183	0.262	0.291375	Ventro-Medial	UTRN
TUBA1C.2	8.48505e-06	-0.39769	0.295	0.386	0.310561	Ventro-Medial	TUBA1C
PTTG1.1	8.91793e-06	-0.507771	0.627	0.68	0.326405	Ventro-Medial	PTTG1
ASRGL1.2	1.08524e-05	0.27052	0.234	0.16	0.39721	Ventro-Medial	ASRGL1
SLC25A29	1.23117e-05	0.273131	0.165	0.103	0.45062	Ventro-Medial	SLC25A29
CLU	1.32973e-05	0.264932	0.219	0.146	0.486693	Ventro-Medial	CLU
CEP55.1	1.33121e-05	-0.27228	0.095	0.163	0.487234	Ventro-Medial	CEP55
SIVA1.2	1.39041e-05	0.283974	0.677	0.675	0.508904	Ventro-Medial	SIVA1
HSPB1.1	1.55923e-05	0.356667	0.551	0.499	0.570692	Ventro-Medial	HSPB1
PARP1.2	1.59815e-05	0.311507	0.591	0.541	0.58494	Ventro-Medial	PARP1
DPCD	2.31675e-05	0.329453	0.312	0.236	0.847955	Ventro-Medial	DPCD
IL17RD	2.33348e-05	0.383491	0.335	0.264	0.854077	Ventro-Medial	IL17RD
KIF2C.1	3.16859e-05	-0.286377	0.175	0.248	1	Ventro-Medial	KIF2C
EIF1AX.3	3.21051e-05	0.259888	0.787	0.796	1	Ventro-Medial	EIF1AX
CHEK1.2	3.23535e-05	0.265995	0.283	0.207	1	Ventro-Medial	CHEK1
RNF152	3.67935e-05	0.276135	0.139	0.085	1	Ventro-Medial	RNF152
MSI2.3	3.71988e-05	0.348607	0.411	0.336	1	Ventro-Medial	MSI2
TM7SF2.1	5.17365e-05	0.285429	0.338	0.263	1	Ventro-Medial	TM7SF2
HIST1H1E.3	5.53066e-05	0.269987	0.354	0.278	1	Ventro-Medial	HIST1H1E
KIF20B.1	5.64196e-05	-0.296063	0.323	0.397	1	Ventro-Medial	KIF20B
NDUFAF8.1	5.69943e-05	0.310251	0.546	0.504	1	Ventro-Medial	NDUFAF8
CKS1B.2	5.95258e-05	-0.283725	0.681	0.752	1	Ventro-Medial	CKS1B
AURKB.1	5.95696e-05	-0.271056	0.255	0.333	1	Ventro-Medial	AURKB
DDB2.1	6.25596e-05	0.282682	0.289	0.217	1	Ventro-Medial	DDB2
CYSTM1	6.35475e-05	0.400699	0.34	0.273	1	Ventro-Medial	CYSTM1
PIMREG.1	6.80557e-05	-0.310138	0.209	0.284	1	Ventro-Medial	PIMREG
LINC00665	6.82871e-05	0.293072	0.228	0.163	1	Ventro-Medial	LINC00665
MLLT11.1	6.99561e-05	-0.275932	0.395	0.483	1	Ventro-Medial	MLLT11
PXMP2	7.11599e-05	0.263202	0.268	0.197	1	Ventro-Medial	PXMP2
CARHSP1.3	7.58302e-05	0.308648	0.551	0.502	1	Ventro-Medial	CARHSP1
CKAP2.1	0.000108179	-0.283994	0.359	0.433	1	Ventro-Medial	CKAP2
KRT8	0.0001172	0.33068	0.319	0.254	1	Ventro-Medial	KRT8
HAT1.2	0.000117868	0.267296	0.394	0.321	1	Ventro-Medial	HAT1
SUMO1	0.000118819	0.267593	0.755	0.769	1	Ventro-Medial	SUMO1
ID4	0.000131313	0.32817	0.285	0.223	1	Ventro-Medial	ID4
DPM3	0.000153301	0.294454	0.462	0.401	1	Ventro-Medial	DPM3
CFAP36	0.000153743	0.263513	0.333	0.265	1	Ventro-Medial	CFAP36
CTXN1.1	0.000158215	0.296378	0.359	0.298	1	Ventro-Medial	CTXN1
CRMP1.2	0.000160024	-0.263339	0.082	0.14	1	Ventro-Medial	CRMP1
EIF4A3.3	0.000211946	0.268565	0.462	0.401	1	Ventro-Medial	EIF4A3
OCIAD2.1	0.000215513	0.29375	0.23	0.171	1	Ventro-Medial	OCIAD2
PURPL.1	0.000217163	0.441234	0.452	0.395	1	Ventro-Medial	PURPL
CEMIP2	0.000218323	0.291368	0.177	0.12	1	Ventro-Medial	CEMIP2
FAM136A.1	0.000232809	0.323217	0.397	0.332	1	Ventro-Medial	FAM136A
CENPF.1	0.000314303	-0.487632	0.635	0.664	1	Ventro-Medial	CENPF
TAGLN3.3	0.000323075	-0.866626	0.131	0.187	1	Ventro-Medial	TAGLN3
CDC6.1	0.000340118	0.25273	0.171	0.117	1	Ventro-Medial	CDC6
NAE1.1	0.000352711	0.290373	0.549	0.51	1	Ventro-Medial	NAE1
RTN3.2	0.000383927	0.307927	0.403	0.345	1	Ventro-Medial	RTN3
NDC80.2	0.000412459	-0.260949	0.23	0.298	1	Ventro-Medial	NDC80
PRC1.1	0.000415932	-0.254554	0.291	0.361	1	Ventro-Medial	PRC1
PBK.1	0.000445284	-0.255704	0.217	0.284	1	Ventro-Medial	PBK
POLD2.1	0.000473392	0.285755	0.471	0.428	1	Ventro-Medial	POLD2
RNF130.1	0.000519143	0.279318	0.386	0.32	1	Ventro-Medial	RNF130
MCM6.1	0.000554552	0.276692	0.221	0.164	1	Ventro-Medial	MCM6
KNOP1.1	0.000567125	0.348476	0.443	0.4	1	Ventro-Medial	KNOP1
RSPO3	0.000620357	0.327192	0.167	0.118	1	Ventro-Medial	RSPO3
NIPSNAP1	0.000770924	0.327178	0.403	0.348	1	Ventro-Medial	NIPSNAP1
GTSE1.1	0.000966046	-0.26558	0.27	0.33	1	Ventro-Medial	GTSE1
WDR54.3	0.00106357	0.314121	0.422	0.372	1	Ventro-Medial	WDR54
ACTL6A.1	0.00123731	0.266289	0.384	0.325	1	Ventro-Medial	ACTL6A
OLA1.2	0.00125915	0.258337	0.529	0.489	1	Ventro-Medial	OLA1
NUF2.1	0.00134763	-0.303866	0.281	0.336	1	Ventro-Medial	NUF2
IFT22	0.00136235	0.320361	0.445	0.405	1	Ventro-Medial	IFT22
MSH6.1	0.00136283	0.294018	0.405	0.347	1	Ventro-Medial	MSH6
KIF1B.2	0.00139308	0.280898	0.375	0.324	1	Ventro-Medial	KIF1B
DNPH1	0.00149477	0.258365	0.504	0.471	1	Ventro-Medial	DNPH1
BAZ1A.1	0.00167186	0.271469	0.321	0.268	1	Ventro-Medial	BAZ1A
CKS2.1	0.00168708	-0.280359	0.625	0.696	1	Ventro-Medial	CKS2
THYN1	0.00222432	0.318419	0.42	0.379	1	Ventro-Medial	THYN1
CFAP298.2	0.00225354	0.323658	0.357	0.307	1	Ventro-Medial	CFAP298
TCEAL3	0.00266914	0.253306	0.268	0.216	1	Ventro-Medial	TCEAL3
TGIF1	0.00296691	0.26124	0.331	0.278	1	Ventro-Medial	TGIF1
CDH6.2	0.00371991	0.262266	0.279	0.232	1	Ventro-Medial	CDH6
BOC.3	0.00379746	0.319549	0.264	0.212	1	Ventro-Medial	BOC
AKR1B1.2	0.00386581	0.251825	0.394	0.353	1	Ventro-Medial	AKR1B1
NTPCR.2	0.00388863	0.305708	0.521	0.483	1	Ventro-Medial	NTPCR
TSC22D1.2	0.0039299	0.343707	0.517	0.48	1	Ventro-Medial	TSC22D1
NAT14	0.00428464	0.275561	0.243	0.194	1	Ventro-Medial	NAT14
DCTPP1.2	0.00430826	0.28057	0.34	0.297	1	Ventro-Medial	DCTPP1
TUT4	0.00494847	0.276284	0.492	0.458	1	Ventro-Medial	TUT4
GGCT.2	0.00511492	0.270025	0.367	0.326	1	Ventro-Medial	GGCT
C8orf33	0.00550555	0.256427	0.247	0.201	1	Ventro-Medial	C8orf33
PPIG.1	0.00587452	0.279065	0.625	0.635	1	Ventro-Medial	PPIG
DYNC2H1	0.00675895	0.256321	0.196	0.152	1	Ventro-Medial	DYNC2H1
AC010642.2	0.00757288	0.26354	0.439	0.409	1	Ventro-Medial	AC010642.2
LUC7L3	0.00780366	0.257274	0.631	0.648	1	Ventro-Medial	LUC7L3
MTRNR2L8	0.00810095	0.350154	0.817	0.839	1	Ventro-Medial	MTRNR2L8
ZFYVE16	0.00924523	0.285786	0.337	0.296	1	Ventro-Medial	ZFYVE16
MPC2	0.00934514	0.309197	0.498	0.465	1	Ventro-Medial	MPC2

## Sheet: Otic neural primordium
	P-value	Avg_log2FC	pct.1	pct.2	P-value_adj	Cluster	Gene
STMN2	0	3.58659	0.639	0.019	0	Otic Neural Primordium	STMN2
TAGLN3.4	0	3.39162	0.913	0.106	0	Otic Neural Primordium	TAGLN3
NHLH1	0	1.82733	0.521	0.008	0	Otic Neural Primordium	NHLH1
INSM1	0	1.56618	0.417	0.002	0	Otic Neural Primordium	INSM1
SCG3	0	1.48053	0.454	0.007	0	Otic Neural Primordium	SCG3
ELAVL4	0	1.38847	0.437	0.004	0	Otic Neural Primordium	ELAVL4
ELAVL3	4.81912e-291	1.34891	0.448	0.01	1.76384e-286	Otic Neural Primordium	ELAVL3
TRDC	3.98103e-280	1.39507	0.378	0.003	1.4571e-275	Otic Neural Primordium	TRDC
ONECUT2	2.12397e-254	1.39927	0.423	0.012	7.77395e-250	Otic Neural Primordium	ONECUT2
DCX.2	2.46085e-243	1.86819	0.571	0.047	9.00697e-239	Otic Neural Primordium	DCX
ELAVL2.2	1.73128e-238	1.61775	0.566	0.045	6.33666e-234	Otic Neural Primordium	ELAVL2
NEUROD4	1.10163e-233	1.25954	0.375	0.009	4.03207e-229	Otic Neural Primordium	NEUROD4
DLL3.3	2.25409e-231	2.28991	0.692	0.092	8.2502e-227	Otic Neural Primordium	DLL3
CRABP1.3	4.83977e-227	5.23479	0.849	0.207	1.7714e-222	Otic Neural Primordium	CRABP1
PPP1R17	9.61278e-225	1.21399	0.297	0.001	3.51837e-220	Otic Neural Primordium	PPP1R17
SSTR2	9.55005e-222	1.48362	0.381	0.012	3.49541e-217	Otic Neural Primordium	SSTR2
TUBB3.2	2.75508e-214	3.78493	0.961	0.39	1.00839e-209	Otic Neural Primordium	TUBB3
IGFBPL1.3	2.59349e-201	1.98619	0.739	0.129	9.49243e-197	Otic Neural Primordium	IGFBPL1
ONECUT1	5.16422e-201	1.07799	0.347	0.011	1.89016e-196	Otic Neural Primordium	ONECUT1
NEUROD1	6.41467e-184	1.14684	0.255	0.002	2.34783e-179	Otic Neural Primordium	NEUROD1
SRRM4	2.68598e-171	0.859461	0.266	0.005	9.83095e-167	Otic Neural Primordium	SRRM4
STMN4	1.96762e-168	1.15614	0.258	0.005	7.20168e-164	Otic Neural Primordium	STMN4
MIAT	4.20114e-166	1.32889	0.445	0.042	1.53766e-161	Otic Neural Primordium	MIAT
SNCG.4	1.33851e-163	2.26502	0.546	0.079	4.89909e-159	Otic Neural Primordium	SNCG
LINC00599	4.52995e-157	0.684092	0.213	0.001	1.65801e-152	Otic Neural Primordium	LINC00599
RTN1	1.0571e-156	1.34021	0.3	0.013	3.86907e-152	Otic Neural Primordium	RTN1
CNTN2	4.3182e-153	0.978977	0.246	0.006	1.58051e-148	Otic Neural Primordium	CNTN2
POU4F1	4.91666e-148	0.663916	0.204	0.002	1.79955e-143	Otic Neural Primordium	POU4F1
CRMP1.3	3.86425e-146	1.59944	0.549	0.09	1.41435e-141	Otic Neural Primordium	CRMP1
DCC	8.69309e-145	1.02238	0.336	0.023	3.18176e-140	Otic Neural Primordium	DCC
MAP1B.2	2.42928e-144	2.48006	0.972	0.671	8.89142e-140	Otic Neural Primordium	MAP1B
NEUROG1	2.10044e-137	0.858307	0.246	0.009	7.68783e-133	Otic Neural Primordium	NEUROG1
CELF3	5.45067e-137	0.533384	0.185	0.001	1.995e-132	Otic Neural Primordium	CELF3
KLHL35	3.6963e-135	0.786715	0.232	0.007	1.35288e-130	Otic Neural Primordium	KLHL35
KIF5C.2	1.06143e-130	1.65097	0.619	0.138	3.88496e-126	Otic Neural Primordium	KIF5C
RBP1.3	2.72823e-130	1.92761	0.98	0.814	9.98561e-126	Otic Neural Primordium	RBP1
INA	1.35683e-129	0.960894	0.305	0.021	4.96613e-125	Otic Neural Primordium	INA
CNTN1	2.87269e-126	0.666713	0.188	0.003	1.05143e-121	Otic Neural Primordium	CNTN1
TUBA1A.2	7.61971e-120	1.85439	1	0.969	2.78889e-115	Otic Neural Primordium	TUBA1A
GNG3	9.41521e-119	0.989481	0.241	0.012	3.44606e-114	Otic Neural Primordium	GNG3
PCBP4.2	3.90838e-118	1.45824	0.613	0.15	1.43051e-113	Otic Neural Primordium	PCBP4
P2RX3	2.78157e-115	0.513333	0.148	0	1.01808e-110	Otic Neural Primordium	P2RX3
SST	4.12085e-115	3.73739	0.218	0.009	1.50827e-110	Otic Neural Primordium	SST
NKAIN4.2	7.24336e-113	1.24557	0.471	0.082	2.65114e-108	Otic Neural Primordium	NKAIN4
NFASC	2.11789e-111	0.618242	0.213	0.009	7.75168e-107	Otic Neural Primordium	NFASC
VXN	2.2094e-108	0.605979	0.154	0.002	8.08663e-104	Otic Neural Primordium	VXN
CHRNA3	5.60601e-107	0.644963	0.202	0.008	2.05186e-102	Otic Neural Primordium	CHRNA3
CKB.3	4.65313e-106	2.00233	0.941	0.571	1.70309e-101	Otic Neural Primordium	CKB
GADD45G	6.92639e-106	1.11399	0.308	0.031	2.53513e-101	Otic Neural Primordium	GADD45G
NEUROG2	2.77754e-103	0.860789	0.331	0.038	1.01661e-98	Otic Neural Primordium	NEUROG2
TUBB2B.2	9.31011e-103	1.76484	0.952	0.734	3.40759e-98	Otic Neural Primordium	TUBB2B
ST18	1.04101e-101	0.565172	0.143	0.001	3.81021e-97	Otic Neural Primordium	ST18
MAP6	9.43583e-99	1.00104	0.353	0.047	3.45361e-94	Otic Neural Primordium	MAP6
HOXB9.4	4.4736e-98	1.66361	0.776	0.31	1.63738e-93	Otic Neural Primordium	HOXB9
SCG2	1.06092e-94	0.739427	0.227	0.016	3.88307e-90	Otic Neural Primordium	SCG2
BASP1.3	2.86415e-93	1.6505	0.905	0.603	1.04831e-88	Otic Neural Primordium	BASP1
TMEM176B	6.11436e-92	0.583958	0.154	0.004	2.23792e-87	Otic Neural Primordium	TMEM176B
HOXB-AS3.4	2.48414e-90	1.5854	0.916	0.442	9.09221e-86	Otic Neural Primordium	HOXB-AS3
NCAM1.1	2.96875e-90	1.24386	0.462	0.101	1.08659e-85	Otic Neural Primordium	NCAM1
NOVA1.2	1.15987e-89	1.58132	0.832	0.43	4.24522e-85	Otic Neural Primordium	NOVA1
TMEM176A	3.07903e-89	0.655768	0.162	0.006	1.12696e-84	Otic Neural Primordium	TMEM176A
SYP	6.26889e-89	0.459472	0.154	0.005	2.29448e-84	Otic Neural Primordium	SYP
UNCX	1.65445e-88	0.578615	0.126	0.001	6.05547e-84	Otic Neural Primordium	UNCX
OLFM1	8.14976e-84	0.671344	0.21	0.016	2.98289e-79	Otic Neural Primordium	OLFM1
MLLT11.2	5.64825e-83	1.68676	0.787	0.439	2.06731e-78	Otic Neural Primordium	MLLT11
HOXB2.4	6.53113e-83	1.3725	0.655	0.224	2.39046e-78	Otic Neural Primordium	HOXB2
CD24.3	8.44813e-82	1.48016	0.739	0.308	3.0921e-77	Otic Neural Primordium	CD24
PROX1	7.9154e-81	0.652243	0.21	0.017	2.89711e-76	Otic Neural Primordium	PROX1
HES6.2	3.35131e-79	2.38718	0.681	0.292	1.22661e-74	Otic Neural Primordium	HES6
MAP2.3	4.63901e-79	1.45032	0.49	0.132	1.69792e-74	Otic Neural Primordium	MAP2
EBF3	4.57182e-78	0.429113	0.118	0.002	1.67333e-73	Otic Neural Primordium	EBF3
RASD1	5.78657e-78	0.526361	0.129	0.003	2.11794e-73	Otic Neural Primordium	RASD1
TTC9B	1.45861e-77	0.392664	0.104	0.001	5.33866e-73	Otic Neural Primordium	TTC9B
GNG4.2	1.13427e-74	0.898985	0.345	0.061	4.15155e-70	Otic Neural Primordium	GNG4
CDKN1C.3	1.13005e-73	1.47516	0.65	0.261	4.13608e-69	Otic Neural Primordium	CDKN1C
TPD52	2.47194e-72	0.523617	0.137	0.006	9.04756e-68	Otic Neural Primordium	TPD52
DST.2	7.22494e-72	1.32895	0.636	0.245	2.6444e-67	Otic Neural Primordium	DST
TLCD3B	1.83623e-70	0.572169	0.193	0.017	6.72079e-66	Otic Neural Primordium	TLCD3B
LAMP5	1.39893e-69	0.876032	0.168	0.012	5.12022e-65	Otic Neural Primordium	LAMP5
WFIKKN1.2	2.6124e-68	0.985227	0.381	0.084	9.56163e-64	Otic Neural Primordium	WFIKKN1
TMSB10.3	5.2064e-68	0.825909	0.994	0.965	1.90559e-63	Otic Neural Primordium	TMSB10
STMN1.1	6.66232e-68	0.821107	0.997	0.975	2.43848e-63	Otic Neural Primordium	STMN1
KLHDC8A	1.30826e-67	0.544617	0.171	0.013	4.78834e-63	Otic Neural Primordium	KLHDC8A
GDAP1L1	8.22572e-67	0.47933	0.146	0.008	3.0107e-62	Otic Neural Primordium	GDAP1L1
TMSB4X.4	1.88264e-66	1.00193	1	0.987	6.89067e-62	Otic Neural Primordium	TMSB4X
SOX11.3	1.9123e-66	1.43391	0.734	0.393	6.9992e-62	Otic Neural Primordium	SOX11
SOX4.3	1.10016e-65	1.09473	0.955	0.818	4.02669e-61	Otic Neural Primordium	SOX4
ID3.1	6.92999e-64	-1.29552	0.571	0.892	2.53645e-59	Otic Neural Primordium	ID3
CALM2.2	3.89266e-62	0.915696	0.989	0.929	1.42475e-57	Otic Neural Primordium	CALM2
CADM1.2	8.2493e-62	1.15226	0.613	0.254	3.01933e-57	Otic Neural Primordium	CADM1
PRDX1.2	8.33476e-62	0.935029	0.98	0.929	3.05061e-57	Otic Neural Primordium	PRDX1
SYT1.1	2.30738e-61	1.01957	0.387	0.096	8.44523e-57	Otic Neural Primordium	SYT1
CHGB	4.79568e-61	0.419434	0.137	0.008	1.75527e-56	Otic Neural Primordium	CHGB
LINC01933	7.81047e-61	0.711831	0.207	0.025	2.85871e-56	Otic Neural Primordium	LINC01933
SYT4	9.5731e-61	0.502224	0.143	0.01	3.50385e-56	Otic Neural Primordium	SYT4
GADD45A	9.61705e-61	1.35329	0.599	0.251	3.51994e-56	Otic Neural Primordium	GADD45A
RPL41	2.51277e-58	-0.471103	0.997	0.999	9.19698e-54	Otic Neural Primordium	RPL41
TRMT9B	4.73958e-58	0.761845	0.261	0.045	1.73474e-53	Otic Neural Primordium	TRMT9B
FBLL1	7.84978e-58	0.456777	0.151	0.012	2.8731e-53	Otic Neural Primordium	FBLL1
TFAP2A.2	8.92871e-58	0.867253	0.328	0.073	3.268e-53	Otic Neural Primordium	TFAP2A
RPLP1	4.08944e-56	-0.437251	0.994	1	1.49678e-51	Otic Neural Primordium	RPLP1
LINC02381.4	5.65865e-53	0.979758	0.417	0.126	2.07112e-48	Otic Neural Primordium	LINC02381
SPOCK2	5.82683e-53	0.394622	0.132	0.01	2.13268e-48	Otic Neural Primordium	SPOCK2
DAAM1.1	5.64648e-52	1.0953	0.602	0.273	2.06667e-47	Otic Neural Primordium	DAAM1
CADPS	8.29375e-52	0.351755	0.123	0.008	3.03559e-47	Otic Neural Primordium	CADPS
PDE8B	8.31487e-50	0.383262	0.109	0.006	3.04332e-45	Otic Neural Primordium	PDE8B
NRXN1	2.17033e-48	0.512485	0.174	0.023	7.94364e-44	Otic Neural Primordium	NRXN1
H3F3A.1	5.70323e-48	0.390909	1	0.997	2.08744e-43	Otic Neural Primordium	H3F3A
KIF5A	3.55289e-47	0.344384	0.101	0.006	1.30039e-42	Otic Neural Primordium	KIF5A
NEFM.4	6.90977e-47	1.75269	0.756	0.505	2.52905e-42	Otic Neural Primordium	NEFM
NXPH4	8.57847e-47	0.420756	0.115	0.008	3.13981e-42	Otic Neural Primordium	NXPH4
PPP1R14C	3.97364e-46	0.552303	0.176	0.025	1.45439e-41	Otic Neural Primordium	PPP1R14C
PTN.1	7.69301e-45	-1.08391	0.552	0.838	2.81572e-40	Otic Neural Primordium	PTN
RPS15	6.54328e-43	-0.393626	0.986	0.997	2.39491e-38	Otic Neural Primordium	RPS15
HOXB8.4	1.03934e-42	0.874971	0.417	0.146	3.8041e-38	Otic Neural Primordium	HOXB8
RASGEF1B	2.99049e-42	0.461715	0.143	0.017	1.09455e-37	Otic Neural Primordium	RASGEF1B
RPS18.1	8.76562e-42	-0.391725	0.994	0.998	3.2083e-37	Otic Neural Primordium	RPS18
RAPGEF5.3	1.05268e-41	0.77333	0.308	0.084	3.85291e-37	Otic Neural Primordium	RAPGEF5
NME2	7.00591e-41	-0.625193	0.838	0.948	2.56423e-36	Otic Neural Primordium	NME2
BEX1.3	7.73805e-41	1.07013	0.709	0.427	2.8322e-36	Otic Neural Primordium	BEX1
RPS2	1.74335e-39	-0.38387	0.989	0.997	6.38083e-35	Otic Neural Primordium	RPS2
RTN4	1.85633e-39	0.936033	0.854	0.699	6.79437e-35	Otic Neural Primordium	RTN4
ZMAT4	3.26168e-39	0.317611	0.106	0.009	1.19381e-34	Otic Neural Primordium	ZMAT4
NSG1	1.27388e-38	0.8797	0.218	0.047	4.66253e-34	Otic Neural Primordium	NSG1
SRGAP3.3	1.01125e-37	0.872699	0.529	0.235	3.70128e-33	Otic Neural Primordium	SRGAP3
RPS12.2	2.17711e-37	-0.391291	0.994	0.998	7.96843e-33	Otic Neural Primordium	RPS12
GSTP1.3	6.09453e-37	-0.717023	0.916	0.987	2.23066e-32	Otic Neural Primordium	GSTP1
BICD1	6.89432e-37	0.671403	0.3	0.088	2.52339e-32	Otic Neural Primordium	BICD1
CPLX1	7.21509e-37	0.278357	0.118	0.013	2.64079e-32	Otic Neural Primordium	CPLX1
HOXB4.4	8.44984e-37	0.669899	0.311	0.095	3.09273e-32	Otic Neural Primordium	HOXB4
RPL13.1	1.21977e-36	-0.340944	1	0.998	4.46447e-32	Otic Neural Primordium	RPL13
PDPN.2	1.39126e-36	0.889001	0.373	0.134	5.09217e-32	Otic Neural Primordium	PDPN
RPL12	9.31773e-36	-0.398323	0.98	0.995	3.41038e-31	Otic Neural Primordium	RPL12
PAK3	1.38672e-35	0.725471	0.286	0.083	5.07554e-31	Otic Neural Primordium	PAK3
ATL1	1.4266e-35	0.424031	0.132	0.018	5.22149e-31	Otic Neural Primordium	ATL1
ANK2	3.62264e-35	0.749991	0.266	0.074	1.32592e-30	Otic Neural Primordium	ANK2
RNF165	5.0073e-35	0.753633	0.353	0.123	1.83272e-30	Otic Neural Primordium	RNF165
RPS8	6.71793e-35	-0.324935	0.997	0.999	2.45883e-30	Otic Neural Primordium	RPS8
ACTB.1	1.16078e-34	0.530482	0.989	0.98	4.24856e-30	Otic Neural Primordium	ACTB
CCDC50.1	1.84808e-34	0.86225	0.524	0.259	6.76417e-30	Otic Neural Primordium	CCDC50
COTL1.1	1.03995e-33	0.827114	0.877	0.773	3.80631e-29	Otic Neural Primordium	COTL1
HOXB3.4	1.22265e-33	0.838069	0.42	0.168	4.47502e-29	Otic Neural Primordium	HOXB3
TOX3.2	1.3172e-33	0.575357	0.266	0.075	4.8211e-29	Otic Neural Primordium	TOX3
ATCAY	2.3381e-33	0.314702	0.132	0.019	8.55766e-29	Otic Neural Primordium	ATCAY
APC2	2.97546e-33	0.402567	0.126	0.018	1.08905e-28	Otic Neural Primordium	APC2
EPS8L1	5.37368e-33	0.634248	0.261	0.074	1.96682e-28	Otic Neural Primordium	EPS8L1
RPL35.1	5.42079e-33	-0.388015	0.978	0.993	1.98406e-28	Otic Neural Primordium	RPL35
KCNJ12	8.22756e-33	0.316943	0.115	0.014	3.01137e-28	Otic Neural Primordium	KCNJ12
CHRNA5	1.16526e-32	0.561036	0.213	0.051	4.26498e-28	Otic Neural Primordium	CHRNA5
CACNA1A	1.20461e-32	0.516901	0.174	0.035	4.40898e-28	Otic Neural Primordium	CACNA1A
CELF4	2.89747e-32	0.281531	0.115	0.015	1.0605e-27	Otic Neural Primordium	CELF4
SNAP25	4.77124e-32	0.404018	0.146	0.025	1.74632e-27	Otic Neural Primordium	SNAP25
RAB3A	9.31129e-32	0.427984	0.154	0.028	3.40802e-27	Otic Neural Primordium	RAB3A
FAM110A	1.91478e-31	0.518644	0.176	0.037	7.00828e-27	Otic Neural Primordium	FAM110A
KIF21A.2	2.57097e-31	0.718979	0.311	0.106	9.41002e-27	Otic Neural Primordium	KIF21A
CXXC4.2	3.50865e-31	0.63745	0.261	0.077	1.2842e-26	Otic Neural Primordium	CXXC4
RPL8	4.13627e-31	-0.347405	0.98	0.994	1.51392e-26	Otic Neural Primordium	RPL8
PHF21B	1.42449e-30	0.417715	0.146	0.026	5.21376e-26	Otic Neural Primordium	PHF21B
VIM.1	1.43737e-30	-0.554665	0.894	0.989	5.26093e-26	Otic Neural Primordium	VIM
PLK3	1.50795e-30	0.425312	0.168	0.035	5.51925e-26	Otic Neural Primordium	PLK3
EEF1D	2.58397e-30	-0.559292	0.734	0.919	9.4576e-26	Otic Neural Primordium	EEF1D
APOE.4	2.72876e-30	-1.39276	0.322	0.597	9.98755e-26	Otic Neural Primordium	APOE
POU2F2	4.95108e-30	0.317359	0.101	0.012	1.81215e-25	Otic Neural Primordium	POU2F2
RPS6	1.16585e-29	-0.348498	0.986	0.994	4.26712e-25	Otic Neural Primordium	RPS6
NGFR	1.42819e-29	0.476573	0.137	0.024	5.22732e-25	Otic Neural Primordium	NGFR
MGST1.4	2.06416e-29	-0.849706	0.364	0.659	7.55504e-25	Otic Neural Primordium	MGST1
POU3F2.3	2.16135e-29	0.57392	0.333	0.12	7.91074e-25	Otic Neural Primordium	POU3F2
RPS24	3.67209e-29	-0.318882	0.994	0.997	1.34402e-24	Otic Neural Primordium	RPS24
TSPAN5	3.81296e-29	0.693452	0.381	0.157	1.39558e-24	Otic Neural Primordium	TSPAN5
SAT1.3	4.15412e-29	-1.28864	0.487	0.704	1.52045e-24	Otic Neural Primordium	SAT1
PGM2L1	4.45469e-29	0.567472	0.314	0.111	1.63046e-24	Otic Neural Primordium	PGM2L1
THSD7A	5.39038e-29	0.539008	0.202	0.051	1.97293e-24	Otic Neural Primordium	THSD7A
MT1X	1.27e-28	1.27453	0.16	0.034	4.64831e-24	Otic Neural Primordium	MT1X
NAV2	1.41445e-28	0.676966	0.235	0.07	5.17703e-24	Otic Neural Primordium	NAV2
C11orf96	1.74251e-28	0.480587	0.146	0.028	6.37774e-24	Otic Neural Primordium	C11orf96
RPS27A	3.41559e-28	-0.309	1	0.996	1.25014e-23	Otic Neural Primordium	RPS27A
DCLK1	6.97615e-28	0.382825	0.162	0.035	2.55334e-23	Otic Neural Primordium	DCLK1
RPS3A	7.41687e-28	-0.323096	0.994	0.998	2.71465e-23	Otic Neural Primordium	RPS3A
GSE1	8.28016e-28	0.574502	0.235	0.071	3.03062e-23	Otic Neural Primordium	GSE1
BTBD17	8.89836e-28	0.479551	0.162	0.035	3.25689e-23	Otic Neural Primordium	BTBD17
TMEM169	1.35573e-27	0.394971	0.143	0.028	4.96211e-23	Otic Neural Primordium	TMEM169
JPT1.2	1.85472e-27	0.637422	0.902	0.789	6.78848e-23	Otic Neural Primordium	JPT1
AFAP1	3.53026e-27	0.50281	0.224	0.066	1.29211e-22	Otic Neural Primordium	AFAP1
CNST	4.79946e-27	0.526387	0.171	0.04	1.75665e-22	Otic Neural Primordium	CNST
NDUFA4	5.54371e-27	0.423763	0.992	0.962	2.02905e-22	Otic Neural Primordium	NDUFA4
ADGRG1	5.74916e-27	0.259609	0.115	0.018	2.10425e-22	Otic Neural Primordium	ADGRG1
S100A11.4	5.87558e-27	-1.32709	0.451	0.674	2.15052e-22	Otic Neural Primordium	S100A11
PPP1R1A.3	9.14925e-27	0.704687	0.325	0.126	3.34872e-22	Otic Neural Primordium	PPP1R1A
GLRX	1.58683e-26	0.655945	0.275	0.096	5.80797e-22	Otic Neural Primordium	GLRX
FGF18.4	2.54536e-26	0.536593	0.291	0.1	9.31627e-22	Otic Neural Primordium	FGF18
GABARAP	2.58934e-26	0.528086	0.941	0.923	9.47726e-22	Otic Neural Primordium	GABARAP
EBF1.1	3.06185e-26	0.573214	0.269	0.092	1.12067e-21	Otic Neural Primordium	EBF1
ID1.2	6.02957e-26	-0.920351	0.451	0.7	2.20688e-21	Otic Neural Primordium	ID1
NEFL.4	1.8096e-25	1.06789	0.597	0.388	6.62333e-21	Otic Neural Primordium	NEFL
TTLL7	2.52951e-25	0.46961	0.162	0.038	9.25825e-21	Otic Neural Primordium	TTLL7
RPL39	2.89684e-25	-0.274208	0.989	0.998	1.06027e-20	Otic Neural Primordium	RPL39
CAMK2N1.1	2.94138e-25	0.85308	0.417	0.207	1.07658e-20	Otic Neural Primordium	CAMK2N1
NDUFB8	3.13755e-25	0.684617	0.849	0.788	1.14838e-20	Otic Neural Primordium	NDUFB8
BRSK2	7.07516e-25	0.338469	0.143	0.03	2.58958e-20	Otic Neural Primordium	BRSK2
CCNI	1.10852e-24	0.536174	0.922	0.871	4.05731e-20	Otic Neural Primordium	CCNI
RPS3	1.70988e-24	-0.285125	0.994	0.996	6.25833e-20	Otic Neural Primordium	RPS3
SLC1A2	2.17029e-24	0.39077	0.106	0.018	7.94347e-20	Otic Neural Primordium	SLC1A2
HOXC4.2	2.22809e-24	0.588893	0.23	0.073	8.15505e-20	Otic Neural Primordium	HOXC4
NPM1.2	2.26394e-24	-0.376928	0.95	0.988	8.28624e-20	Otic Neural Primordium	NPM1
ASS1	3.69678e-24	0.348493	0.126	0.025	1.35306e-19	Otic Neural Primordium	ASS1
C3orf14	4.06589e-24	0.646159	0.317	0.128	1.48816e-19	Otic Neural Primordium	C3orf14
AP2S1.2	4.52037e-24	-0.62402	0.611	0.809	1.6545e-19	Otic Neural Primordium	AP2S1
CAMK2N2	8.10245e-24	0.329569	0.104	0.017	2.96558e-19	Otic Neural Primordium	CAMK2N2
IFITM3.4	8.61717e-24	-0.818603	0.305	0.568	3.15397e-19	Otic Neural Primordium	IFITM3
RPL32	1.23908e-23	-0.288983	0.989	0.997	4.53515e-19	Otic Neural Primordium	RPL32
GSTO1.3	1.78687e-23	-0.66388	0.392	0.641	6.54011e-19	Otic Neural Primordium	GSTO1
AKAP12.3	2.44216e-23	-0.97188	0.378	0.62	8.93855e-19	Otic Neural Primordium	AKAP12
RPS14	3.34465e-23	-0.28419	0.994	0.997	1.22418e-18	Otic Neural Primordium	RPS14
PLXNA3	5.23905e-23	0.433352	0.162	0.042	1.91754e-18	Otic Neural Primordium	PLXNA3
HSP90B1.3	6.14128e-23	-0.54905	0.739	0.907	2.24777e-18	Otic Neural Primordium	HSP90B1
RPAIN	7.2781e-23	0.664023	0.759	0.592	2.66386e-18	Otic Neural Primordium	RPAIN
RPS9	8.12448e-23	-0.274414	0.989	0.992	2.97364e-18	Otic Neural Primordium	RPS9
RHOU.3	8.73212e-23	0.646352	0.375	0.175	3.19604e-18	Otic Neural Primordium	RHOU
NKAIN1	1.12821e-22	0.485881	0.174	0.048	4.12936e-18	Otic Neural Primordium	NKAIN1
KIF1A	1.15376e-22	0.382554	0.165	0.043	4.22286e-18	Otic Neural Primordium	KIF1A
ACTG1.3	1.21448e-22	0.365664	1	0.991	4.44512e-18	Otic Neural Primordium	ACTG1
GPC2	1.29119e-22	0.684299	0.353	0.159	4.72588e-18	Otic Neural Primordium	GPC2
SH3BGRL3.2	1.35311e-22	0.723088	0.776	0.647	4.95251e-18	Otic Neural Primordium	SH3BGRL3
SPARC.1	1.82607e-22	-0.715758	0.28	0.531	6.68358e-18	Otic Neural Primordium	SPARC
RPL28.1	3.27343e-22	-0.27983	0.992	0.995	1.19811e-17	Otic Neural Primordium	RPL28
GREB1L	3.59457e-22	0.427985	0.188	0.055	1.31565e-17	Otic Neural Primordium	GREB1L
ZFP36L1.3	4.29046e-22	-0.701612	0.387	0.648	1.57035e-17	Otic Neural Primordium	ZFP36L1
H3F3B	9.05345e-22	0.355185	0.989	0.973	3.31365e-17	Otic Neural Primordium	H3F3B
RPL19	1.29122e-21	-0.290726	0.983	0.996	4.72599e-17	Otic Neural Primordium	RPL19
COL2A1.3	1.29373e-21	-0.709131	0.333	0.569	4.73517e-17	Otic Neural Primordium	COL2A1
RPS19	1.67994e-21	-0.258384	0.997	1	6.14875e-17	Otic Neural Primordium	RPS19
FYN	2.34113e-21	0.619139	0.479	0.261	8.56877e-17	Otic Neural Primordium	FYN
CALR.4	3.54796e-21	-0.650825	0.605	0.801	1.29859e-16	Otic Neural Primordium	CALR
B2M.3	5.88462e-21	-0.645835	0.546	0.735	2.15383e-16	Otic Neural Primordium	B2M
NUAK1	6.57075e-21	0.544553	0.21	0.07	2.40496e-16	Otic Neural Primordium	NUAK1
PTPRZ1	1.05009e-20	0.492369	0.224	0.079	3.84345e-16	Otic Neural Primordium	PTPRZ1
ADAM12	2.23121e-20	0.28743	0.129	0.03	8.16647e-16	Otic Neural Primordium	ADAM12
C18orf32	3.52354e-20	0.759721	0.627	0.45	1.28965e-15	Otic Neural Primordium	C18orf32
INAFM1	6.7359e-20	0.650071	0.328	0.152	2.46541e-15	Otic Neural Primordium	INAFM1
CALD1.4	9.18307e-20	-0.761184	0.504	0.693	3.3611e-15	Otic Neural Primordium	CALD1
RPLP0	9.19841e-20	-0.358257	0.922	0.982	3.36671e-15	Otic Neural Primordium	RPLP0
EPB41.1	9.70422e-20	0.815103	0.482	0.292	3.55184e-15	Otic Neural Primordium	EPB41
RPL36	1.5367e-19	-0.267073	0.983	0.991	5.62447e-15	Otic Neural Primordium	RPL36
BLVRB.1	1.58665e-19	-0.605386	0.314	0.556	5.80729e-15	Otic Neural Primordium	BLVRB
GABRB3	1.68841e-19	0.263254	0.115	0.025	6.17976e-15	Otic Neural Primordium	GABRB3
VCAN.4	2.0282e-19	-0.7389	0.401	0.642	7.42341e-15	Otic Neural Primordium	VCAN
PRDX6	2.85774e-19	-0.52235	0.599	0.801	1.04596e-14	Otic Neural Primordium	PRDX6
RPL27A	3.72909e-19	-0.380911	0.871	0.958	1.36488e-14	Otic Neural Primordium	RPL27A
NRG1.1	4.56356e-19	0.463226	0.193	0.064	1.67031e-14	Otic Neural Primordium	NRG1
OLIG3	5.41333e-19	0.386896	0.12	0.028	1.98133e-14	Otic Neural Primordium	OLIG3
LINGO1	7.29921e-19	0.494706	0.182	0.059	2.67158e-14	Otic Neural Primordium	LINGO1
LUM.4	8.88911e-19	-1.26646	0.275	0.473	3.2535e-14	Otic Neural Primordium	LUM
MIF	9.05314e-19	-0.336952	0.947	0.984	3.31354e-14	Otic Neural Primordium	MIF
TMEFF1.2	9.48544e-19	0.596293	0.375	0.192	3.47177e-14	Otic Neural Primordium	TMEFF1
TERF2IP	1.26853e-18	0.791586	0.524	0.343	4.64294e-14	Otic Neural Primordium	TERF2IP
GNG5	1.36361e-18	0.507432	0.938	0.906	4.99093e-14	Otic Neural Primordium	GNG5
ENC1	2.09641e-18	0.626195	0.266	0.113	7.67307e-14	Otic Neural Primordium	ENC1
NPC2.3	2.76984e-18	-0.593545	0.395	0.62	1.01379e-13	Otic Neural Primordium	NPC2
ROBO2	3.10039e-18	0.310756	0.137	0.037	1.13477e-13	Otic Neural Primordium	ROBO2
CELSR2	6.11459e-18	0.41309	0.216	0.08	2.238e-13	Otic Neural Primordium	CELSR2
MSX1.2	6.25713e-18	-0.76425	0.252	0.481	2.29017e-13	Otic Neural Primordium	MSX1
MEIS2	7.20906e-18	0.583899	0.487	0.304	2.63859e-13	Otic Neural Primordium	MEIS2
AC103702.1.4	7.26601e-18	0.428742	0.241	0.094	2.65943e-13	Otic Neural Primordium	AC103702.1
ADD3.4	7.92132e-18	-0.743083	0.275	0.487	2.89928e-13	Otic Neural Primordium	ADD3
IFITM2.3	8.51683e-18	-0.678448	0.221	0.44	3.11724e-13	Otic Neural Primordium	IFITM2
SNRPN	9.06147e-18	0.68449	0.717	0.583	3.31659e-13	Otic Neural Primordium	SNRPN
CXCR4	9.12367e-18	0.347726	0.14	0.039	3.33935e-13	Otic Neural Primordium	CXCR4
AC004540.2.3	9.52083e-18	0.655241	0.434	0.245	3.48472e-13	Otic Neural Primordium	AC004540.2
STMN3	1.14854e-17	0.313101	0.171	0.055	4.20376e-13	Otic Neural Primordium	STMN3
TGFBI.4	1.78607e-17	-0.861069	0.202	0.413	6.53718e-13	Otic Neural Primordium	TGFBI
TYMS.3	2.30388e-17	-0.579302	0.482	0.706	8.43245e-13	Otic Neural Primordium	TYMS
FNDC5.2	2.91443e-17	0.590322	0.317	0.154	1.06671e-12	Otic Neural Primordium	FNDC5
PCSK1N.1	3.98525e-17	0.692339	0.328	0.165	1.45864e-12	Otic Neural Primordium	PCSK1N
ATP6V1G2	5.5962e-17	0.310298	0.109	0.026	2.04826e-12	Otic Neural Primordium	ATP6V1G2
PPP1R14A	7.73593e-17	0.437181	0.154	0.048	2.83143e-12	Otic Neural Primordium	PPP1R14A
SPRY1.3	1.03687e-16	-0.746998	0.297	0.512	3.79503e-12	Otic Neural Primordium	SPRY1
PCDH17	1.04403e-16	0.323645	0.143	0.042	3.82127e-12	Otic Neural Primordium	PCDH17
HSPB1.2	1.09813e-16	-0.563786	0.319	0.525	4.01926e-12	Otic Neural Primordium	HSPB1
CTNNA2	1.70733e-16	0.26245	0.129	0.036	6.24901e-12	Otic Neural Primordium	CTNNA2
FABP3.3	1.83709e-16	0.673923	0.272	0.125	6.72393e-12	Otic Neural Primordium	FABP3
COL3A1.4	2.81741e-16	-1.30282	0.294	0.473	1.0312e-11	Otic Neural Primordium	COL3A1
CBFA2T2	2.86537e-16	0.383781	0.216	0.084	1.04876e-11	Otic Neural Primordium	CBFA2T2
HAS2.4	2.86781e-16	-0.925172	0.182	0.389	1.04965e-11	Otic Neural Primordium	HAS2
CDC42EP5.4	3.53263e-16	-0.688348	0.232	0.436	1.29298e-11	Otic Neural Primordium	CDC42EP5
HLA-C	3.91317e-16	0.510869	0.252	0.109	1.43226e-11	Otic Neural Primordium	HLA-C
PMEL	4.05023e-16	0.798686	0.283	0.135	1.48242e-11	Otic Neural Primordium	PMEL
SRP14	5.97779e-16	0.296586	0.972	0.977	2.18793e-11	Otic Neural Primordium	SRP14
DPYSL3.2	6.81821e-16	0.633013	0.275	0.127	2.49553e-11	Otic Neural Primordium	DPYSL3
VAV2	7.91251e-16	0.312086	0.112	0.029	2.89606e-11	Otic Neural Primordium	VAV2
HOXC9.4	1.46628e-15	0.48844	0.325	0.159	5.36674e-11	Otic Neural Primordium	HOXC9
NUDT11	1.80401e-15	0.436416	0.235	0.099	6.60287e-11	Otic Neural Primordium	NUDT11
PHLDA1.4	3.11105e-15	0.687085	0.423	0.25	1.13867e-10	Otic Neural Primordium	PHLDA1
EEF1B2	3.18665e-15	-0.316941	0.896	0.958	1.16634e-10	Otic Neural Primordium	EEF1B2
EIF1B	3.30846e-15	0.458532	0.787	0.693	1.21093e-10	Otic Neural Primordium	EIF1B
MYBL1	3.55812e-15	0.417374	0.151	0.051	1.30231e-10	Otic Neural Primordium	MYBL1
SEZ6L2.1	3.76251e-15	0.525543	0.258	0.118	1.37712e-10	Otic Neural Primordium	SEZ6L2
SPSB4	4.29842e-15	0.307242	0.143	0.045	1.57326e-10	Otic Neural Primordium	SPSB4
GAP43.2	4.38103e-15	0.810355	0.272	0.133	1.6035e-10	Otic Neural Primordium	GAP43
MIR99AHG.1	5.37664e-15	-0.541166	0.232	0.439	1.9679e-10	Otic Neural Primordium	MIR99AHG
AUTS2.1	6.70697e-15	0.594971	0.423	0.251	2.45482e-10	Otic Neural Primordium	AUTS2
CDH11.4	6.73794e-15	-0.673669	0.165	0.353	2.46615e-10	Otic Neural Primordium	CDH11
MXRA7	7.21636e-15	0.52274	0.333	0.176	2.64126e-10	Otic Neural Primordium	MXRA7
WLS.1	7.88315e-15	-0.582189	0.294	0.489	2.88531e-10	Otic Neural Primordium	WLS
ST3GAL5	7.88648e-15	0.260591	0.126	0.037	2.88653e-10	Otic Neural Primordium	ST3GAL5
BGN.4	8.46352e-15	-0.945161	0.188	0.365	3.09773e-10	Otic Neural Primordium	BGN
PHPT1.3	1.1798e-14	-0.419427	0.742	0.89	4.31817e-10	Otic Neural Primordium	PHPT1
CCNB1.2	1.21184e-14	-0.770471	0.328	0.516	4.43544e-10	Otic Neural Primordium	CCNB1
HOTAIRM1.4	1.66841e-14	0.517711	0.322	0.164	6.10655e-10	Otic Neural Primordium	HOTAIRM1
MIB1	2.10138e-14	0.538442	0.375	0.209	7.69126e-10	Otic Neural Primordium	MIB1
TMEM97.1	2.28875e-14	0.564654	0.759	0.658	8.37704e-10	Otic Neural Primordium	TMEM97
OSTC.1	2.7426e-14	-0.429275	0.681	0.819	1.00382e-09	Otic Neural Primordium	OSTC
SEMA6D	3.35605e-14	0.427043	0.246	0.112	1.22835e-09	Otic Neural Primordium	SEMA6D
TWIST1.4	4.01213e-14	-0.873091	0.258	0.43	1.46848e-09	Otic Neural Primordium	TWIST1
DRAXIN.3	6.15458e-14	0.434396	0.314	0.159	2.25264e-09	Otic Neural Primordium	DRAXIN
RCN2.3	7.08955e-14	0.417083	0.852	0.765	2.59485e-09	Otic Neural Primordium	RCN2
GDI1	7.41333e-14	0.452938	0.314	0.163	2.71335e-09	Otic Neural Primordium	GDI1
SFRP2.4	7.88954e-14	-0.834085	0.204	0.389	2.88765e-09	Otic Neural Primordium	SFRP2
KLHL24.1	9.50365e-14	0.45727	0.305	0.156	3.47843e-09	Otic Neural Primordium	KLHL24
RPL23A	9.79336e-14	-0.271916	0.944	0.983	3.58447e-09	Otic Neural Primordium	RPL23A
FABP7.4	9.97391e-14	0.937458	0.591	0.453	3.65055e-09	Otic Neural Primordium	FABP7
SIVA1.3	1.00502e-13	-0.439436	0.51	0.692	3.67848e-09	Otic Neural Primordium	SIVA1
RCOR2	1.01304e-13	0.510176	0.227	0.101	3.70784e-09	Otic Neural Primordium	RCOR2
VASH2	1.03213e-13	0.357958	0.168	0.063	3.77769e-09	Otic Neural Primordium	VASH2
RHBDL3	1.12109e-13	0.31627	0.115	0.034	4.10331e-09	Otic Neural Primordium	RHBDL3
PFN1.1	1.16677e-13	-0.334535	0.854	0.95	4.27049e-09	Otic Neural Primordium	PFN1
CPE.2	1.28232e-13	0.678252	0.546	0.386	4.69341e-09	Otic Neural Primordium	CPE
FRZB.4	1.31815e-13	-0.770584	0.216	0.392	4.82454e-09	Otic Neural Primordium	FRZB
VAMP2	1.34016e-13	0.54967	0.529	0.36	4.9051e-09	Otic Neural Primordium	VAMP2
TPM1.3	1.41294e-13	-0.727002	0.496	0.644	5.17151e-09	Otic Neural Primordium	TPM1
PKIA	1.66218e-13	0.488084	0.252	0.12	6.08373e-09	Otic Neural Primordium	PKIA
RALGDS	2.18191e-13	0.453407	0.216	0.094	7.98601e-09	Otic Neural Primordium	RALGDS
EVA1B.4	2.34838e-13	-0.604269	0.179	0.356	8.59531e-09	Otic Neural Primordium	EVA1B
HOXC6.4	2.73945e-13	0.500157	0.303	0.158	1.00267e-08	Otic Neural Primordium	HOXC6
GDAP1	2.88974e-13	0.318847	0.16	0.059	1.05767e-08	Otic Neural Primordium	GDAP1
C14orf132	2.96197e-13	0.387529	0.246	0.116	1.08411e-08	Otic Neural Primordium	C14orf132
ANXA1.4	3.02191e-13	-0.811411	0.067	0.23	1.10605e-08	Otic Neural Primordium	ANXA1
TUBB4B.2	3.53281e-13	-0.626892	0.644	0.782	1.29304e-08	Otic Neural Primordium	TUBB4B
CKS1B.3	3.58006e-13	-0.472477	0.597	0.757	1.31034e-08	Otic Neural Primordium	CKS1B
HMGN3	4.32775e-13	-0.392254	0.706	0.841	1.584e-08	Otic Neural Primordium	HMGN3
PEG10.4	4.66445e-13	-0.749878	0.546	0.674	1.70724e-08	Otic Neural Primordium	PEG10
GABRG3	6.62775e-13	0.262637	0.101	0.028	2.42582e-08	Otic Neural Primordium	GABRG3
TMA7	8.50791e-13	-0.315824	0.854	0.94	3.11398e-08	Otic Neural Primordium	TMA7
PRRX1.4	8.588e-13	-0.596509	0.14	0.308	3.1433e-08	Otic Neural Primordium	PRRX1
RPA3.3	9.81283e-13	-0.497717	0.457	0.63	3.59159e-08	Otic Neural Primordium	RPA3
NQO1.2	1.00846e-12	-0.489423	0.118	0.292	3.69108e-08	Otic Neural Primordium	NQO1
HOXC8.4	1.17014e-12	0.541362	0.286	0.146	4.28285e-08	Otic Neural Primordium	HOXC8
LIX1.4	1.2893e-12	-0.544739	0.084	0.245	4.71895e-08	Otic Neural Primordium	LIX1
MICOS10	1.6085e-12	-0.386477	0.655	0.801	5.88726e-08	Otic Neural Primordium	MICOS10
FTH1.4	1.66635e-12	-0.299566	0.972	0.992	6.09901e-08	Otic Neural Primordium	FTH1
MAPK8	1.81803e-12	0.430549	0.216	0.097	6.65417e-08	Otic Neural Primordium	MAPK8
TUBB2A	2.2959e-12	0.60945	0.406	0.254	8.40322e-08	Otic Neural Primordium	TUBB2A
PRDX4	2.44856e-12	-0.398309	0.619	0.787	8.96196e-08	Otic Neural Primordium	PRDX4
RGMB	2.47074e-12	0.367279	0.185	0.077	9.04317e-08	Otic Neural Primordium	RGMB
RPL22L1.2	3.53131e-12	-0.504703	0.359	0.538	1.29249e-07	Otic Neural Primordium	RPL22L1
CRYBG3	3.91623e-12	0.332393	0.162	0.064	1.43338e-07	Otic Neural Primordium	CRYBG3
CALM1.1	5.37473e-12	0.444507	0.871	0.836	1.96721e-07	Otic Neural Primordium	CALM1
TIMP1.4	5.62123e-12	-0.56103	0.353	0.517	2.05743e-07	Otic Neural Primordium	TIMP1
EEF1G	6.18612e-12	-0.277269	0.936	0.973	2.26418e-07	Otic Neural Primordium	EEF1G
GPX8.3	6.73188e-12	-0.468495	0.188	0.356	2.46394e-07	Otic Neural Primordium	GPX8
IER3.3	7.56927e-12	-0.589827	0.193	0.367	2.77043e-07	Otic Neural Primordium	IER3
CALU.4	7.68476e-12	-0.476531	0.401	0.562	2.8127e-07	Otic Neural Primordium	CALU
SERPINH1.3	7.98615e-12	-0.507961	0.23	0.4	2.92301e-07	Otic Neural Primordium	SERPINH1
NRXN3	8.5113e-12	0.275875	0.129	0.045	3.11522e-07	Otic Neural Primordium	NRXN3
BAZ2B	9.4082e-12	0.485351	0.401	0.251	3.44349e-07	Otic Neural Primordium	BAZ2B
TFPI.4	9.79514e-12	-0.4706	0.067	0.216	3.58512e-07	Otic Neural Primordium	TFPI
SSR4.1	1.01374e-11	0.429728	0.793	0.706	3.7104e-07	Otic Neural Primordium	SSR4
HSPB11	1.01994e-11	-0.44502	0.286	0.467	3.7331e-07	Otic Neural Primordium	HSPB11
SNCA.4	1.05378e-11	-0.607539	0.221	0.388	3.85694e-07	Otic Neural Primordium	SNCA
BCL7C	1.09955e-11	-0.502949	0.308	0.474	4.02445e-07	Otic Neural Primordium	BCL7C
NCL.2	1.35222e-11	-0.367716	0.829	0.92	4.94925e-07	Otic Neural Primordium	NCL
SMC4.2	1.41329e-11	-0.483072	0.328	0.496	5.17277e-07	Otic Neural Primordium	SMC4
C1QTNF4.4	1.91507e-11	-0.585377	0.249	0.403	7.00935e-07	Otic Neural Primordium	C1QTNF4
NAPB	2.5199e-11	0.266992	0.118	0.04	9.22309e-07	Otic Neural Primordium	NAPB
CENPF.2	2.56452e-11	-0.574537	0.515	0.675	9.38641e-07	Otic Neural Primordium	CENPF
C4orf48.2	2.89604e-11	0.462135	0.784	0.743	1.05998e-06	Otic Neural Primordium	C4orf48
PDXK.1	2.91391e-11	-0.413143	0.188	0.358	1.06652e-06	Otic Neural Primordium	PDXK
ACVR2B.1	3.03779e-11	0.449219	0.345	0.207	1.11186e-06	Otic Neural Primordium	ACVR2B
DCN.4	3.05059e-11	-0.702704	0.193	0.351	1.11655e-06	Otic Neural Primordium	DCN
POLR2L	3.10388e-11	-0.317125	0.65	0.793	1.13605e-06	Otic Neural Primordium	POLR2L
HMGB1.1	3.34367e-11	-0.285512	0.938	0.975	1.22382e-06	Otic Neural Primordium	HMGB1
COL5A2.4	3.96641e-11	-0.525749	0.154	0.317	1.45174e-06	Otic Neural Primordium	COL5A2
AGO1	3.98512e-11	0.448245	0.272	0.147	1.45859e-06	Otic Neural Primordium	AGO1
PLEKHA5	4.2489e-11	-0.489943	0.319	0.485	1.55514e-06	Otic Neural Primordium	PLEKHA5
MARCKSL1.1	4.70433e-11	0.264131	0.978	0.97	1.72183e-06	Otic Neural Primordium	MARCKSL1
DUSP6.1	4.78684e-11	-0.506255	0.361	0.535	1.75203e-06	Otic Neural Primordium	DUSP6
DANCR.1	5.14226e-11	0.551369	0.605	0.479	1.88212e-06	Otic Neural Primordium	DANCR
ISYNA1	5.61846e-11	-0.429745	0.465	0.636	2.05641e-06	Otic Neural Primordium	ISYNA1
LRRN1.2	5.92812e-11	0.375246	0.252	0.129	2.16975e-06	Otic Neural Primordium	LRRN1
SLC1A3.4	5.9558e-11	-0.728591	0.224	0.385	2.17988e-06	Otic Neural Primordium	SLC1A3
SKAP2.1	6.13976e-11	0.38951	0.202	0.095	2.24721e-06	Otic Neural Primordium	SKAP2
ZIC2.1	6.35204e-11	-0.380908	0.479	0.636	2.32491e-06	Otic Neural Primordium	ZIC2
FGFBP3.4	6.53861e-11	-0.566147	0.389	0.544	2.3932e-06	Otic Neural Primordium	FGFBP3
BCL7A.2	7.41484e-11	0.470529	0.415	0.272	2.71391e-06	Otic Neural Primordium	BCL7A
SERF2.1	8.04024e-11	-0.264615	0.938	0.975	2.94281e-06	Otic Neural Primordium	SERF2
TACC2	8.42747e-11	0.373967	0.157	0.064	3.08454e-06	Otic Neural Primordium	TACC2
NCS1	8.53952e-11	0.421593	0.207	0.1	3.12555e-06	Otic Neural Primordium	NCS1
PBX3	9.63121e-11	0.408497	0.322	0.188	3.52512e-06	Otic Neural Primordium	PBX3
LGALS1.4	9.94188e-11	-0.591044	0.168	0.322	3.63883e-06	Otic Neural Primordium	LGALS1
APLP1.2	1.02515e-10	0.506402	0.328	0.191	3.75216e-06	Otic Neural Primordium	APLP1
MDFI.4	1.06894e-10	-0.50404	0.216	0.37	3.91244e-06	Otic Neural Primordium	MDFI
SLC22A17	1.31898e-10	0.447439	0.227	0.115	4.8276e-06	Otic Neural Primordium	SLC22A17
RTN3.3	1.37076e-10	0.506163	0.482	0.34	5.01713e-06	Otic Neural Primordium	RTN3
TPM4.4	1.42388e-10	-0.454238	0.532	0.669	5.21155e-06	Otic Neural Primordium	TPM4
COL18A1	1.55234e-10	-0.418366	0.112	0.259	5.68173e-06	Otic Neural Primordium	COL18A1
CLTA	1.61631e-10	-0.323441	0.748	0.865	5.91586e-06	Otic Neural Primordium	CLTA
DPYSL4	1.63435e-10	0.381651	0.216	0.104	5.98187e-06	Otic Neural Primordium	DPYSL4
NDUFAF8.2	1.88047e-10	-0.379631	0.356	0.526	6.88271e-06	Otic Neural Primordium	NDUFAF8
FBN2.1	2.47738e-10	-0.411152	0.162	0.315	9.06744e-06	Otic Neural Primordium	FBN2
H2AFJ.4	2.5046e-10	-0.481698	0.277	0.437	9.16709e-06	Otic Neural Primordium	H2AFJ
KDELR2.1	2.70509e-10	-0.419492	0.328	0.491	9.90091e-06	Otic Neural Primordium	KDELR2
DNAJC12.3	2.78896e-10	0.376754	0.263	0.142	1.02079e-05	Otic Neural Primordium	DNAJC12
SSR3.2	2.83738e-10	-0.385081	0.482	0.639	1.03851e-05	Otic Neural Primordium	SSR3
MAP1A	2.93712e-10	0.394111	0.221	0.112	1.07502e-05	Otic Neural Primordium	MAP1A
NDUFC1	3.04867e-10	-0.404051	0.423	0.576	1.11584e-05	Otic Neural Primordium	NDUFC1
HOMER3.1	3.0676e-10	0.514226	0.496	0.357	1.12277e-05	Otic Neural Primordium	HOMER3
PIK3R3	3.17847e-10	0.471764	0.403	0.263	1.16335e-05	Otic Neural Primordium	PIK3R3
ST7	3.58983e-10	0.277583	0.112	0.04	1.31392e-05	Otic Neural Primordium	ST7
RPL7	3.81061e-10	-0.260963	0.908	0.955	1.39472e-05	Otic Neural Primordium	RPL7
HIST1H4C.4	3.83932e-10	-0.383611	0.644	0.812	1.40523e-05	Otic Neural Primordium	HIST1H4C
BEX2.1	3.97413e-10	0.609378	0.513	0.402	1.45457e-05	Otic Neural Primordium	BEX2
ITM2A.4	4.08366e-10	-0.726778	0.176	0.323	1.49466e-05	Otic Neural Primordium	ITM2A
SEPTIN3	4.18537e-10	0.304943	0.12	0.045	1.53189e-05	Otic Neural Primordium	SEPTIN3
ACSL4	4.299e-10	0.499539	0.294	0.168	1.57348e-05	Otic Neural Primordium	ACSL4
DNPH1.1	4.89092e-10	-0.407347	0.331	0.49	1.79012e-05	Otic Neural Primordium	DNPH1
KRT18.3	5.864e-10	-0.610332	0.171	0.313	2.14628e-05	Otic Neural Primordium	KRT18
HES1.1	6.48971e-10	-0.496563	0.168	0.312	2.3753e-05	Otic Neural Primordium	HES1
HMGA2	6.59109e-10	-0.409821	0.325	0.487	2.41241e-05	Otic Neural Primordium	HMGA2
TAGLN2	7.00526e-10	0.517039	0.266	0.149	2.564e-05	Otic Neural Primordium	TAGLN2
PRKDC.3	7.08017e-10	-0.347309	0.644	0.786	2.59141e-05	Otic Neural Primordium	PRKDC
MAGED2.2	7.12618e-10	-0.385399	0.563	0.713	2.60825e-05	Otic Neural Primordium	MAGED2
UQCRH	7.24324e-10	-0.271391	0.871	0.934	2.6511e-05	Otic Neural Primordium	UQCRH
ERG28.1	7.40412e-10	-0.401348	0.417	0.57	2.70998e-05	Otic Neural Primordium	ERG28
TSPAN18.3	8.02153e-10	0.374657	0.283	0.158	2.93596e-05	Otic Neural Primordium	TSPAN18
HSPA5.2	8.45021e-10	-0.3626	0.546	0.68	3.09286e-05	Otic Neural Primordium	HSPA5
ROBO3	8.93053e-10	0.283704	0.134	0.054	3.26866e-05	Otic Neural Primordium	ROBO3
SARS	9.15768e-10	0.513675	0.521	0.399	3.3518e-05	Otic Neural Primordium	SARS
CEBPD.4	9.72031e-10	-0.464483	0.078	0.209	3.55773e-05	Otic Neural Primordium	CEBPD
TUBB6	9.80601e-10	-0.43377	0.263	0.418	3.5891e-05	Otic Neural Primordium	TUBB6
PAX3.4	1.01658e-09	0.439241	0.342	0.209	3.72077e-05	Otic Neural Primordium	PAX3
TLN1.3	1.0415e-09	-0.413952	0.216	0.363	3.81198e-05	Otic Neural Primordium	TLN1
SEC11C.1	1.07506e-09	0.47255	0.415	0.282	3.93483e-05	Otic Neural Primordium	SEC11C
PCLAF.3	1.09596e-09	-0.363277	0.37	0.534	4.01133e-05	Otic Neural Primordium	PCLAF
TPBG.3	1.16031e-09	-0.572636	0.261	0.411	4.24684e-05	Otic Neural Primordium	TPBG
RHOC.4	1.1694e-09	-0.463903	0.356	0.501	4.28012e-05	Otic Neural Primordium	RHOC
AFDN.2	1.24551e-09	0.407932	0.471	0.325	4.55869e-05	Otic Neural Primordium	AFDN
COL4A1.3	1.33164e-09	-0.480043	0.106	0.242	4.87393e-05	Otic Neural Primordium	COL4A1
JARID2	1.34454e-09	0.512237	0.339	0.218	4.92115e-05	Otic Neural Primordium	JARID2
TMEM59L	1.38656e-09	0.294376	0.115	0.043	5.07494e-05	Otic Neural Primordium	TMEM59L
RND2.2	1.39262e-09	0.446738	0.297	0.172	5.09712e-05	Otic Neural Primordium	RND2
GINS2.3	1.45203e-09	-0.460272	0.238	0.384	5.31456e-05	Otic Neural Primordium	GINS2
RPS27L.1	1.51256e-09	0.324399	0.927	0.924	5.53613e-05	Otic Neural Primordium	RPS27L
MKI67.3	1.52282e-09	-0.524466	0.359	0.509	5.57368e-05	Otic Neural Primordium	MKI67
ACAP3	1.61713e-09	0.318066	0.157	0.07	5.91887e-05	Otic Neural Primordium	ACAP3
NR6A1	1.61873e-09	0.382993	0.227	0.118	5.92472e-05	Otic Neural Primordium	NR6A1
DYNC1LI1.2	1.69079e-09	0.511307	0.507	0.378	6.18845e-05	Otic Neural Primordium	DYNC1LI1
DLGAP5.2	1.78586e-09	-0.572937	0.289	0.444	6.53643e-05	Otic Neural Primordium	DLGAP5
GKAP1.1	1.99638e-09	0.436737	0.238	0.128	7.30693e-05	Otic Neural Primordium	GKAP1
SELENOH	2.00637e-09	-0.322022	0.709	0.833	7.34351e-05	Otic Neural Primordium	SELENOH
NCKAP5	2.18595e-09	0.368068	0.118	0.045	8.0008e-05	Otic Neural Primordium	NCKAP5
BID	2.41007e-09	0.40919	0.294	0.174	8.82108e-05	Otic Neural Primordium	BID
EMP3.2	2.48945e-09	-0.391187	0.339	0.499	9.11163e-05	Otic Neural Primordium	EMP3
NR2F1.4	2.92974e-09	-0.550497	0.543	0.675	0.000107231	Otic Neural Primordium	NR2F1
BIRC5.2	3.02478e-09	-0.506122	0.364	0.5	0.00011071	Otic Neural Primordium	BIRC5
ENO1.3	3.10945e-09	-0.35531	0.742	0.854	0.000113809	Otic Neural Primordium	ENO1
NR3C1.4	3.34827e-09	-0.453188	0.109	0.237	0.00012255	Otic Neural Primordium	NR3C1
PREX2	3.41358e-09	0.390725	0.174	0.082	0.000124941	Otic Neural Primordium	PREX2
JAM2	3.47783e-09	0.291939	0.112	0.043	0.000127292	Otic Neural Primordium	JAM2
FOXC1.4	3.82951e-09	-0.509371	0.224	0.363	0.000140164	Otic Neural Primordium	FOXC1
DOK5	3.88083e-09	0.358408	0.168	0.079	0.000142042	Otic Neural Primordium	DOK5
KIF20B.2	4.31651e-09	-0.452304	0.246	0.401	0.000157989	Otic Neural Primordium	KIF20B
MGP.4	4.3559e-09	-1.00133	0.174	0.315	0.00015943	Otic Neural Primordium	MGP
MFAP4	4.67345e-09	0.288534	0.112	0.043	0.000171053	Otic Neural Primordium	MFAP4
HMGB2.1	5.25393e-09	-0.333385	0.616	0.785	0.000192299	Otic Neural Primordium	HMGB2
PTPRG	5.40421e-09	0.472107	0.23	0.126	0.0001978	Otic Neural Primordium	PTPRG
CEP170	5.50548e-09	0.526967	0.417	0.297	0.000201506	Otic Neural Primordium	CEP170
TMPO.2	6.1434e-09	-0.409258	0.462	0.604	0.000224854	Otic Neural Primordium	TMPO
ASPM.2	6.15509e-09	-0.431128	0.283	0.434	0.000225282	Otic Neural Primordium	ASPM
SNRPD2	6.19459e-09	-0.312522	0.723	0.856	0.000226728	Otic Neural Primordium	SNRPD2
TFDP2.2	6.63481e-09	0.48744	0.605	0.479	0.000242841	Otic Neural Primordium	TFDP2
NFIA.3	6.83537e-09	-0.503079	0.174	0.31	0.000250181	Otic Neural Primordium	NFIA
TRAF4	6.88407e-09	0.343081	0.364	0.233	0.000251964	Otic Neural Primordium	TRAF4
PHLDA2.3	7.7087e-09	-0.424345	0.039	0.147	0.000282146	Otic Neural Primordium	PHLDA2
NUTF2	7.87217e-09	-0.360472	0.479	0.62	0.000288129	Otic Neural Primordium	NUTF2
TOP2A.3	7.95258e-09	-0.395898	0.451	0.61	0.000291072	Otic Neural Primordium	TOP2A
ZIC1.1	8.46328e-09	-0.444052	0.23	0.376	0.000309765	Otic Neural Primordium	ZIC1
CARD19	8.7393e-09	0.419081	0.246	0.139	0.000319867	Otic Neural Primordium	CARD19
SEPTIN7.1	9.21916e-09	-0.271884	0.754	0.857	0.000337431	Otic Neural Primordium	SEPTIN7
ITGB3BP.1	9.49586e-09	-0.322313	0.283	0.439	0.000347558	Otic Neural Primordium	ITGB3BP
LRRC17.4	9.98382e-09	-0.404092	0.14	0.272	0.000365418	Otic Neural Primordium	LRRC17
RPS17.2	1.02066e-08	-0.297909	0.829	0.909	0.00037357	Otic Neural Primordium	RPS17
HSPE1.4	1.02967e-08	-0.315156	0.751	0.853	0.000376869	Otic Neural Primordium	HSPE1
SPATS2L.3	1.07846e-08	-0.408068	0.115	0.24	0.000394729	Otic Neural Primordium	SPATS2L
PPIG.2	1.09376e-08	-0.34408	0.501	0.647	0.000400328	Otic Neural Primordium	PPIG
SGO2.2	1.22364e-08	-0.487917	0.176	0.314	0.000447864	Otic Neural Primordium	SGO2
PLTP.1	1.2315e-08	-0.439485	0.182	0.316	0.00045074	Otic Neural Primordium	PLTP
SERINC3	1.26678e-08	0.265942	0.238	0.13	0.000463655	Otic Neural Primordium	SERINC3
SQSTM1.3	1.28698e-08	-0.425013	0.213	0.348	0.000471049	Otic Neural Primordium	SQSTM1
KIF11.2	1.35661e-08	-0.411614	0.157	0.298	0.000496534	Otic Neural Primordium	KIF11
PRMT2.2	1.36335e-08	-0.399965	0.289	0.438	0.000499	Otic Neural Primordium	PRMT2
FMC1.2	1.37495e-08	0.427541	0.487	0.354	0.000503247	Otic Neural Primordium	FMC1
VCL.3	1.44596e-08	-0.36684	0.213	0.355	0.000529236	Otic Neural Primordium	VCL
MRPL11.2	1.45472e-08	-0.371809	0.387	0.533	0.00053244	Otic Neural Primordium	MRPL11
TAGLN.1	1.72176e-08	-0.672043	0.078	0.196	0.00063018	Otic Neural Primordium	TAGLN
GCSH.3	1.8772e-08	-0.387983	0.518	0.651	0.000687074	Otic Neural Primordium	GCSH
HTRA1.2	2.06201e-08	-0.419532	0.084	0.199	0.000754715	Otic Neural Primordium	HTRA1
ATP6V0B	2.14986e-08	0.422169	0.627	0.534	0.000786869	Otic Neural Primordium	ATP6V0B
SINHCAF.2	2.44424e-08	0.413747	0.569	0.441	0.000894617	Otic Neural Primordium	SINHCAF
PLS3.3	2.51811e-08	-0.334388	0.261	0.405	0.000921652	Otic Neural Primordium	PLS3
MSX2.2	2.58308e-08	-0.402952	0.118	0.242	0.000945434	Otic Neural Primordium	MSX2
FLRT2.4	2.74774e-08	-0.48816	0.106	0.225	0.0010057	Otic Neural Primordium	FLRT2
ARL4D	2.75193e-08	0.395635	0.224	0.124	0.00100724	Otic Neural Primordium	ARL4D
CDKN2D.1	2.79923e-08	0.405501	0.294	0.181	0.00102455	Otic Neural Primordium	CDKN2D
AP1S2.3	2.83988e-08	0.388901	0.65	0.559	0.00103943	Otic Neural Primordium	AP1S2
BCL2L12.1	3.1633e-08	-0.376482	0.19	0.322	0.0011578	Otic Neural Primordium	BCL2L12
SNHG14.1	3.18772e-08	0.495812	0.557	0.469	0.00116674	Otic Neural Primordium	SNHG14
OAF.4	3.48867e-08	-0.382559	0.277	0.412	0.00127689	Otic Neural Primordium	OAF
KALRN	3.52302e-08	0.343578	0.162	0.08	0.00128946	Otic Neural Primordium	KALRN
TBPL1	3.58369e-08	0.362948	0.345	0.223	0.00131166	Otic Neural Primordium	TBPL1
UBXN1	3.59053e-08	0.382409	0.675	0.584	0.00131417	Otic Neural Primordium	UBXN1
AURKA.2	3.84629e-08	-0.393137	0.14	0.273	0.00140778	Otic Neural Primordium	AURKA
RANBP1.3	3.91489e-08	-0.310519	0.776	0.873	0.00143289	Otic Neural Primordium	RANBP1
NREP.3	4.02057e-08	0.418373	0.622	0.528	0.00147157	Otic Neural Primordium	NREP
SARAF	4.19257e-08	0.499833	0.563	0.463	0.00153452	Otic Neural Primordium	SARAF
SMARCA1.2	5.03155e-08	-0.361909	0.305	0.443	0.0018416	Otic Neural Primordium	SMARCA1
CDH6.3	5.10989e-08	-0.454589	0.132	0.249	0.00187027	Otic Neural Primordium	CDH6
MFAP2	5.25184e-08	-0.406581	0.238	0.366	0.00192223	Otic Neural Primordium	MFAP2
HDDC2.2	5.25593e-08	-0.344489	0.459	0.602	0.00192372	Otic Neural Primordium	HDDC2
TMBIM4	5.32233e-08	-0.326585	0.227	0.362	0.00194803	Otic Neural Primordium	TMBIM4
HAGH	5.56956e-08	0.467442	0.395	0.282	0.00203851	Otic Neural Primordium	HAGH
NASP.4	5.62046e-08	-0.335164	0.739	0.827	0.00205714	Otic Neural Primordium	NASP
MAP4K4	5.78914e-08	0.455363	0.571	0.465	0.00211888	Otic Neural Primordium	MAP4K4
AK1	5.86415e-08	0.454672	0.364	0.247	0.00214634	Otic Neural Primordium	AK1
GLI3.1	6.16885e-08	-0.39559	0.196	0.324	0.00225786	Otic Neural Primordium	GLI3
MRPS24	6.59979e-08	-0.327582	0.479	0.623	0.00241559	Otic Neural Primordium	MRPS24
ZFHX4	6.63231e-08	-0.383789	0.311	0.442	0.00242749	Otic Neural Primordium	ZFHX4
CCND1.4	6.94992e-08	-0.417529	0.426	0.572	0.00254374	Otic Neural Primordium	CCND1
RRM1.2	6.97805e-08	-0.424693	0.266	0.389	0.00255403	Otic Neural Primordium	RRM1
SPRY2.1	7.09249e-08	-0.402112	0.263	0.392	0.00259592	Otic Neural Primordium	SPRY2
ZNF385A	7.22553e-08	0.279345	0.143	0.066	0.00264462	Otic Neural Primordium	ZNF385A
KLHL28	7.75069e-08	0.263247	0.129	0.057	0.00283683	Otic Neural Primordium	KLHL28
ITGA1.3	7.79587e-08	-0.369337	0.048	0.151	0.00285337	Otic Neural Primordium	ITGA1
GRB2	8.00596e-08	0.363165	0.356	0.235	0.00293026	Otic Neural Primordium	GRB2
DPYSL5.3	8.13247e-08	0.329784	0.232	0.13	0.00297657	Otic Neural Primordium	DPYSL5
NUCKS1.1	8.45165e-08	-0.32876	0.748	0.853	0.00309339	Otic Neural Primordium	NUCKS1
SHF	8.47671e-08	0.271914	0.176	0.09	0.00310256	Otic Neural Primordium	SHF
KLC1	8.65039e-08	0.495369	0.364	0.251	0.00316613	Otic Neural Primordium	KLC1
CELF2	9.15147e-08	0.263133	0.151	0.072	0.00334953	Otic Neural Primordium	CELF2
CD164.3	9.16437e-08	-0.330303	0.19	0.321	0.00335425	Otic Neural Primordium	CD164
FTL.3	9.27404e-08	-0.259568	0.994	0.993	0.00339439	Otic Neural Primordium	FTL
IER5L.1	9.716e-08	-0.363358	0.328	0.472	0.00355615	Otic Neural Primordium	IER5L
PLAGL1.4	9.79288e-08	-0.400067	0.232	0.356	0.00358429	Otic Neural Primordium	PLAGL1
TMEM141	1.00084e-07	-0.295178	0.311	0.441	0.00366319	Otic Neural Primordium	TMEM141
NGRN	1.04664e-07	0.375515	0.594	0.488	0.00383081	Otic Neural Primordium	NGRN
TOMM5.1	1.12483e-07	-0.31139	0.653	0.769	0.004117	Otic Neural Primordium	TOMM5
MYL6B	1.13023e-07	0.367856	0.745	0.689	0.00413676	Otic Neural Primordium	MYL6B
H2AFX.1	1.13855e-07	-0.378506	0.345	0.484	0.00416722	Otic Neural Primordium	H2AFX
HELLS.3	1.1437e-07	-0.419217	0.305	0.438	0.00418606	Otic Neural Primordium	HELLS
PCOLCE.4	1.16595e-07	-0.471907	0.21	0.323	0.0042675	Otic Neural Primordium	PCOLCE
ANXA6	1.18783e-07	-0.31137	0.12	0.246	0.00434756	Otic Neural Primordium	ANXA6
GTF2F2.2	1.19443e-07	0.385954	0.398	0.275	0.00437172	Otic Neural Primordium	GTF2F2
P4HB.3	1.24009e-07	-0.348778	0.314	0.452	0.00453887	Otic Neural Primordium	P4HB
CFAP298.3	1.24931e-07	0.51123	0.423	0.303	0.00457259	Otic Neural Primordium	CFAP298
QKI	1.30422e-07	-0.353913	0.289	0.418	0.00477358	Otic Neural Primordium	QKI
MCM3.2	1.31891e-07	-0.319385	0.157	0.283	0.00482735	Otic Neural Primordium	MCM3
MYCBP2	1.33884e-07	0.386478	0.378	0.266	0.00490029	Otic Neural Primordium	MYCBP2
DAB2.4	1.36272e-07	-0.398263	0.109	0.224	0.00498769	Otic Neural Primordium	DAB2
MIR100HG.3	1.40637e-07	-0.339688	0.129	0.251	0.00514744	Otic Neural Primordium	MIR100HG
MYL6	1.40953e-07	0.372383	0.941	0.931	0.00515901	Otic Neural Primordium	MYL6
STXBP1	1.43e-07	0.321805	0.216	0.121	0.00523393	Otic Neural Primordium	STXBP1
RBFOX2.4	1.47011e-07	0.431611	0.496	0.379	0.00538075	Otic Neural Primordium	RBFOX2
C7orf50	1.48377e-07	-0.34414	0.373	0.51	0.00543073	Otic Neural Primordium	C7orf50
DUT.3	1.4857e-07	-0.354328	0.485	0.622	0.00543781	Otic Neural Primordium	DUT
SMARCA5	1.49243e-07	0.375324	0.661	0.574	0.00546244	Otic Neural Primordium	SMARCA5
TTYH1.4	1.49451e-07	-0.392044	0.207	0.331	0.00547006	Otic Neural Primordium	TTYH1
ARHGAP29.4	1.57196e-07	-0.470075	0.129	0.243	0.00575355	Otic Neural Primordium	ARHGAP29
SEMA6A.1	1.57633e-07	0.425209	0.345	0.234	0.00576951	Otic Neural Primordium	SEMA6A
SERINC1	1.59776e-07	0.351142	0.303	0.194	0.00584796	Otic Neural Primordium	SERINC1
OLFML3.4	1.6527e-07	-0.492107	0.14	0.256	0.00604906	Otic Neural Primordium	OLFML3
CDO1	1.65787e-07	0.299084	0.204	0.112	0.00606796	Otic Neural Primordium	CDO1
PLPPR3.1	1.69269e-07	0.447468	0.317	0.209	0.00619543	Otic Neural Primordium	PLPPR3
RAB13.1	1.71093e-07	-0.310962	0.507	0.63	0.00626218	Otic Neural Primordium	RAB13
WWTR1.4	1.72277e-07	-0.33755	0.134	0.255	0.00630551	Otic Neural Primordium	WWTR1
FOS	1.76715e-07	-0.418237	0.207	0.336	0.00646795	Otic Neural Primordium	FOS
CMBL	1.80597e-07	-0.340071	0.112	0.227	0.00661004	Otic Neural Primordium	CMBL
TKT.2	1.83435e-07	-0.290124	0.644	0.764	0.00671389	Otic Neural Primordium	TKT
ZWINT.1	1.86567e-07	-0.368285	0.21	0.335	0.00682854	Otic Neural Primordium	ZWINT
IFT22.1	1.92856e-07	-0.340995	0.289	0.422	0.00705873	Otic Neural Primordium	IFT22
TPD52L1.3	2.00249e-07	-0.338207	0.078	0.183	0.00732932	Otic Neural Primordium	TPD52L1
MRPL14.2	2.08061e-07	-0.335032	0.451	0.601	0.00761523	Otic Neural Primordium	MRPL14
HECTD4	2.08343e-07	0.312931	0.185	0.098	0.00762556	Otic Neural Primordium	HECTD4
NBEA	2.21781e-07	0.328192	0.168	0.087	0.00811739	Otic Neural Primordium	NBEA
AKT3	2.29488e-07	0.314839	0.21	0.119	0.00839949	Otic Neural Primordium	AKT3
TMED9.1	2.36679e-07	-0.325365	0.409	0.542	0.0086627	Otic Neural Primordium	TMED9
SYPL1	2.37947e-07	-0.342344	0.162	0.284	0.00870909	Otic Neural Primordium	SYPL1
DDX5	2.41955e-07	0.286511	0.854	0.831	0.00885581	Otic Neural Primordium	DDX5
ATP5F1B.2	2.42283e-07	0.351701	0.793	0.744	0.00886778	Otic Neural Primordium	ATP5F1B
NUSAP1.2	2.598e-07	-0.360647	0.412	0.551	0.00950895	Otic Neural Primordium	NUSAP1
SERBP1.2	2.64856e-07	-0.262879	0.748	0.848	0.009694	Otic Neural Primordium	SERBP1
UQCC3	2.67115e-07	-0.309019	0.263	0.392	0.00977668	Otic Neural Primordium	UQCC3
ZFP36L2.4	2.68471e-07	-0.396024	0.224	0.35	0.0098263	Otic Neural Primordium	ZFP36L2
CCNDBP1	2.74556e-07	0.27525	0.218	0.125	0.010049	Otic Neural Primordium	CCNDBP1
CENPW.2	2.79021e-07	-0.343993	0.485	0.619	0.0102125	Otic Neural Primordium	CENPW
ARID3A	2.98548e-07	0.405937	0.387	0.275	0.0109271	Otic Neural Primordium	ARID3A
CNN3.1	2.98821e-07	-0.294229	0.728	0.804	0.0109372	Otic Neural Primordium	CNN3
IQGAP2	2.99747e-07	-0.35018	0.157	0.277	0.0109711	Otic Neural Primordium	IQGAP2
HNRNPF	3.01101e-07	-0.31657	0.356	0.509	0.0110206	Otic Neural Primordium	HNRNPF
COX7A2.1	3.2954e-07	0.25967	0.91	0.9	0.0120615	Otic Neural Primordium	COX7A2
SNRPB2	3.31647e-07	0.378092	0.703	0.637	0.0121386	Otic Neural Primordium	SNRPB2
LAMC1.2	3.54627e-07	-0.346932	0.137	0.252	0.0129797	Otic Neural Primordium	LAMC1
HMGXB4.1	3.65601e-07	-0.357183	0.261	0.387	0.0133814	Otic Neural Primordium	HMGXB4
ALCAM.4	3.66922e-07	-0.38218	0.12	0.234	0.0134297	Otic Neural Primordium	ALCAM
PSD3	3.77219e-07	0.255132	0.224	0.13	0.0138066	Otic Neural Primordium	PSD3
CENPE.3	3.80189e-07	-0.403114	0.179	0.298	0.0139153	Otic Neural Primordium	CENPE
GNG12	3.90029e-07	-0.261285	0.106	0.223	0.0142754	Otic Neural Primordium	GNG12
RRAS.2	3.92128e-07	-0.373752	0.168	0.283	0.0143523	Otic Neural Primordium	RRAS
CENPA.2	3.92234e-07	-0.40377	0.162	0.28	0.0143562	Otic Neural Primordium	CENPA
HLA-DPB1	3.98696e-07	-0.292508	0.07	0.172	0.0145927	Otic Neural Primordium	HLA-DPB1
MRPS6.3	4.09694e-07	-0.312427	0.482	0.614	0.0149952	Otic Neural Primordium	MRPS6
TCAF1	4.1477e-07	0.38297	0.507	0.394	0.015181	Otic Neural Primordium	TCAF1
SNRPF.3	4.14865e-07	-0.266632	0.826	0.895	0.0151845	Otic Neural Primordium	SNRPF
FGD6	4.19096e-07	0.289418	0.157	0.081	0.0153393	Otic Neural Primordium	FGD6
SERPINF1.3	4.22814e-07	-0.368397	0.182	0.301	0.0154754	Otic Neural Primordium	SERPINF1
CPD.3	4.26139e-07	-0.325598	0.115	0.224	0.0155971	Otic Neural Primordium	CPD
EDNRA.4	4.41772e-07	-0.374162	0.104	0.211	0.0161693	Otic Neural Primordium	EDNRA
TIMM13	4.50338e-07	-0.268065	0.473	0.626	0.0164828	Otic Neural Primordium	TIMM13
CYP26A1.1	4.54788e-07	-0.463748	0.09	0.196	0.0166457	Otic Neural Primordium	CYP26A1
TP53TG1.1	4.54819e-07	-0.328953	0.179	0.298	0.0166468	Otic Neural Primordium	TP53TG1
PDLIM4.1	4.56497e-07	0.381443	0.361	0.25	0.0167082	Otic Neural Primordium	PDLIM4
NPDC1	4.713e-07	0.332842	0.252	0.152	0.0172501	Otic Neural Primordium	NPDC1
LIN28B.1	4.80057e-07	0.342346	0.303	0.197	0.0175706	Otic Neural Primordium	LIN28B
SEM1	4.81467e-07	-0.25126	0.793	0.877	0.0176222	Otic Neural Primordium	SEM1
CDC26	4.96188e-07	-0.289771	0.255	0.383	0.018161	Otic Neural Primordium	CDC26
PTTG1.2	5.15356e-07	-0.351278	0.563	0.684	0.0188625	Otic Neural Primordium	PTTG1
AC233296.1	5.16377e-07	0.289023	0.157	0.081	0.0188999	Otic Neural Primordium	AC233296.1
COPRS	5.22783e-07	-0.316965	0.356	0.482	0.0191344	Otic Neural Primordium	COPRS
SSBP4.1	5.38068e-07	-0.361866	0.361	0.475	0.0196938	Otic Neural Primordium	SSBP4
CKS2.2	5.46072e-07	-0.459352	0.588	0.696	0.0199868	Otic Neural Primordium	CKS2
EIF4A2	6.00439e-07	0.381969	0.619	0.514	0.0219767	Otic Neural Primordium	EIF4A2
DPCD.1	6.10844e-07	-0.2632	0.14	0.257	0.0223575	Otic Neural Primordium	DPCD
DTYMK.1	6.27507e-07	-0.317737	0.364	0.507	0.0229674	Otic Neural Primordium	DTYMK
ELOVL4	6.52035e-07	0.254867	0.146	0.073	0.0238651	Otic Neural Primordium	ELOVL4
FAM114A1.4	6.61191e-07	-0.2827	0.084	0.188	0.0242002	Otic Neural Primordium	FAM114A1
ARL8A	6.68175e-07	0.290171	0.238	0.143	0.0244559	Otic Neural Primordium	ARL8A
ELP5	7.30238e-07	-0.318382	0.244	0.365	0.0267274	Otic Neural Primordium	ELP5
DSE.2	7.31131e-07	-0.295034	0.12	0.233	0.0267601	Otic Neural Primordium	DSE
IFITM1.2	7.45724e-07	-0.277914	0.056	0.151	0.0272943	Otic Neural Primordium	IFITM1
TUSC3.1	7.47535e-07	-0.292023	0.291	0.424	0.0273605	Otic Neural Primordium	TUSC3
BST2.2	7.53027e-07	-0.332985	0.081	0.183	0.0275616	Otic Neural Primordium	BST2
PRKAR2B	7.55279e-07	0.257442	0.143	0.071	0.027644	Otic Neural Primordium	PRKAR2B
DDR2.4	7.58617e-07	-0.311643	0.084	0.186	0.0277662	Otic Neural Primordium	DDR2
SEMA3A.3	7.73801e-07	-0.308139	0.092	0.197	0.0283219	Otic Neural Primordium	SEMA3A
BAALC.3	7.7499e-07	0.337838	0.218	0.126	0.0283654	Otic Neural Primordium	BAALC
APRT.2	7.9256e-07	-0.314395	0.476	0.596	0.0290085	Otic Neural Primordium	APRT
CDKN3.2	8.6751e-07	-0.486573	0.322	0.435	0.0317517	Otic Neural Primordium	CDKN3
COL11A1.3	9.01991e-07	-0.356893	0.16	0.272	0.0330138	Otic Neural Primordium	COL11A1
STARD3NL	9.75934e-07	0.365696	0.42	0.313	0.0357202	Otic Neural Primordium	STARD3NL
DRAP1	9.85984e-07	-0.280641	0.571	0.687	0.036088	Otic Neural Primordium	DRAP1
CCDC80.2	9.98918e-07	-0.347722	0.095	0.199	0.0365614	Otic Neural Primordium	CCDC80
ZNF254	1.00742e-06	0.26748	0.188	0.104	0.0368726	Otic Neural Primordium	ZNF254
SNRPB.3	1.0304e-06	-0.25399	0.672	0.792	0.0377135	Otic Neural Primordium	SNRPB
GDF10.4	1.04414e-06	-0.343925	0.073	0.169	0.0382166	Otic Neural Primordium	GDF10
ISCA2.1	1.07121e-06	-0.321093	0.269	0.39	0.0392074	Otic Neural Primordium	ISCA2
NRIP1.2	1.0996e-06	-0.322777	0.261	0.383	0.0402464	Otic Neural Primordium	NRIP1
AURKB.2	1.11868e-06	-0.346373	0.216	0.333	0.0409449	Otic Neural Primordium	AURKB
CD81.1	1.12394e-06	-0.286991	0.633	0.759	0.0411373	Otic Neural Primordium	CD81
XPO1.1	1.14213e-06	-0.309449	0.294	0.417	0.0418031	Otic Neural Primordium	XPO1
EPB41L2.1	1.15666e-06	-0.300524	0.143	0.254	0.0423349	Otic Neural Primordium	EPB41L2
TRAPPC2L	1.18873e-06	-0.30433	0.406	0.526	0.0435086	Otic Neural Primordium	TRAPPC2L
LSM4.4	1.20667e-06	-0.27911	0.681	0.796	0.0441654	Otic Neural Primordium	LSM4
PCDH7.4	1.21541e-06	-0.365592	0.162	0.272	0.0444854	Otic Neural Primordium	PCDH7
SLF1.2	1.23913e-06	-0.342029	0.162	0.276	0.0453534	Otic Neural Primordium	SLF1
RNF24	1.26907e-06	0.331223	0.232	0.142	0.0464492	Otic Neural Primordium	RNF24
ITGA8.4	1.28656e-06	-0.334396	0.07	0.163	0.0470895	Otic Neural Primordium	ITGA8
PMP22.4	1.29802e-06	-0.368657	0.095	0.197	0.047509	Otic Neural Primordium	PMP22
MIS18A.1	1.31456e-06	-0.2924	0.238	0.364	0.0481144	Otic Neural Primordium	MIS18A
CLIC1.1	1.35489e-06	-0.273046	0.734	0.844	0.0495904	Otic Neural Primordium	CLIC1
CCL2.3	1.37699e-06	-0.356529	0.05	0.139	0.0503993	Otic Neural Primordium	CCL2
ATP1B1	1.39328e-06	0.379946	0.308	0.207	0.0509955	Otic Neural Primordium	ATP1B1
HDAC2.1	1.5049e-06	0.345646	0.686	0.613	0.055081	Otic Neural Primordium	HDAC2
WEE1.1	1.51315e-06	-0.273575	0.098	0.204	0.0553827	Otic Neural Primordium	WEE1
COL6A3.4	1.6893e-06	-0.346333	0.064	0.159	0.06183	Otic Neural Primordium	COL6A3
AC092958.1.2	1.71589e-06	-0.375339	0.07	0.163	0.0628032	Otic Neural Primordium	AC092958.1
CEP70	1.74474e-06	-0.316418	0.129	0.24	0.0638593	Otic Neural Primordium	CEP70
LIMD2	1.78069e-06	0.358385	0.375	0.267	0.0651752	Otic Neural Primordium	LIMD2
CAST	1.80669e-06	-0.357776	0.232	0.344	0.0661268	Otic Neural Primordium	CAST
OLFM2	1.89154e-06	0.268011	0.221	0.133	0.0692322	Otic Neural Primordium	OLFM2
ICK	1.90821e-06	0.342609	0.188	0.107	0.0698424	Otic Neural Primordium	ICK
AGTRAP	1.95027e-06	-0.254016	0.095	0.197	0.0713818	Otic Neural Primordium	AGTRAP
KDM6B	2.02935e-06	0.30734	0.23	0.141	0.0742761	Otic Neural Primordium	KDM6B
MND1.2	2.05552e-06	-0.358731	0.202	0.313	0.0752341	Otic Neural Primordium	MND1
HSPD1.2	2.09995e-06	-0.26102	0.79	0.869	0.0768601	Otic Neural Primordium	HSPD1
EPS8.4	2.18762e-06	-0.342692	0.162	0.267	0.0800692	Otic Neural Primordium	EPS8
YWHAZ	2.38921e-06	0.294922	0.77	0.707	0.0874474	Otic Neural Primordium	YWHAZ
DYNC1H1	2.40653e-06	0.435534	0.588	0.505	0.0880813	Otic Neural Primordium	DYNC1H1
UQCRQ	2.41203e-06	-0.26385	0.653	0.756	0.0882828	Otic Neural Primordium	UQCRQ
HIST1H1A.3	2.52569e-06	-0.467803	0.137	0.241	0.0924427	Otic Neural Primordium	HIST1H1A
CTSC.4	2.54112e-06	-0.323631	0.081	0.177	0.0930075	Otic Neural Primordium	CTSC
SOX9.4	2.65064e-06	-0.342279	0.151	0.255	0.0970161	Otic Neural Primordium	SOX9
PCMTD1	2.84811e-06	0.318849	0.28	0.184	0.104244	Otic Neural Primordium	PCMTD1
ENO2	2.85471e-06	0.284721	0.16	0.086	0.104485	Otic Neural Primordium	ENO2
PCMT1.1	2.90022e-06	0.385507	0.443	0.342	0.106151	Otic Neural Primordium	PCMT1
DDOST	2.93134e-06	-0.270788	0.353	0.48	0.10729	Otic Neural Primordium	DDOST
TBCB	2.95709e-06	0.40273	0.661	0.583	0.108232	Otic Neural Primordium	TBCB
CDCA2.1	2.97416e-06	-0.283157	0.073	0.166	0.108857	Otic Neural Primordium	CDCA2
IGFBP4.4	3.01487e-06	-0.281211	0.132	0.236	0.110347	Otic Neural Primordium	IGFBP4
SPART	3.02722e-06	-0.268786	0.193	0.303	0.110799	Otic Neural Primordium	SPART
A2M.4	3.10615e-06	-0.305587	0.067	0.157	0.113688	Otic Neural Primordium	A2M
MIS18BP1.1	3.17607e-06	-0.344036	0.28	0.395	0.116247	Otic Neural Primordium	MIS18BP1
TRIP6	3.19552e-06	-0.270265	0.098	0.198	0.116959	Otic Neural Primordium	TRIP6
TMED1	3.28731e-06	-0.270675	0.143	0.249	0.120319	Otic Neural Primordium	TMED1
HAT1.3	3.32558e-06	-0.256503	0.221	0.342	0.121719	Otic Neural Primordium	HAT1
IGDCC3.4	3.40308e-06	0.300925	0.608	0.525	0.124556	Otic Neural Primordium	IGDCC3
ABRACL.2	3.42496e-06	0.385896	0.471	0.365	0.125357	Otic Neural Primordium	ABRACL
PPIB.1	3.42501e-06	-0.265362	0.734	0.821	0.125359	Otic Neural Primordium	PPIB
RRBP1.4	3.57996e-06	-0.332669	0.246	0.36	0.13103	Otic Neural Primordium	RRBP1
ETV1.2	3.64736e-06	-0.330864	0.168	0.276	0.133497	Otic Neural Primordium	ETV1
KCNQ1OT1	3.66435e-06	0.308164	0.807	0.746	0.134119	Otic Neural Primordium	KCNQ1OT1
MAP1LC3A.1	3.66691e-06	0.261379	0.16	0.087	0.134213	Otic Neural Primordium	MAP1LC3A
CAPZB.3	3.68784e-06	-0.265067	0.487	0.611	0.134979	Otic Neural Primordium	CAPZB
HIST1H1D.4	3.83006e-06	-0.437219	0.339	0.464	0.140184	Otic Neural Primordium	HIST1H1D
STAT3.3	3.85728e-06	-0.290298	0.193	0.303	0.14118	Otic Neural Primordium	STAT3
CFI.4	3.88147e-06	-0.277885	0.059	0.146	0.142066	Otic Neural Primordium	CFI
COLEC12.4	3.91266e-06	-0.375731	0.106	0.201	0.143207	Otic Neural Primordium	COLEC12
SSBP3	3.99402e-06	0.426189	0.361	0.265	0.146185	Otic Neural Primordium	SSBP3
ZNF720	4.0995e-06	0.305993	0.252	0.162	0.150046	Otic Neural Primordium	ZNF720
LINC01003	4.15435e-06	0.262873	0.134	0.068	0.152053	Otic Neural Primordium	LINC01003
YES1.1	4.1911e-06	-0.294174	0.174	0.284	0.153399	Otic Neural Primordium	YES1
SERPINB6	4.25461e-06	-0.337371	0.157	0.257	0.155723	Otic Neural Primordium	SERPINB6
ARFGEF1	4.46086e-06	0.255182	0.199	0.116	0.163272	Otic Neural Primordium	ARFGEF1
MID1IP1	4.53163e-06	0.264809	0.174	0.098	0.165862	Otic Neural Primordium	MID1IP1
SNX2	4.57089e-06	-0.30233	0.308	0.42	0.167299	Otic Neural Primordium	SNX2
C19orf48.1	4.57613e-06	-0.258448	0.14	0.248	0.167491	Otic Neural Primordium	C19orf48
LAMA1.3	4.61047e-06	-0.312629	0.157	0.26	0.168748	Otic Neural Primordium	LAMA1
OAZ1	4.6446e-06	0.29171	0.849	0.832	0.169997	Otic Neural Primordium	OAZ1
LAGE3	4.72731e-06	-0.263986	0.331	0.458	0.173024	Otic Neural Primordium	LAGE3
TCEAL9.3	4.83128e-06	-0.277034	0.375	0.496	0.17683	Otic Neural Primordium	TCEAL9
COL1A1.3	4.96178e-06	-0.350905	0.073	0.159	0.181606	Otic Neural Primordium	COL1A1
AKIRIN2	4.96505e-06	0.442073	0.403	0.306	0.181726	Otic Neural Primordium	AKIRIN2
GABARAPL2	5.04452e-06	0.34062	0.703	0.666	0.184634	Otic Neural Primordium	GABARAPL2
ECI1.2	5.4342e-06	-0.298838	0.392	0.505	0.198897	Otic Neural Primordium	ECI1
MAPRE2	5.76989e-06	0.280997	0.21	0.128	0.211184	Otic Neural Primordium	MAPRE2
DDR1	5.91906e-06	0.265693	0.162	0.09	0.216643	Otic Neural Primordium	DDR1
LAMB1.4	6.18684e-06	-0.291012	0.143	0.246	0.226445	Otic Neural Primordium	LAMB1
CHCHD5	6.8685e-06	-0.278127	0.322	0.439	0.251394	Otic Neural Primordium	CHCHD5
COL4A2.2	6.92505e-06	-0.328217	0.269	0.385	0.253464	Otic Neural Primordium	COL4A2
PDIA3	7.17791e-06	-0.260564	0.577	0.676	0.262719	Otic Neural Primordium	PDIA3
LSM6.1	7.20641e-06	-0.252841	0.434	0.551	0.263762	Otic Neural Primordium	LSM6
S100A10.2	7.23378e-06	0.451183	0.412	0.321	0.264764	Otic Neural Primordium	S100A10
MYDGF.1	7.25155e-06	-0.287387	0.384	0.497	0.265414	Otic Neural Primordium	MYDGF
SALL4	7.30742e-06	0.277854	0.176	0.102	0.267459	Otic Neural Primordium	SALL4
GLRX5.1	7.30789e-06	-0.295526	0.549	0.649	0.267476	Otic Neural Primordium	GLRX5
CDC42	7.49564e-06	0.314856	0.714	0.665	0.274348	Otic Neural Primordium	CDC42
BCHE.1	7.57244e-06	0.360485	0.218	0.136	0.277159	Otic Neural Primordium	BCHE
RNASEH2C	7.68343e-06	-0.262267	0.361	0.475	0.281221	Otic Neural Primordium	RNASEH2C
SMCO4	7.71269e-06	-0.327894	0.165	0.264	0.282292	Otic Neural Primordium	SMCO4
SLIT1	7.80188e-06	0.298078	0.109	0.053	0.285557	Otic Neural Primordium	SLIT1
FN1.3	7.93419e-06	-0.71891	0.179	0.28	0.290399	Otic Neural Primordium	FN1
TCF12.3	7.95518e-06	0.407786	0.415	0.314	0.291168	Otic Neural Primordium	TCF12
TCTEX1D2.4	8.36671e-06	-0.336736	0.347	0.454	0.30623	Otic Neural Primordium	TCTEX1D2
STOML2	8.67001e-06	-0.284062	0.563	0.676	0.317331	Otic Neural Primordium	STOML2
C1QBP.1	8.74429e-06	-0.261022	0.529	0.64	0.32005	Otic Neural Primordium	C1QBP
CENPM.2	9.06176e-06	-0.315967	0.126	0.221	0.331669	Otic Neural Primordium	CENPM
NUCB1	9.24706e-06	-0.280104	0.143	0.24	0.338452	Otic Neural Primordium	NUCB1
GYPC.3	9.60393e-06	-0.305373	0.389	0.492	0.351513	Otic Neural Primordium	GYPC
ZEB1.2	9.91093e-06	0.338399	0.359	0.258	0.36275	Otic Neural Primordium	ZEB1
DHPS.1	9.97322e-06	0.382232	0.431	0.343	0.36503	Otic Neural Primordium	DHPS
CENPV.4	9.98397e-06	0.361978	0.751	0.68	0.365423	Otic Neural Primordium	CENPV
COL6A2.4	9.98695e-06	-0.341689	0.14	0.235	0.365533	Otic Neural Primordium	COL6A2
NDC80.3	9.99851e-06	-0.333134	0.193	0.299	0.365955	Otic Neural Primordium	NDC80
EZR.2	1.02788e-05	0.285315	0.3	0.203	0.376213	Otic Neural Primordium	EZR
NUDCD2.1	1.03557e-05	-0.328047	0.347	0.454	0.37903	Otic Neural Primordium	NUDCD2
CPXM1.1	1.06356e-05	-0.296462	0.16	0.261	0.389274	Otic Neural Primordium	CPXM1
TPM2.1	1.06497e-05	-0.35568	0.176	0.28	0.38979	Otic Neural Primordium	TPM2
PSME2.1	1.07781e-05	-0.271925	0.373	0.476	0.394488	Otic Neural Primordium	PSME2
HMMR.2	1.10857e-05	-0.40495	0.238	0.342	0.405746	Otic Neural Primordium	HMMR
MRPS26	1.1431e-05	-0.267131	0.417	0.534	0.418386	Otic Neural Primordium	MRPS26
TPX2.3	1.15883e-05	-0.395057	0.378	0.489	0.424142	Otic Neural Primordium	TPX2
ZC2HC1A	1.19612e-05	0.346808	0.277	0.191	0.437793	Otic Neural Primordium	ZC2HC1A
VEZT	1.24998e-05	0.398521	0.331	0.245	0.457505	Otic Neural Primordium	VEZT
GJA1	1.29275e-05	-0.282817	0.134	0.232	0.473158	Otic Neural Primordium	GJA1
SLC39A6.1	1.32483e-05	0.308571	0.294	0.201	0.484901	Otic Neural Primordium	SLC39A6
GNG11.4	1.34211e-05	-0.320832	0.269	0.376	0.491224	Otic Neural Primordium	GNG11
ISCA1	1.34382e-05	0.376162	0.35	0.254	0.491853	Otic Neural Primordium	ISCA1
PHACTR2	1.40017e-05	-0.328585	0.16	0.253	0.512475	Otic Neural Primordium	PHACTR2
SHROOM3	1.40339e-05	-0.286065	0.095	0.182	0.513654	Otic Neural Primordium	SHROOM3
MCM4.2	1.42285e-05	-0.290319	0.106	0.196	0.520777	Otic Neural Primordium	MCM4
IGF2BP1.1	1.48984e-05	0.427757	0.571	0.49	0.545295	Otic Neural Primordium	IGF2BP1
BUD31	1.53638e-05	-0.253786	0.353	0.462	0.56233	Otic Neural Primordium	BUD31
MAP1LC3B	1.57732e-05	0.397932	0.451	0.365	0.577314	Otic Neural Primordium	MAP1LC3B
BTF3L4	1.5826e-05	0.329079	0.619	0.561	0.579247	Otic Neural Primordium	BTF3L4
DHRS3.3	1.58623e-05	-0.313867	0.165	0.261	0.580576	Otic Neural Primordium	DHRS3
DCTN1	1.63718e-05	0.347548	0.244	0.163	0.599226	Otic Neural Primordium	DCTN1
COL14A1.4	1.64434e-05	-0.393058	0.084	0.167	0.601847	Otic Neural Primordium	COL14A1
FAM126A	1.67876e-05	0.26316	0.193	0.117	0.614441	Otic Neural Primordium	FAM126A
AC004540.1.1	1.69353e-05	0.282772	0.224	0.142	0.619848	Otic Neural Primordium	AC004540.1
LAMA4.4	1.71992e-05	-0.394599	0.148	0.238	0.629508	Otic Neural Primordium	LAMA4
TMEM132A	1.76356e-05	0.283599	0.246	0.16	0.64548	Otic Neural Primordium	TMEM132A
EML4.4	1.80457e-05	-0.289879	0.227	0.33	0.66049	Otic Neural Primordium	EML4
UBE2C.2	1.85695e-05	-0.348524	0.49	0.609	0.679663	Otic Neural Primordium	UBE2C
MCUR1	1.94086e-05	-0.269535	0.227	0.334	0.710373	Otic Neural Primordium	MCUR1
DPM3.1	1.94466e-05	-0.302132	0.317	0.419	0.711766	Otic Neural Primordium	DPM3
MSH6.2	1.95616e-05	-0.326313	0.261	0.365	0.715974	Otic Neural Primordium	MSH6
DDX24	1.95637e-05	0.34334	0.619	0.55	0.716052	Otic Neural Primordium	DDX24
ADI1	1.9628e-05	-0.257024	0.123	0.213	0.718403	Otic Neural Primordium	ADI1
CAMTA1	2.0025e-05	-0.256573	0.599	0.721	0.732937	Otic Neural Primordium	CAMTA1
DPYSL2.1	2.0064e-05	0.391192	0.499	0.414	0.734363	Otic Neural Primordium	DPYSL2
BNIP3	2.03122e-05	0.345731	0.333	0.243	0.743447	Otic Neural Primordium	BNIP3
EXOSC8.2	2.03813e-05	-0.26207	0.403	0.515	0.745977	Otic Neural Primordium	EXOSC8
UCHL1.1	2.10251e-05	0.441713	0.7	0.681	0.769541	Otic Neural Primordium	UCHL1
CENPU.2	2.12508e-05	-0.260471	0.249	0.36	0.7778	Otic Neural Primordium	CENPU
CDK1.3	2.13956e-05	-0.298317	0.336	0.445	0.783099	Otic Neural Primordium	CDK1
TSTA3	2.17753e-05	-0.261358	0.104	0.192	0.796999	Otic Neural Primordium	TSTA3
PLIN3.1	2.19386e-05	-0.341929	0.266	0.364	0.802976	Otic Neural Primordium	PLIN3
FBXO5.1	2.20034e-05	-0.307735	0.162	0.257	0.805348	Otic Neural Primordium	FBXO5
CNIH2.1	2.21476e-05	0.256729	0.227	0.142	0.810625	Otic Neural Primordium	CNIH2
DYNLL2	2.30253e-05	0.294978	0.266	0.181	0.842749	Otic Neural Primordium	DYNLL2
AMOTL1.2	2.3798e-05	-0.268854	0.132	0.227	0.871031	Otic Neural Primordium	AMOTL1
NDUFA10	2.46218e-05	-0.276193	0.272	0.363	0.901184	Otic Neural Primordium	NDUFA10
PHB	2.53059e-05	-0.251831	0.543	0.66	0.926221	Otic Neural Primordium	PHB
SDCCAG8	2.60717e-05	0.26589	0.171	0.101	0.95425	Otic Neural Primordium	SDCCAG8
TP53I11	2.63037e-05	0.256195	0.202	0.126	0.96274	Otic Neural Primordium	TP53I11
CHEK1.3	2.68408e-05	-0.251784	0.134	0.226	0.982402	Otic Neural Primordium	CHEK1
TMEM59	2.69229e-05	0.294606	0.608	0.511	0.985407	Otic Neural Primordium	TMEM59
HIST1H1B.4	2.73722e-05	-0.401573	0.28	0.383	1	Otic Neural Primordium	HIST1H1B
HEBP1	2.95411e-05	-0.262919	0.286	0.39	1	Otic Neural Primordium	HEBP1
ECI2	2.99762e-05	-0.321796	0.373	0.467	1	Otic Neural Primordium	ECI2
P4HA1.1	3.02725e-05	-0.311593	0.165	0.256	1	Otic Neural Primordium	P4HA1
SPDL1.1	3.02964e-05	-0.263044	0.112	0.2	1	Otic Neural Primordium	SPDL1
ITPRID2	3.04308e-05	-0.273112	0.118	0.206	1	Otic Neural Primordium	ITPRID2
AHCY	3.06187e-05	-0.252485	0.23	0.334	1	Otic Neural Primordium	AHCY
YBX3	3.20395e-05	-0.264509	0.513	0.611	1	Otic Neural Primordium	YBX3
SOX2.4	3.22835e-05	0.343851	0.549	0.441	1	Otic Neural Primordium	SOX2
BACE2.1	3.23686e-05	-0.258733	0.062	0.137	1	Otic Neural Primordium	BACE2
TUBA1C.3	3.30411e-05	-0.370739	0.283	0.383	1	Otic Neural Primordium	TUBA1C
MDM2	3.43247e-05	-0.261767	0.134	0.229	1	Otic Neural Primordium	MDM2
JAKMIP2	3.46347e-05	0.272122	0.283	0.192	1	Otic Neural Primordium	JAKMIP2
ID2.3	3.56594e-05	-0.267438	0.193	0.293	1	Otic Neural Primordium	ID2
PDLIM2	3.57255e-05	-0.268874	0.165	0.261	1	Otic Neural Primordium	PDLIM2
LGALSL	3.59782e-05	-0.269453	0.09	0.172	1	Otic Neural Primordium	LGALSL
LINC00662	3.63026e-05	0.295386	0.213	0.135	1	Otic Neural Primordium	LINC00662
GTSE1.2	3.63057e-05	-0.302123	0.224	0.332	1	Otic Neural Primordium	GTSE1
CLDND1	3.67218e-05	0.348204	0.294	0.209	1	Otic Neural Primordium	CLDND1
PRRX2.3	3.93044e-05	-0.273339	0.101	0.183	1	Otic Neural Primordium	PRRX2
MYO1B	3.93378e-05	0.333892	0.294	0.209	1	Otic Neural Primordium	MYO1B
STX12	3.96328e-05	0.264588	0.193	0.12	1	Otic Neural Primordium	STX12
KIF2C.2	3.98763e-05	-0.317961	0.154	0.247	1	Otic Neural Primordium	KIF2C
COL4A6.3	4.18435e-05	-0.30167	0.078	0.155	1	Otic Neural Primordium	COL4A6
SNX3	4.23918e-05	-0.274876	0.451	0.56	1	Otic Neural Primordium	SNX3
ATP6V0E2	4.25878e-05	0.256591	0.171	0.103	1	Otic Neural Primordium	ATP6V0E2
TSPAN4	4.36692e-05	-0.296058	0.188	0.278	1	Otic Neural Primordium	TSPAN4
CCNA2.2	4.38631e-05	-0.294984	0.232	0.337	1	Otic Neural Primordium	CCNA2
DBF4.1	4.56769e-05	-0.314573	0.286	0.381	1	Otic Neural Primordium	DBF4
GNB1	4.66284e-05	0.375283	0.518	0.444	1	Otic Neural Primordium	GNB1
GTF2H5	4.77608e-05	-0.255018	0.493	0.591	1	Otic Neural Primordium	GTF2H5
DBN1	4.82926e-05	0.357695	0.44	0.349	1	Otic Neural Primordium	DBN1
CENPN.1	4.84677e-05	-0.290029	0.252	0.35	1	Otic Neural Primordium	CENPN
PELI2	4.91883e-05	0.272878	0.101	0.051	1	Otic Neural Primordium	PELI2
IFT57	4.97368e-05	-0.304634	0.328	0.419	1	Otic Neural Primordium	IFT57
SLC35D2	5.36267e-05	0.273603	0.12	0.065	1	Otic Neural Primordium	SLC35D2
RTL8C.2	5.46248e-05	0.300099	0.37	0.286	1	Otic Neural Primordium	RTL8C
SYNGR1	5.50722e-05	-0.2506	0.179	0.272	1	Otic Neural Primordium	SYNGR1
FLNA	5.67037e-05	-0.273185	0.193	0.281	1	Otic Neural Primordium	FLNA
TNFRSF12A.1	5.7571e-05	-0.255646	0.045	0.114	1	Otic Neural Primordium	TNFRSF12A
PIF1.1	5.88057e-05	-0.305413	0.098	0.181	1	Otic Neural Primordium	PIF1
RAB32	6.00983e-05	-0.276323	0.216	0.309	1	Otic Neural Primordium	RAB32
DEK.3	6.05809e-05	-0.263362	0.644	0.731	1	Otic Neural Primordium	DEK
IKBIP	6.31109e-05	-0.274677	0.325	0.418	1	Otic Neural Primordium	IKBIP
AMD1.1	6.43998e-05	-0.256208	0.207	0.303	1	Otic Neural Primordium	AMD1
CXXC5	6.51799e-05	0.376842	0.538	0.475	1	Otic Neural Primordium	CXXC5
DACH1	6.57945e-05	0.316945	0.434	0.342	1	Otic Neural Primordium	DACH1
ETFB	6.76281e-05	0.317222	0.524	0.457	1	Otic Neural Primordium	ETFB
TNRC6B	7.06855e-05	0.333169	0.485	0.403	1	Otic Neural Primordium	TNRC6B
PRCP	7.16037e-05	-0.29622	0.14	0.224	1	Otic Neural Primordium	PRCP
MXRA5.4	7.19836e-05	-0.323051	0.123	0.202	1	Otic Neural Primordium	MXRA5
JKAMP	7.51879e-05	0.27123	0.255	0.175	1	Otic Neural Primordium	JKAMP
TLE4.4	7.74189e-05	-0.276278	0.303	0.402	1	Otic Neural Primordium	TLE4
PDCD4	8.11386e-05	-0.26116	0.174	0.266	1	Otic Neural Primordium	PDCD4
DNAJC9.2	8.32834e-05	-0.252213	0.216	0.312	1	Otic Neural Primordium	DNAJC9
NQO2	8.3943e-05	-0.266102	0.185	0.274	1	Otic Neural Primordium	NQO2
SFT2D1	8.85981e-05	-0.279892	0.148	0.23	1	Otic Neural Primordium	SFT2D1
JAK1.1	9.09517e-05	-0.275876	0.221	0.307	1	Otic Neural Primordium	JAK1
BSCL2	9.12061e-05	0.444936	0.431	0.355	1	Otic Neural Primordium	BSCL2
CASC15	9.20773e-05	0.259938	0.204	0.132	1	Otic Neural Primordium	CASC15
ZCRB1.1	9.35807e-05	-0.275723	0.42	0.518	1	Otic Neural Primordium	ZCRB1
CCSER2	9.36591e-05	0.292698	0.246	0.167	1	Otic Neural Primordium	CCSER2
ITGA4.3	9.47215e-05	-0.284079	0.098	0.177	1	Otic Neural Primordium	ITGA4
YPEL3	9.56238e-05	0.25673	0.19	0.122	1	Otic Neural Primordium	YPEL3
CARHSP1.4	0.000100226	0.295997	0.583	0.502	1	Otic Neural Primordium	CARHSP1
BTG1.2	0.000106801	0.301256	0.622	0.563	1	Otic Neural Primordium	BTG1
HPF1.1	0.000111087	-0.269489	0.403	0.493	1	Otic Neural Primordium	HPF1
OCIAD2.2	0.000112013	0.28231	0.249	0.172	1	Otic Neural Primordium	OCIAD2
NAV1.1	0.000112716	0.294885	0.308	0.225	1	Otic Neural Primordium	NAV1
SLC25A39	0.000113961	-0.256989	0.232	0.325	1	Otic Neural Primordium	SLC25A39
TOMM20	0.000117616	0.25633	0.765	0.72	1	Otic Neural Primordium	TOMM20
NEAT1.1	0.000119795	0.369994	0.524	0.429	1	Otic Neural Primordium	NEAT1
CREBRF	0.000120626	0.27127	0.168	0.103	1	Otic Neural Primordium	CREBRF
PTPRF	0.000120659	0.325116	0.213	0.141	1	Otic Neural Primordium	PTPRF
KLF13	0.000121132	0.330002	0.213	0.144	1	Otic Neural Primordium	KLF13
HYMAI.3	0.000121505	-0.251868	0.09	0.166	1	Otic Neural Primordium	HYMAI
LIMCH1.4	0.000124366	-0.353437	0.305	0.39	1	Otic Neural Primordium	LIMCH1
RMST.4	0.000127133	-0.392726	0.134	0.216	1	Otic Neural Primordium	RMST
CYTOR.2	0.000130095	-0.261334	0.078	0.148	1	Otic Neural Primordium	CYTOR
TMED10.1	0.000133107	-0.253222	0.333	0.425	1	Otic Neural Primordium	TMED10
RAB2A.1	0.000136	0.293972	0.627	0.573	1	Otic Neural Primordium	RAB2A
TENM3	0.000136877	0.286659	0.227	0.155	1	Otic Neural Primordium	TENM3
IDI1.1	0.000141453	-0.253458	0.653	0.737	1	Otic Neural Primordium	IDI1
AHNAK.2	0.000145886	-0.255431	0.078	0.15	1	Otic Neural Primordium	AHNAK
IDH1.1	0.000146867	0.329833	0.479	0.402	1	Otic Neural Primordium	IDH1
MRPL17	0.000155235	-0.28633	0.241	0.329	1	Otic Neural Primordium	MRPL17
ZNF503.4	0.000162479	-0.334692	0.275	0.359	1	Otic Neural Primordium	ZNF503
RUFY3	0.000162751	0.326301	0.336	0.255	1	Otic Neural Primordium	RUFY3
NDUFA7.1	0.000177087	0.252484	0.644	0.584	1	Otic Neural Primordium	NDUFA7
BSDC1	0.000177135	0.386138	0.213	0.144	1	Otic Neural Primordium	BSDC1
SAE1.1	0.000182528	-0.300373	0.258	0.342	1	Otic Neural Primordium	SAE1
PRC1.2	0.000187334	-0.268262	0.266	0.36	1	Otic Neural Primordium	PRC1
TDG	0.000188171	0.293833	0.381	0.297	1	Otic Neural Primordium	TDG
GDF11	0.000192022	0.329847	0.305	0.226	1	Otic Neural Primordium	GDF11
CPED1.4	0.000194782	-0.255118	0.115	0.193	1	Otic Neural Primordium	CPED1
FZD2	0.000197834	-0.256289	0.148	0.227	1	Otic Neural Primordium	FZD2
CCND2.3	0.000201009	0.370898	0.619	0.551	1	Otic Neural Primordium	CCND2
GLUL	0.000219731	0.32416	0.423	0.34	1	Otic Neural Primordium	GLUL
DNAJC1.4	0.000220795	-0.256981	0.336	0.44	1	Otic Neural Primordium	DNAJC1
MIER1	0.000227437	-0.252787	0.174	0.255	1	Otic Neural Primordium	MIER1
GREM1.3	0.000242262	-0.280611	0.073	0.14	1	Otic Neural Primordium	GREM1
KIF1B.3	0.000267376	0.313589	0.412	0.322	1	Otic Neural Primordium	KIF1B
RHOBTB3.1	0.000267464	0.327457	0.521	0.449	1	Otic Neural Primordium	RHOBTB3
TSPAN14	0.00027525	0.266719	0.235	0.163	1	Otic Neural Primordium	TSPAN14
YAP1	0.000315015	-0.265839	0.157	0.231	1	Otic Neural Primordium	YAP1
ZNF286A	0.000317494	0.312248	0.289	0.215	1	Otic Neural Primordium	ZNF286A
KMT2A	0.000320028	0.354529	0.496	0.444	1	Otic Neural Primordium	KMT2A
SMIM19.1	0.000328271	-0.254678	0.291	0.377	1	Otic Neural Primordium	SMIM19
NTPCR.3	0.000329494	-0.276707	0.415	0.496	1	Otic Neural Primordium	NTPCR
PIP4P2	0.000343031	0.27167	0.244	0.174	1	Otic Neural Primordium	PIP4P2
NUCB2	0.000350002	-0.258391	0.305	0.384	1	Otic Neural Primordium	NUCB2
YTHDF2	0.000352002	0.338835	0.485	0.424	1	Otic Neural Primordium	YTHDF2
VEZF1.1	0.00035391	0.286685	0.272	0.198	1	Otic Neural Primordium	VEZF1
ANAPC15	0.00035458	-0.252365	0.21	0.294	1	Otic Neural Primordium	ANAPC15
KIF3A	0.000354999	0.285633	0.238	0.167	1	Otic Neural Primordium	KIF3A
DCTN2	0.0003554	0.300936	0.529	0.46	1	Otic Neural Primordium	DCTN2
GET1	0.000359115	0.254869	0.238	0.166	1	Otic Neural Primordium	GET1
CDC20.2	0.000362272	-0.387728	0.269	0.347	1	Otic Neural Primordium	CDC20
MAPKAPK2	0.000367832	0.257992	0.143	0.088	1	Otic Neural Primordium	MAPKAPK2
KNL1.3	0.000369068	-0.253531	0.176	0.261	1	Otic Neural Primordium	KNL1
ZNHIT3	0.000379619	0.318658	0.443	0.368	1	Otic Neural Primordium	ZNHIT3
KAT6B	0.000383138	0.273134	0.266	0.193	1	Otic Neural Primordium	KAT6B
CSDE1	0.00039285	0.284589	0.644	0.588	1	Otic Neural Primordium	CSDE1
DYNLT1	0.000414393	0.279259	0.756	0.743	1	Otic Neural Primordium	DYNLT1
AASDHPPT	0.000444213	0.282508	0.431	0.351	1	Otic Neural Primordium	AASDHPPT
CHD7	0.00044899	0.317245	0.499	0.435	1	Otic Neural Primordium	CHD7
RC3H2	0.000466424	0.282058	0.168	0.11	1	Otic Neural Primordium	RC3H2
ATP6V0E1.1	0.000469171	0.336045	0.639	0.569	1	Otic Neural Primordium	ATP6V0E1
TLE1.4	0.000497331	0.288298	0.356	0.283	1	Otic Neural Primordium	TLE1
ZNF738.1	0.000515239	0.275437	0.364	0.281	1	Otic Neural Primordium	ZNF738
STK26	0.000549346	-0.279788	0.151	0.222	1	Otic Neural Primordium	STK26
PDE7A	0.000550022	0.291641	0.238	0.167	1	Otic Neural Primordium	PDE7A
KLHL9	0.00055426	0.251633	0.171	0.113	1	Otic Neural Primordium	KLHL9
CALCOCO2	0.000570778	0.260414	0.263	0.193	1	Otic Neural Primordium	CALCOCO2
YWHAQ.2	0.000595425	0.256932	0.748	0.699	1	Otic Neural Primordium	YWHAQ
IL17RD.1	0.000608449	-0.274061	0.202	0.28	1	Otic Neural Primordium	IL17RD
STX2	0.000624568	0.298033	0.227	0.164	1	Otic Neural Primordium	STX2
RSBN1	0.000706437	0.279822	0.255	0.191	1	Otic Neural Primordium	RSBN1
MYL12A.4	0.000733292	-0.298692	0.633	0.696	1	Otic Neural Primordium	MYL12A
ITGB1BP1	0.000779157	-0.262884	0.224	0.297	1	Otic Neural Primordium	ITGB1BP1
RAD21.2	0.000788721	-0.267759	0.493	0.573	1	Otic Neural Primordium	RAD21
CDK6	0.000825903	0.306223	0.305	0.236	1	Otic Neural Primordium	CDK6
DCTN3	0.000890694	0.263271	0.616	0.574	1	Otic Neural Primordium	DCTN3
TTK.1	0.000908982	-0.253485	0.109	0.175	1	Otic Neural Primordium	TTK
MTF2	0.000914995	0.295456	0.437	0.363	1	Otic Neural Primordium	MTF2
ATXN7L3B	0.000968797	0.310227	0.468	0.404	1	Otic Neural Primordium	ATXN7L3B
SOCS4	0.00101599	0.274391	0.171	0.115	1	Otic Neural Primordium	SOCS4
SLC25A4	0.00101709	0.256425	0.263	0.197	1	Otic Neural Primordium	SLC25A4
USP11	0.00102147	0.309242	0.493	0.426	1	Otic Neural Primordium	USP11
SPAG9	0.00104117	0.37508	0.401	0.335	1	Otic Neural Primordium	SPAG9
MRPS11	0.00108506	0.289975	0.3	0.23	1	Otic Neural Primordium	MRPS11
EVL	0.00114688	0.254592	0.482	0.42	1	Otic Neural Primordium	EVL
ZNF608.2	0.00117041	0.269047	0.294	0.225	1	Otic Neural Primordium	ZNF608
GDF15.3	0.00121326	-0.56029	0.112	0.175	1	Otic Neural Primordium	GDF15
NAA50	0.00122427	-0.266951	0.162	0.227	1	Otic Neural Primordium	NAA50
DHFR.3	0.00127315	-0.251265	0.263	0.335	1	Otic Neural Primordium	DHFR
ZNF667-AS1	0.00128232	0.250443	0.308	0.241	1	Otic Neural Primordium	ZNF667-AS1
TSG101	0.00131478	0.327845	0.384	0.323	1	Otic Neural Primordium	TSG101
SNRNP27	0.0013426	0.272492	0.291	0.224	1	Otic Neural Primordium	SNRNP27
LEPROTL1	0.00158048	0.309944	0.331	0.264	1	Otic Neural Primordium	LEPROTL1
TAF10	0.00159772	0.262165	0.493	0.428	1	Otic Neural Primordium	TAF10
WNT4.3	0.00166293	-0.250666	0.064	0.117	1	Otic Neural Primordium	WNT4
GTF2B	0.00175452	0.272863	0.294	0.233	1	Otic Neural Primordium	GTF2B
ARPC1A	0.00189595	0.321466	0.563	0.515	1	Otic Neural Primordium	ARPC1A
RBPJ	0.00191666	0.274648	0.473	0.419	1	Otic Neural Primordium	RBPJ
POLR2K	0.00194332	0.313763	0.493	0.448	1	Otic Neural Primordium	POLR2K
DYNLRB1	0.00203646	0.277254	0.58	0.52	1	Otic Neural Primordium	DYNLRB1
MLLT3.3	0.00220926	0.270591	0.252	0.188	1	Otic Neural Primordium	MLLT3
MEX3A	0.00225019	0.268075	0.387	0.322	1	Otic Neural Primordium	MEX3A
DYNC1LI2	0.00229362	0.325494	0.384	0.323	1	Otic Neural Primordium	DYNC1LI2
MRPL42.1	0.00231063	0.268885	0.473	0.414	1	Otic Neural Primordium	MRPL42
CYB5A	0.00256407	0.289826	0.468	0.405	1	Otic Neural Primordium	CYB5A
CSNK1E	0.00309039	0.293183	0.434	0.383	1	Otic Neural Primordium	CSNK1E
TIMM50	0.00310559	0.270802	0.238	0.179	1	Otic Neural Primordium	TIMM50
LYPLA1	0.00344805	0.320275	0.403	0.349	1	Otic Neural Primordium	LYPLA1
GSK3B	0.00356792	0.263756	0.28	0.215	1	Otic Neural Primordium	GSK3B
IER2.4	0.00364762	-0.274647	0.406	0.473	1	Otic Neural Primordium	IER2
TSNAX	0.00365882	0.291854	0.277	0.219	1	Otic Neural Primordium	TSNAX
TSEN15	0.00367397	0.28255	0.356	0.297	1	Otic Neural Primordium	TSEN15
CIAO2B	0.00375926	0.281933	0.636	0.612	1	Otic Neural Primordium	CIAO2B
DNAAF2	0.00377315	0.279951	0.28	0.221	1	Otic Neural Primordium	DNAAF2
PPP1CB	0.00419978	0.259317	0.359	0.297	1	Otic Neural Primordium	PPP1CB
YWHAG	0.0045077	0.279068	0.378	0.325	1	Otic Neural Primordium	YWHAG
TTC14	0.00483617	0.321173	0.246	0.193	1	Otic Neural Primordium	TTC14
DTD1	0.00490274	0.263053	0.501	0.449	1	Otic Neural Primordium	DTD1
COL1A2.4	0.00503786	-0.261016	0.062	0.107	1	Otic Neural Primordium	COL1A2
DLK1.4	0.00517553	-0.410181	0.056	0.1	1	Otic Neural Primordium	DLK1
YIPF3	0.00547681	0.2526	0.364	0.303	1	Otic Neural Primordium	YIPF3
FTX	0.00551318	0.258883	0.336	0.273	1	Otic Neural Primordium	FTX
CMAS	0.00559213	0.25555	0.291	0.233	1	Otic Neural Primordium	CMAS
MIEN1	0.00653743	0.263549	0.342	0.285	1	Otic Neural Primordium	MIEN1
SHISAL2B.4	0.00720739	-0.259011	0.109	0.157	1	Otic Neural Primordium	SHISAL2B
FNBP1L	0.00739255	0.267727	0.42	0.36	1	Otic Neural Primordium	FNBP1L
FAM50A	0.00744559	0.254659	0.353	0.297	1	Otic Neural Primordium	FAM50A
RAI14	0.00785857	0.303822	0.258	0.212	1	Otic Neural Primordium	RAI14
WSB1.1	0.00884407	0.277373	0.669	0.649	1	Otic Neural Primordium	WSB1
KMT2C	0.0088931	0.271143	0.216	0.168	1	Otic Neural Primordium	KMT2C
LINC00667	0.00890494	0.258	0.179	0.134	1	Otic Neural Primordium	LINC00667
KDM5B.2	0.00977975	0.292056	0.585	0.552	1	Otic Neural Primordium	KDM5B

## Sheet: Ventro-anterior cycling
	P-value	Avg_log2FC	pct.1	pct.2	P-value_adj	Cluster	Gene
CCNB1.3	5.5759e-136	1.76686	0.963	0.457	2.04084e-131	Ventro-Anterior Cycling	CCNB1
UBE2C.3	7.96682e-130	1.85158	0.972	0.564	2.91594e-125	Ventro-Anterior Cycling	UBE2C
CENPF.3	1.11079e-125	1.62513	0.988	0.631	4.0656e-121	Ventro-Anterior Cycling	CENPF
HMGB2.2	5.52252e-125	1.42948	0.994	0.75	2.0213e-120	Ventro-Anterior Cycling	HMGB2
UBE2S.2	1.92361e-119	1.50266	0.994	0.736	7.04062e-115	Ventro-Anterior Cycling	UBE2S
ARL6IP1.3	6.63678e-113	1.50168	0.978	0.639	2.42913e-108	Ventro-Anterior Cycling	ARL6IP1
HMMR.3	1.28141e-112	1.46009	0.814	0.289	4.69008e-108	Ventro-Anterior Cycling	HMMR
TUBB4B.3	1.61525e-109	1.40631	0.984	0.75	5.91196e-105	Ventro-Anterior Cycling	TUBB4B
PTTG1.3	6.40766e-107	1.36585	0.994	0.644	2.34527e-102	Ventro-Anterior Cycling	PTTG1
TOP2A.4	4.0669e-106	1.41787	0.966	0.562	1.48852e-101	Ventro-Anterior Cycling	TOP2A
KPNA2.2	3.98416e-105	1.44679	0.944	0.574	1.45824e-100	Ventro-Anterior Cycling	KPNA2
CCNB2.2	7.79043e-102	1.44119	0.888	0.407	2.85137e-97	Ventro-Anterior Cycling	CCNB2
CDC20.3	9.79435e-97	1.36163	0.792	0.299	3.58483e-92	Ventro-Anterior Cycling	CDC20
ASPM.3	1.63465e-95	1.40781	0.86	0.38	5.98297e-91	Ventro-Anterior Cycling	ASPM
PLK1.2	7.69767e-95	1.22837	0.652	0.189	2.81743e-90	Ventro-Anterior Cycling	PLK1
AURKA.3	3.31454e-94	1.29963	0.693	0.222	1.21315e-89	Ventro-Anterior Cycling	AURKA
CKS2.3	1.33819e-93	1.29169	0.957	0.662	4.8979e-89	Ventro-Anterior Cycling	CKS2
CDKN3.3	6.92909e-93	1.35986	0.854	0.386	2.53612e-88	Ventro-Anterior Cycling	CDKN3
CKS1B.4	6.68225e-91	1.16104	0.988	0.72	2.44577e-86	Ventro-Anterior Cycling	CKS1B
HMGN2.3	1.55691e-89	1.02901	0.994	0.894	5.69844e-85	Ventro-Anterior Cycling	HMGN2
DLGAP5.3	1.69869e-89	1.30161	0.863	0.39	6.21736e-85	Ventro-Anterior Cycling	DLGAP5
SGO2.3	9.08683e-87	1.25319	0.724	0.263	3.32587e-82	Ventro-Anterior Cycling	SGO2
TPX2.4	1.14517e-86	1.27281	0.885	0.443	4.19144e-82	Ventro-Anterior Cycling	TPX2
MKI67.4	4.26455e-83	1.20773	0.888	0.459	1.56087e-78	Ventro-Anterior Cycling	MKI67
NUSAP1.3	1.62674e-81	1.25277	0.907	0.505	5.95404e-77	Ventro-Anterior Cycling	NUSAP1
BIRC5.3	4.91232e-75	1.16116	0.86	0.454	1.79796e-70	Ventro-Anterior Cycling	BIRC5
NUF2.2	1.01619e-73	1.14951	0.717	0.294	3.71937e-69	Ventro-Anterior Cycling	NUF2
H2AFX.2	2.42909e-72	1.08974	0.835	0.438	8.89073e-68	Ventro-Anterior Cycling	H2AFX
HOXB-AS3.5	5.97746e-71	1.06437	0.947	0.444	2.18781e-66	Ventro-Anterior Cycling	HOXB-AS3
CENPA.3	1.17593e-70	1.05308	0.643	0.235	4.30403e-66	Ventro-Anterior Cycling	CENPA
CDCA8.2	1.16751e-69	1.18456	0.637	0.238	4.27321e-65	Ventro-Anterior Cycling	CDCA8
CENPE.4	3.92072e-69	1.0552	0.665	0.253	1.43502e-64	Ventro-Anterior Cycling	CENPE
KIF20B.3	2.81951e-68	1.11108	0.755	0.354	1.03197e-63	Ventro-Anterior Cycling	KIF20B
KNSTRN.2	7.01618e-68	1.06039	0.587	0.2	2.56799e-63	Ventro-Anterior Cycling	KNSTRN
PSRC1.2	1.21405e-67	1.05732	0.581	0.196	4.44354e-63	Ventro-Anterior Cycling	PSRC1
PIMREG.2	3.38124e-65	1.10124	0.63	0.241	1.23757e-60	Ventro-Anterior Cycling	PIMREG
CCNA2.3	6.15365e-65	1.14757	0.686	0.295	2.2523e-60	Ventro-Anterior Cycling	CCNA2
H2AFZ.2	1.49185e-63	0.675654	0.997	0.96	5.46031e-59	Ventro-Anterior Cycling	H2AFZ
NEK2.2	3.28842e-63	1.01723	0.522	0.16	1.20359e-58	Ventro-Anterior Cycling	NEK2
CDCA3.2	2.11233e-62	1.0861	0.618	0.235	7.73134e-58	Ventro-Anterior Cycling	CDCA3
HMGB3.1	3.75027e-60	1.06386	0.848	0.55	1.37264e-55	Ventro-Anterior Cycling	HMGB3
SHISAL2B.5	1.48993e-59	1.01314	0.447	0.126	5.45328e-55	Ventro-Anterior Cycling	SHISAL2B
CDK1.4	6.05594e-59	1.13137	0.758	0.406	2.21654e-54	Ventro-Anterior Cycling	CDK1
CALM2.3	6.29425e-59	0.676228	0.981	0.93	2.30376e-54	Ventro-Anterior Cycling	CALM2
CKAP2.2	1.90979e-58	1.06874	0.752	0.393	6.99002e-54	Ventro-Anterior Cycling	CKAP2
JPT1.3	2.51667e-58	0.85641	0.944	0.786	9.21125e-54	Ventro-Anterior Cycling	JPT1
TUBA1C.4	8.31993e-58	1.21954	0.702	0.344	3.04518e-53	Ventro-Anterior Cycling	TUBA1C
TUBA1B.2	3.096e-56	0.614468	1	0.97	1.13317e-51	Ventro-Anterior Cycling	TUBA1B
GTSE1.3	1.04784e-55	1.08864	0.652	0.292	3.83518e-51	Ventro-Anterior Cycling	GTSE1
NUCKS1.2	5.26675e-55	0.868745	0.981	0.831	1.92768e-50	Ventro-Anterior Cycling	NUCKS1
PRC1.3	8.02418e-53	0.975233	0.686	0.321	2.93693e-48	Ventro-Anterior Cycling	PRC1
H1FX.1	6.63706e-52	0.758154	0.978	0.798	2.42923e-47	Ventro-Anterior Cycling	H1FX
TMSB4X.5	1.83528e-49	-1.06428	0.988	0.988	6.71731e-45	Ventro-Anterior Cycling	TMSB4X
COL14A1.5	1.30224e-48	0.89839	0.432	0.135	4.76632e-44	Ventro-Anterior Cycling	COL14A1
BUB1.2	3.98434e-48	0.892579	0.466	0.158	1.45831e-43	Ventro-Anterior Cycling	BUB1
IGFBP2.3	5.11062e-48	-1.01387	0.835	0.925	1.87054e-43	Ventro-Anterior Cycling	IGFBP2
HMGB1.2	6.69229e-47	0.55244	0.994	0.969	2.44945e-42	Ventro-Anterior Cycling	HMGB1
PSIP1.3	2.08367e-46	0.812545	0.913	0.689	7.62644e-42	Ventro-Anterior Cycling	PSIP1
HNRNPA2B1.1	6.0743e-46	0.612445	0.994	0.939	2.22325e-41	Ventro-Anterior Cycling	HNRNPA2B1
TPT1.4	2.90158e-45	-0.510161	1	0.995	1.06201e-40	Ventro-Anterior Cycling	TPT1
BUB3.1	7.41247e-45	0.954387	0.724	0.421	2.71304e-40	Ventro-Anterior Cycling	BUB3
HOXB9.5	1.27253e-44	0.799907	0.708	0.32	4.65758e-40	Ventro-Anterior Cycling	HOXB9
DEPDC1.2	3.60863e-44	0.891058	0.478	0.18	1.32079e-39	Ventro-Anterior Cycling	DEPDC1
ARHGEF39.1	5.01029e-44	0.631782	0.286	0.067	1.83382e-39	Ventro-Anterior Cycling	ARHGEF39
SFRP2.5	1.19992e-43	0.942369	0.689	0.343	4.39184e-39	Ventro-Anterior Cycling	SFRP2
TACC3.1	3.83112e-43	0.95358	0.503	0.205	1.40223e-38	Ventro-Anterior Cycling	TACC3
DEPDC1B.1	7.71089e-43	0.75504	0.376	0.116	2.82226e-38	Ventro-Anterior Cycling	DEPDC1B
SAT1.4	1.05803e-42	-1.72342	0.407	0.709	3.87251e-38	Ventro-Anterior Cycling	SAT1
MAD2L1.1	1.39076e-42	0.833243	0.807	0.487	5.09033e-38	Ventro-Anterior Cycling	MAD2L1
RAN.3	1.74907e-42	0.568611	0.991	0.941	6.40179e-38	Ventro-Anterior Cycling	RAN
KIF14.1	2.49506e-42	0.790573	0.432	0.151	9.13216e-38	Ventro-Anterior Cycling	KIF14
TTK.2	3.00248e-42	0.82711	0.422	0.146	1.09894e-37	Ventro-Anterior Cycling	TTK
PIF1.2	8.06685e-42	0.862971	0.425	0.151	2.95255e-37	Ventro-Anterior Cycling	PIF1
KIF2C.3	4.74021e-41	0.809263	0.512	0.213	1.73497e-36	Ventro-Anterior Cycling	KIF2C
AURKB.3	6.08017e-41	0.92169	0.602	0.297	2.2254e-36	Ventro-Anterior Cycling	AURKB
ECT2.1	3.549e-40	0.8262	0.571	0.262	1.29897e-35	Ventro-Anterior Cycling	ECT2
RPL10.2	4.79831e-40	-0.370482	1	0.997	1.75623e-35	Ventro-Anterior Cycling	RPL10
LUM.5	9.58459e-39	-1.89925	0.115	0.486	3.50805e-34	Ventro-Anterior Cycling	LUM
MXD3.1	2.14644e-38	0.778184	0.435	0.163	7.85618e-34	Ventro-Anterior Cycling	MXD3
LIMCH1.5	2.76019e-38	0.757885	0.674	0.356	1.01026e-33	Ventro-Anterior Cycling	LIMCH1
HSP90AA1.3	2.87033e-38	0.505983	0.994	0.965	1.05057e-33	Ventro-Anterior Cycling	HSP90AA1
SGO1.1	9.42711e-38	0.827233	0.484	0.206	3.45042e-33	Ventro-Anterior Cycling	SGO1
COL3A1.5	1.54697e-37	-2.09778	0.127	0.486	5.66205e-33	Ventro-Anterior Cycling	COL3A1
RPL34.1	3.46349e-37	-0.369377	1	0.995	1.26767e-32	Ventro-Anterior Cycling	RPL34
FTL.4	1.32223e-36	-0.602652	1	0.992	4.83949e-32	Ventro-Anterior Cycling	FTL
ARL4C.4	4.57049e-36	0.78773	0.634	0.315	1.67284e-31	Ventro-Anterior Cycling	ARL4C
TMSB10.4	7.47328e-36	-0.72474	0.941	0.97	2.7353e-31	Ventro-Anterior Cycling	TMSB10
KIF11.3	9.8734e-36	0.832971	0.547	0.262	3.61376e-31	Ventro-Anterior Cycling	KIF11
TWIST1.5	1.36176e-35	-1.40366	0.084	0.444	4.98419e-31	Ventro-Anterior Cycling	TWIST1
NCAPG.1	2.90749e-35	0.778139	0.519	0.236	1.06417e-30	Ventro-Anterior Cycling	NCAPG
RAD21.3	8.53748e-35	0.765695	0.792	0.546	3.1248e-30	Ventro-Anterior Cycling	RAD21
DBF4.2	8.98063e-35	0.794331	0.634	0.349	3.287e-30	Ventro-Anterior Cycling	DBF4
CDCA2.2	9.13265e-35	0.716665	0.379	0.137	3.34264e-30	Ventro-Anterior Cycling	CDCA2
DTYMK.2	1.88847e-34	0.805546	0.733	0.472	6.91197e-30	Ventro-Anterior Cycling	DTYMK
NDC80.4	4.38654e-34	0.801964	0.553	0.265	1.60552e-29	Ventro-Anterior Cycling	NDC80
HMGA1.3	5.63666e-34	0.654751	0.925	0.714	2.06307e-29	Ventro-Anterior Cycling	HMGA1
S100A11.5	9.21711e-34	-1.69754	0.438	0.673	3.37355e-29	Ventro-Anterior Cycling	S100A11
BGN.5	1.35673e-33	-1.40845	0.043	0.377	4.96577e-29	Ventro-Anterior Cycling	BGN
CDC25C.1	1.9229e-33	0.681813	0.385	0.145	7.038e-29	Ventro-Anterior Cycling	CDC25C
CKB.4	3.04451e-33	0.510072	0.907	0.578	1.11432e-28	Ventro-Anterior Cycling	CKB
TRIM59.1	3.33845e-33	0.757419	0.463	0.202	1.22191e-28	Ventro-Anterior Cycling	TRIM59
KNL1.4	5.87179e-33	0.776206	0.5	0.231	2.14913e-28	Ventro-Anterior Cycling	KNL1
SPC25.2	7.49023e-33	0.773934	0.559	0.28	2.7415e-28	Ventro-Anterior Cycling	SPC25
CEP55.2	1.03584e-32	0.697431	0.37	0.135	3.79127e-28	Ventro-Anterior Cycling	CEP55
KIF18A.1	1.82985e-32	0.66612	0.366	0.132	6.69742e-28	Ventro-Anterior Cycling	KIF18A
SKA2.1	6.60634e-32	0.681994	0.739	0.471	2.41799e-27	Ventro-Anterior Cycling	SKA2
PBK.2	1.98835e-31	0.770276	0.519	0.253	7.27755e-27	Ventro-Anterior Cycling	PBK
MSX1.3	2.10746e-31	0.899755	0.705	0.438	7.71352e-27	Ventro-Anterior Cycling	MSX1
ODC1.4	2.14466e-31	0.664896	0.848	0.594	7.84967e-27	Ventro-Anterior Cycling	ODC1
JUND.3	2.61945e-31	-0.804178	0.748	0.858	9.58746e-27	Ventro-Anterior Cycling	JUND
KIF20A.1	3.09635e-31	0.625827	0.326	0.11	1.1333e-26	Ventro-Anterior Cycling	KIF20A
KIFC1.1	6.24474e-31	0.699496	0.453	0.201	2.28564e-26	Ventro-Anterior Cycling	KIFC1
TROAP.1	6.35239e-31	0.715046	0.407	0.165	2.32504e-26	Ventro-Anterior Cycling	TROAP
ANP32E.2	8.73235e-31	0.726163	0.801	0.598	3.19613e-26	Ventro-Anterior Cycling	ANP32E
CDC42EP5.5	1.23805e-30	-1.02288	0.115	0.445	4.53137e-26	Ventro-Anterior Cycling	CDC42EP5
STMN1.2	1.45295e-30	0.409885	1	0.975	5.31794e-26	Ventro-Anterior Cycling	STMN1
MZT1.1	5.54538e-30	0.764737	0.612	0.348	2.02966e-25	Ventro-Anterior Cycling	MZT1
FRZB.5	7.46729e-30	-1.18044	0.084	0.402	2.7331e-25	Ventro-Anterior Cycling	FRZB
NR2F1.5	1.44576e-29	-1.19239	0.447	0.682	5.29161e-25	Ventro-Anterior Cycling	NR2F1
KIF23.1	1.5897e-29	0.747326	0.41	0.175	5.81845e-25	Ventro-Anterior Cycling	KIF23
APOE.5	1.59707e-29	-1.50706	0.323	0.594	5.84544e-25	Ventro-Anterior Cycling	APOE
SPRY1.4	2.16433e-29	-1.09202	0.202	0.518	7.92166e-25	Ventro-Anterior Cycling	SPRY1
RPS15A	2.69399e-29	-0.281676	1	0.997	9.86029e-25	Ventro-Anterior Cycling	RPS15A
RPS14.1	3.58955e-29	-0.296465	0.997	0.996	1.31381e-24	Ventro-Anterior Cycling	RPS14
RPL13.2	4.18196e-29	-0.264717	1	0.998	1.53064e-24	Ventro-Anterior Cycling	RPL13
MIS18BP1.2	1.67892e-28	0.674546	0.627	0.363	6.14503e-24	Ventro-Anterior Cycling	MIS18BP1
HAS2.5	1.97427e-28	-1.3334	0.093	0.395	7.22603e-24	Ventro-Anterior Cycling	HAS2
RPL15	4.42783e-28	-0.283074	1	0.997	1.62063e-23	Ventro-Anterior Cycling	RPL15
PEG10.5	6.29468e-28	-1.18	0.444	0.682	2.30392e-23	Ventro-Anterior Cycling	PEG10
KIF4A.1	6.63384e-28	0.658613	0.41	0.179	2.42805e-23	Ventro-Anterior Cycling	KIF4A
CALD1.5	1.02267e-27	-1.00482	0.478	0.694	3.74306e-23	Ventro-Anterior Cycling	CALD1
KIF22.1	2.63104e-27	0.736508	0.525	0.283	9.62988e-23	Ventro-Anterior Cycling	KIF22
HHIP.3	4.73705e-27	0.691351	0.332	0.124	1.73381e-22	Ventro-Anterior Cycling	HHIP
SOX4.4	6.12755e-27	-0.813027	0.727	0.84	2.24274e-22	Ventro-Anterior Cycling	SOX4
SAPCD2	6.6653e-27	0.386519	0.186	0.044	2.43957e-22	Ventro-Anterior Cycling	SAPCD2
IGFBP5.2	8.4722e-27	-1.21423	0.065	0.365	3.10091e-22	Ventro-Anterior Cycling	IGFBP5
NUDCD2.2	1.85999e-26	0.753216	0.649	0.426	6.80776e-22	Ventro-Anterior Cycling	NUDCD2
RPL35A	1.98366e-26	-0.294315	0.997	0.997	7.26041e-22	Ventro-Anterior Cycling	RPL35A
BUB1B.2	2.42007e-26	0.705685	0.391	0.174	8.85769e-22	Ventro-Anterior Cycling	BUB1B
FOXC1.5	3.6185e-26	-0.966964	0.087	0.374	1.32441e-21	Ventro-Anterior Cycling	FOXC1
RPS4X.1	4.27391e-26	-0.312084	1	0.996	1.56429e-21	Ventro-Anterior Cycling	RPS4X
SOX2.5	5.42477e-26	0.57606	0.714	0.427	1.98552e-21	Ventro-Anterior Cycling	SOX2
RANBP1.4	5.74082e-26	0.500045	0.957	0.856	2.1012e-21	Ventro-Anterior Cycling	RANBP1
TGFBI.5	1.04721e-25	-1.09683	0.13	0.417	3.8329e-21	Ventro-Anterior Cycling	TGFBI
DCN.5	1.22453e-25	-1.08003	0.075	0.36	4.48191e-21	Ventro-Anterior Cycling	DCN
FGFBP3.5	1.39879e-25	0.553806	0.789	0.507	5.11973e-21	Ventro-Anterior Cycling	FGFBP3
C9orf16.4	4.14258e-25	-0.992092	0.54	0.725	1.51622e-20	Ventro-Anterior Cycling	C9orf16
H2AFV.1	8.94302e-25	0.524221	0.879	0.733	3.27323e-20	Ventro-Anterior Cycling	H2AFV
RPL6	4.11517e-24	-0.281955	1	0.994	1.50619e-19	Ventro-Anterior Cycling	RPL6
HOXC9.5	4.28868e-24	0.529068	0.373	0.156	1.5697e-19	Ventro-Anterior Cycling	HOXC9
RPL37.1	5.50677e-24	-0.306277	0.997	0.992	2.01553e-19	Ventro-Anterior Cycling	RPL37
PTMS.1	5.89315e-24	0.40696	0.984	0.95	2.15695e-19	Ventro-Anterior Cycling	PTMS
NRG1.2	6.90419e-24	0.522846	0.214	0.063	2.527e-19	Ventro-Anterior Cycling	NRG1
SNHG29.2	7.22734e-24	-0.445522	0.929	0.955	2.64528e-19	Ventro-Anterior Cycling	SNHG29
RPL9	8.64793e-24	-0.309486	1	0.991	3.16523e-19	Ventro-Anterior Cycling	RPL9
NEFL.5	1.07744e-23	0.675269	0.637	0.386	3.94353e-19	Ventro-Anterior Cycling	NEFL
SNRPF.4	2.03509e-23	0.431927	0.941	0.884	7.44863e-19	Ventro-Anterior Cycling	SNRPF
NFIA.4	2.42625e-23	-0.840748	0.056	0.32	8.8803e-19	Ventro-Anterior Cycling	NFIA
CKAP5.1	2.85453e-23	0.729243	0.509	0.295	1.04479e-18	Ventro-Anterior Cycling	CKAP5
CENPW.3	3.16433e-23	0.612069	0.795	0.589	1.15818e-18	Ventro-Anterior Cycling	CENPW
RPS3.1	7.57376e-23	-0.256786	1	0.996	2.77207e-18	Ventro-Anterior Cycling	RPS3
RPS3A.1	1.14148e-22	-0.256023	1	0.997	4.17792e-18	Ventro-Anterior Cycling	RPS3A
RPL3	1.42408e-22	-0.252329	1	0.997	5.21228e-18	Ventro-Anterior Cycling	RPL3
PTGES3.2	2.22726e-22	0.480383	0.944	0.847	8.15201e-18	Ventro-Anterior Cycling	PTGES3
MGP.5	6.92224e-22	-2.15421	0.071	0.323	2.53361e-17	Ventro-Anterior Cycling	MGP
FTH1.5	8.65559e-22	-0.396709	0.991	0.99	3.16803e-17	Ventro-Anterior Cycling	FTH1
RBP1.4	1.20226e-21	0.300966	0.953	0.818	4.4004e-17	Ventro-Anterior Cycling	RBP1
RPL28.2	1.22846e-21	-0.250835	1	0.994	4.4963e-17	Ventro-Anterior Cycling	RPL28
OIP5.1	1.36151e-21	0.488429	0.273	0.102	4.98325e-17	Ventro-Anterior Cycling	OIP5
ACTG1.4	2.06552e-21	-0.392718	0.991	0.992	7.55999e-17	Ventro-Anterior Cycling	ACTG1
LMNB1.1	2.13668e-21	0.610244	0.497	0.285	7.82045e-17	Ventro-Anterior Cycling	LMNB1
GPSM2.1	2.70926e-21	0.514706	0.317	0.133	9.91616e-17	Ventro-Anterior Cycling	GPSM2
ERH.2	4.9652e-21	0.406344	0.96	0.886	1.81731e-16	Ventro-Anterior Cycling	ERH
SMC4.3	5.29627e-21	0.580461	0.665	0.464	1.93849e-16	Ventro-Anterior Cycling	SMC4
RFX4.3	7.25723e-21	0.516279	0.314	0.13	2.65622e-16	Ventro-Anterior Cycling	RFX4
SLC1A3.5	1.80815e-20	-0.987664	0.137	0.391	6.61803e-16	Ventro-Anterior Cycling	SLC1A3
NRARP	2.70462e-20	0.446682	0.211	0.069	9.89919e-16	Ventro-Anterior Cycling	NRARP
SET.3	3.04188e-20	0.42308	0.969	0.916	1.11336e-15	Ventro-Anterior Cycling	SET
PRR11.2	3.08026e-20	0.570775	0.32	0.141	1.12741e-15	Ventro-Anterior Cycling	PRR11
ANXA1.5	4.36213e-20	-0.986829	0.012	0.233	1.59658e-15	Ventro-Anterior Cycling	ANXA1
IER3.4	4.42534e-20	-0.817805	0.118	0.372	1.61972e-15	Ventro-Anterior Cycling	IER3
NEFM.5	4.87319e-20	0.602189	0.727	0.51	1.78364e-15	Ventro-Anterior Cycling	NEFM
OLFML3.5	5.24311e-20	-0.758746	0.034	0.264	1.91903e-15	Ventro-Anterior Cycling	OLFML3
ITM2A.5	7.19822e-20	-0.979568	0.087	0.33	2.63462e-15	Ventro-Anterior Cycling	ITM2A
WNT4.4	7.67926e-20	0.510767	0.261	0.099	2.81069e-15	Ventro-Anterior Cycling	WNT4
BASP1.4	9.71989e-20	-0.876531	0.432	0.648	3.55758e-15	Ventro-Anterior Cycling	BASP1
DYNLL1	1.01261e-19	0.347101	0.984	0.942	3.70625e-15	Ventro-Anterior Cycling	DYNLL1
HOTAIRM1.5	1.22613e-19	0.509844	0.354	0.162	4.48777e-15	Ventro-Anterior Cycling	HOTAIRM1
SPDL1.2	1.64303e-19	0.582575	0.363	0.176	6.01366e-15	Ventro-Anterior Cycling	SPDL1
HIST1H1D.5	2.46915e-19	-1.12846	0.236	0.472	9.03732e-15	Ventro-Anterior Cycling	HIST1H1D
HOXC6.5	2.86604e-19	0.531598	0.345	0.156	1.049e-14	Ventro-Anterior Cycling	HOXC6
ARHGAP29.5	5.20737e-19	-0.700326	0.031	0.251	1.90595e-14	Ventro-Anterior Cycling	ARHGAP29
ARHGAP19.1	5.78188e-19	0.522073	0.317	0.141	2.11623e-14	Ventro-Anterior Cycling	ARHGAP19
GAS2L3	6.50348e-19	0.484316	0.239	0.089	2.38034e-14	Ventro-Anterior Cycling	GAS2L3
UBE2T.1	6.71774e-19	0.525198	0.761	0.556	2.45876e-14	Ventro-Anterior Cycling	UBE2T
TUBB6.1	7.38711e-19	0.600074	0.584	0.387	2.70375e-14	Ventro-Anterior Cycling	TUBB6
SERPINF1.4	9.94132e-19	-0.636848	0.075	0.31	3.63862e-14	Ventro-Anterior Cycling	SERPINF1
RPL5	1.34452e-18	-0.272824	0.997	0.989	4.92108e-14	Ventro-Anterior Cycling	RPL5
NCAPH.1	1.59687e-18	0.460541	0.292	0.126	5.84471e-14	Ventro-Anterior Cycling	NCAPH
RPL17	1.6352e-18	-0.257677	0.997	0.993	5.98499e-14	Ventro-Anterior Cycling	RPL17
SNCA.5	1.78338e-18	-0.811393	0.152	0.392	6.52736e-14	Ventro-Anterior Cycling	SNCA
VDAC3.1	2.32657e-18	0.505585	0.745	0.578	8.51548e-14	Ventro-Anterior Cycling	VDAC3
LBR.1	2.87478e-18	0.623771	0.547	0.356	1.0522e-13	Ventro-Anterior Cycling	LBR
CKAP2L.1	3.00952e-18	0.558237	0.335	0.159	1.10151e-13	Ventro-Anterior Cycling	CKAP2L
BORA	3.147e-18	0.422431	0.186	0.061	1.15183e-13	Ventro-Anterior Cycling	BORA
PRRX1.5	4.43702e-18	-0.673433	0.081	0.312	1.62399e-13	Ventro-Anterior Cycling	PRRX1
GDF10.5	5.00256e-18	0.511121	0.32	0.145	1.83099e-13	Ventro-Anterior Cycling	GDF10
PCOLCE.5	5.69238e-18	-0.714144	0.102	0.332	2.08347e-13	Ventro-Anterior Cycling	PCOLCE
LSAMP.2	7.16947e-18	0.60652	0.516	0.322	2.6241e-13	Ventro-Anterior Cycling	LSAMP
VCAN.5	8.03522e-18	-0.806525	0.444	0.636	2.94097e-13	Ventro-Anterior Cycling	VCAN
ZFP36L2.5	8.11164e-18	-0.666183	0.121	0.358	2.96894e-13	Ventro-Anterior Cycling	ZFP36L2
CEP70.1	8.55167e-18	0.56406	0.401	0.214	3.13e-13	Ventro-Anterior Cycling	CEP70
HNRNPH3.1	1.11135e-17	0.517341	0.851	0.722	4.06764e-13	Ventro-Anterior Cycling	HNRNPH3
YBX1.2	1.14728e-17	0.274915	0.994	0.979	4.19917e-13	Ventro-Anterior Cycling	YBX1
GAS1.4	1.58137e-17	0.595867	0.376	0.199	5.78796e-13	Ventro-Anterior Cycling	GAS1
EVA1B.5	1.61549e-17	-0.697209	0.127	0.359	5.91287e-13	Ventro-Anterior Cycling	EVA1B
LAMA4.5	2.21237e-17	-0.641325	0.04	0.247	8.09748e-13	Ventro-Anterior Cycling	LAMA4
PFDN5.1	2.98071e-17	-0.410607	0.873	0.936	1.09097e-12	Ventro-Anterior Cycling	PFDN5
HNRNPU.2	3.92606e-17	0.422503	0.87	0.759	1.43698e-12	Ventro-Anterior Cycling	HNRNPU
TPM1.4	5.40135e-17	-0.815853	0.45	0.647	1.97695e-12	Ventro-Anterior Cycling	TPM1
EDNRA.5	5.85341e-17	-0.581444	0.022	0.217	2.14241e-12	Ventro-Anterior Cycling	EDNRA
FRMD4B.2	5.93478e-17	0.484513	0.298	0.136	2.17219e-12	Ventro-Anterior Cycling	FRMD4B
GIHCG.2	6.93333e-17	0.560808	0.432	0.247	2.53767e-12	Ventro-Anterior Cycling	GIHCG
CD63.2	7.22622e-17	-0.505617	0.876	0.93	2.64487e-12	Ventro-Anterior Cycling	CD63
SFPQ.1	7.34521e-17	0.492105	0.842	0.716	2.68842e-12	Ventro-Anterior Cycling	SFPQ
RPL29	8.84364e-17	-0.253687	0.997	0.99	3.23686e-12	Ventro-Anterior Cycling	RPL29
RTKN2.1	9.9818e-17	0.568879	0.351	0.179	3.65344e-12	Ventro-Anterior Cycling	RTKN2
NASP.5	1.08338e-16	0.441712	0.898	0.812	3.96528e-12	Ventro-Anterior Cycling	NASP
FAM83D.1	2.71871e-16	0.393329	0.227	0.089	9.95074e-12	Ventro-Anterior Cycling	FAM83D
HNRNPD.2	4.08226e-16	0.459073	0.863	0.735	1.49415e-11	Ventro-Anterior Cycling	HNRNPD
BANF1.1	4.2296e-16	0.404257	0.925	0.807	1.54808e-11	Ventro-Anterior Cycling	BANF1
MRPL51.1	4.66414e-16	0.450301	0.879	0.79	1.70712e-11	Ventro-Anterior Cycling	MRPL51
PPIA.1	5.44198e-16	0.270223	0.997	0.98	1.99182e-11	Ventro-Anterior Cycling	PPIA
FLRT2.5	5.92864e-16	-0.626479	0.037	0.231	2.16994e-11	Ventro-Anterior Cycling	FLRT2
HIST1H1E.4	6.48141e-16	-0.676663	0.093	0.306	2.37226e-11	Ventro-Anterior Cycling	HIST1H1E
CCT5.2	8.84614e-16	0.484261	0.752	0.62	3.23777e-11	Ventro-Anterior Cycling	CCT5
MDK.4	8.84714e-16	0.265117	1	0.986	3.23814e-11	Ventro-Anterior Cycling	MDK
INCENP.1	9.27675e-16	0.42025	0.23	0.093	3.39538e-11	Ventro-Anterior Cycling	INCENP
HES4.3	1.05854e-15	0.606304	0.556	0.365	3.87438e-11	Ventro-Anterior Cycling	HES4
ARHGAP11A.1	1.13727e-15	0.556733	0.298	0.142	4.16253e-11	Ventro-Anterior Cycling	ARHGAP11A
EEF1G.1	1.5623e-15	-0.318359	0.957	0.971	5.71816e-11	Ventro-Anterior Cycling	EEF1G
HNRNPA3.1	1.68409e-15	0.394475	0.947	0.872	6.16393e-11	Ventro-Anterior Cycling	HNRNPA3
HIST1H4C.5	3.83572e-15	-1.18109	0.733	0.802	1.40391e-10	Ventro-Anterior Cycling	HIST1H4C
C1QTNF4.5	3.94107e-15	-0.664794	0.186	0.407	1.44247e-10	Ventro-Anterior Cycling	C1QTNF4
SRSF3.2	4.32258e-15	0.364344	0.96	0.874	1.58211e-10	Ventro-Anterior Cycling	SRSF3
IFITM3.5	7.48408e-15	-0.736021	0.373	0.56	2.73925e-10	Ventro-Anterior Cycling	IFITM3
MIR100HG.4	8.30566e-15	-0.514368	0.059	0.257	3.03995e-10	Ventro-Anterior Cycling	MIR100HG
CEBPD.5	1.27217e-14	-0.583644	0.034	0.212	4.65627e-10	Ventro-Anterior Cycling	CEBPD
SLC4A8	1.39272e-14	0.338325	0.177	0.064	5.0975e-10	Ventro-Anterior Cycling	SLC4A8
LAMA1.4	1.47304e-14	-0.533728	0.075	0.266	5.39147e-10	Ventro-Anterior Cycling	LAMA1
SEPTIN6.4	1.57411e-14	-0.587113	0.193	0.412	5.76141e-10	Ventro-Anterior Cycling	SEPTIN6
TFPI.5	1.72921e-14	-0.517885	0.037	0.217	6.32908e-10	Ventro-Anterior Cycling	TFPI
EZH2.2	1.77263e-14	0.597546	0.478	0.311	6.48802e-10	Ventro-Anterior Cycling	EZH2
ITM2C.4	1.81456e-14	-0.600148	0.23	0.449	6.64149e-10	Ventro-Anterior Cycling	ITM2C
SOX9.5	1.8328e-14	-0.515588	0.068	0.262	6.70823e-10	Ventro-Anterior Cycling	SOX9
CDH2.4	1.97614e-14	0.402779	0.484	0.29	7.23289e-10	Ventro-Anterior Cycling	CDH2
ALCAM.5	2.19694e-14	-0.54169	0.053	0.239	8.04103e-10	Ventro-Anterior Cycling	ALCAM
HOXB2.5	2.38616e-14	0.471875	0.435	0.248	8.7336e-10	Ventro-Anterior Cycling	HOXB2
HIST1H1B.5	2.52717e-14	-0.79833	0.183	0.39	9.24971e-10	Ventro-Anterior Cycling	HIST1H1B
LAPTM4A.3	2.547e-14	-0.576956	0.404	0.606	9.32229e-10	Ventro-Anterior Cycling	LAPTM4A
KIF5B.1	3.54114e-14	0.4385	0.742	0.611	1.29609e-09	Ventro-Anterior Cycling	KIF5B
PHLDA1.5	4.1006e-14	-0.633287	0.09	0.282	1.50086e-09	Ventro-Anterior Cycling	PHLDA1
TUBB.1	4.22363e-14	0.250599	1	0.982	1.54589e-09	Ventro-Anterior Cycling	TUBB
LIN28A.3	4.62264e-14	0.421093	0.252	0.114	1.69193e-09	Ventro-Anterior Cycling	LIN28A
PCDH7.5	4.88262e-14	-0.522058	0.084	0.278	1.78709e-09	Ventro-Anterior Cycling	PCDH7
GDF15.4	5.6847e-14	-0.942126	0.019	0.183	2.08066e-09	Ventro-Anterior Cycling	GDF15
LSM5.1	5.98963e-14	0.424743	0.842	0.711	2.19227e-09	Ventro-Anterior Cycling	LSM5
PLAGL1.5	5.99386e-14	0.500281	0.503	0.33	2.19381e-09	Ventro-Anterior Cycling	PLAGL1
FN1.4	6.23309e-14	-0.933095	0.093	0.287	2.28137e-09	Ventro-Anterior Cycling	FN1
PRMT1.3	8.15414e-14	0.463034	0.823	0.738	2.9845e-09	Ventro-Anterior Cycling	PRMT1
TIMP3.4	9.15686e-14	-0.513519	0.043	0.217	3.3515e-09	Ventro-Anterior Cycling	TIMP3
ANP32B.2	1.06518e-13	0.385397	0.876	0.785	3.89866e-09	Ventro-Anterior Cycling	ANP32B
SPINT2.3	1.16696e-13	-0.521058	0.081	0.273	4.27119e-09	Ventro-Anterior Cycling	SPINT2
OST4.2	1.19204e-13	-0.412936	0.823	0.888	4.36299e-09	Ventro-Anterior Cycling	OST4
G2E3.1	1.47007e-13	0.515389	0.335	0.187	5.38059e-09	Ventro-Anterior Cycling	G2E3
CENPH.2	2.20218e-13	0.446443	0.627	0.449	8.06021e-09	Ventro-Anterior Cycling	CENPH
COL6A2.5	2.29285e-13	-0.486209	0.062	0.241	8.39204e-09	Ventro-Anterior Cycling	COL6A2
BCL2L12.2	2.62971e-13	0.485721	0.457	0.297	9.62502e-09	Ventro-Anterior Cycling	BCL2L12
LAMB1.5	2.75381e-13	-0.520904	0.071	0.252	1.00792e-08	Ventro-Anterior Cycling	LAMB1
IGDCC3.5	2.85833e-13	0.441565	0.696	0.518	1.04618e-08	Ventro-Anterior Cycling	IGDCC3
KIAA0586.1	3.10755e-13	0.410748	0.339	0.184	1.1374e-08	Ventro-Anterior Cycling	KIAA0586
FAP.4	3.37253e-13	-0.484384	0.043	0.21	1.23438e-08	Ventro-Anterior Cycling	FAP
HES5.3	3.66513e-13	0.671512	0.252	0.118	1.34147e-08	Ventro-Anterior Cycling	HES5
NCAPD2.1	4.39463e-13	0.51459	0.354	0.205	1.60848e-08	Ventro-Anterior Cycling	NCAPD2
NDE1	4.92265e-13	0.426822	0.22	0.098	1.80174e-08	Ventro-Anterior Cycling	NDE1
ITGA4.4	5.28658e-13	-0.469936	0.025	0.183	1.93494e-08	Ventro-Anterior Cycling	ITGA4
SNRPD1.2	5.78224e-13	0.335442	0.919	0.853	2.11636e-08	Ventro-Anterior Cycling	SNRPD1
DHRS3.4	7.48185e-13	-0.45685	0.081	0.268	2.73843e-08	Ventro-Anterior Cycling	DHRS3
CENPV.5	8.10929e-13	0.325975	0.823	0.674	2.96808e-08	Ventro-Anterior Cycling	CENPV
EXOSC8.3	8.28496e-13	0.457467	0.649	0.492	3.03238e-08	Ventro-Anterior Cycling	EXOSC8
DNAJC1.5	8.80606e-13	-0.54588	0.239	0.447	3.22311e-08	Ventro-Anterior Cycling	DNAJC1
TMPO.3	1.08717e-12	0.434929	0.724	0.579	3.97916e-08	Ventro-Anterior Cycling	TMPO
CPE.3	1.15583e-12	-0.587411	0.22	0.417	4.23046e-08	Ventro-Anterior Cycling	CPE
RHOC.5	1.1957e-12	-0.543277	0.298	0.505	4.37638e-08	Ventro-Anterior Cycling	RHOC
ADD3.5	1.25244e-12	-0.717143	0.304	0.482	4.58405e-08	Ventro-Anterior Cycling	ADD3
HNRNPR.1	1.27801e-12	0.395867	0.839	0.741	4.67766e-08	Ventro-Anterior Cycling	HNRNPR
COL6A3.5	1.39384e-12	-0.538175	0.016	0.163	5.10161e-08	Ventro-Anterior Cycling	COL6A3
CCDC140.2	1.44047e-12	0.407097	0.18	0.071	5.27225e-08	Ventro-Anterior Cycling	CCDC140
LHFPL6.3	1.64002e-12	-0.449401	0.053	0.221	6.00263e-08	Ventro-Anterior Cycling	LHFPL6
CDC25B	1.67354e-12	0.336185	0.171	0.066	6.12533e-08	Ventro-Anterior Cycling	CDC25B
CD24.4	1.70506e-12	0.386355	0.512	0.333	6.24069e-08	Ventro-Anterior Cycling	CD24
MXRA5.5	1.7728e-12	-0.478266	0.047	0.208	6.48861e-08	Ventro-Anterior Cycling	MXRA5
NUP37.1	1.78763e-12	0.408881	0.382	0.226	6.5429e-08	Ventro-Anterior Cycling	NUP37
STK17B	1.84272e-12	0.257779	0.109	0.032	6.74454e-08	Ventro-Anterior Cycling	STK17B
TFAP2B.4	2.17566e-12	-0.430078	0.025	0.176	7.96314e-08	Ventro-Anterior Cycling	TFAP2B
HIST1H1C.4	2.49017e-12	-0.740872	0.208	0.401	9.11428e-08	Ventro-Anterior Cycling	HIST1H1C
REEP4	2.58899e-12	0.361788	0.193	0.081	9.47597e-08	Ventro-Anterior Cycling	REEP4
NELL2.3	2.84789e-12	-0.550934	0.099	0.275	1.04236e-07	Ventro-Anterior Cycling	NELL2
RHEB.1	3.15276e-12	0.40127	0.764	0.669	1.15394e-07	Ventro-Anterior Cycling	RHEB
SPA17.1	3.19547e-12	0.441538	0.339	0.194	1.16957e-07	Ventro-Anterior Cycling	SPA17
GLRX5.2	4.28481e-12	0.44106	0.739	0.631	1.56828e-07	Ventro-Anterior Cycling	GLRX5
TMEM47.1	4.50191e-12	0.343725	0.217	0.098	1.64774e-07	Ventro-Anterior Cycling	TMEM47
NPC2.4	4.70257e-12	-0.526984	0.444	0.614	1.72119e-07	Ventro-Anterior Cycling	NPC2
SEPHS1.1	4.91194e-12	0.409473	0.401	0.247	1.79782e-07	Ventro-Anterior Cycling	SEPHS1
PHGDH.3	5.00219e-12	0.391349	0.739	0.584	1.83085e-07	Ventro-Anterior Cycling	PHGDH
HJURP.1	5.0334e-12	0.373132	0.283	0.144	1.84228e-07	Ventro-Anterior Cycling	HJURP
CPED1.5	5.52433e-12	-0.453737	0.043	0.198	2.02196e-07	Ventro-Anterior Cycling	CPED1
FRMD6.3	5.52963e-12	-0.368477	0.025	0.173	2.0239e-07	Ventro-Anterior Cycling	FRMD6
SNRPE.3	6.01894e-12	0.309656	0.941	0.867	2.20299e-07	Ventro-Anterior Cycling	SNRPE
CTSC.5	6.1336e-12	-0.448621	0.031	0.18	2.24496e-07	Ventro-Anterior Cycling	CTSC
LSM4.5	6.13424e-12	0.338939	0.86	0.779	2.24519e-07	Ventro-Anterior Cycling	LSM4
PMP22.5	6.73385e-12	-0.487812	0.043	0.201	2.46466e-07	Ventro-Anterior Cycling	PMP22
ZWINT.2	6.75686e-12	0.454289	0.472	0.31	2.47308e-07	Ventro-Anterior Cycling	ZWINT
SERF2.2	7.28463e-12	-0.275669	0.975	0.972	2.66625e-07	Ventro-Anterior Cycling	SERF2
MALAT1.2	7.32546e-12	-0.282678	1	1	2.68119e-07	Ventro-Anterior Cycling	MALAT1
SFRP1.4	7.74378e-12	-0.520388	0.211	0.414	2.8343e-07	Ventro-Anterior Cycling	SFRP1
SINHCAF.3	7.91656e-12	0.465109	0.587	0.44	2.89754e-07	Ventro-Anterior Cycling	SINHCAF
A2M.5	8.15757e-12	-0.404839	0.019	0.16	2.98575e-07	Ventro-Anterior Cycling	A2M
MAD2L2.2	9.12449e-12	0.462049	0.55	0.396	3.33965e-07	Ventro-Anterior Cycling	MAD2L2
COX17.1	9.42489e-12	0.496304	0.559	0.423	3.4496e-07	Ventro-Anterior Cycling	COX17
TBCA	9.74699e-12	-0.373469	0.77	0.841	3.5675e-07	Ventro-Anterior Cycling	TBCA
TBC1D31	1.01232e-11	0.338306	0.161	0.063	3.70519e-07	Ventro-Anterior Cycling	TBC1D31
SKAP2.2	1.05813e-11	0.406987	0.211	0.095	3.87288e-07	Ventro-Anterior Cycling	SKAP2
SPATS2L.4	1.0895e-11	-0.45729	0.075	0.243	3.98768e-07	Ventro-Anterior Cycling	SPATS2L
CIT.1	1.23732e-11	0.376656	0.227	0.107	4.52871e-07	Ventro-Anterior Cycling	CIT
DRAXIN.4	1.27434e-11	0.440938	0.301	0.161	4.66423e-07	Ventro-Anterior Cycling	DRAXIN
DDX39A.1	1.44836e-11	0.508318	0.376	0.234	5.30116e-07	Ventro-Anterior Cycling	DDX39A
PRTG.3	1.58339e-11	0.437049	0.5	0.347	5.79535e-07	Ventro-Anterior Cycling	PRTG
ITM2B.3	1.73297e-11	-0.508558	0.578	0.721	6.34283e-07	Ventro-Anterior Cycling	ITM2B
RANGAP1	1.94953e-11	0.358759	0.202	0.09	7.13547e-07	Ventro-Anterior Cycling	RANGAP1
COMMD6.1	1.9559e-11	-0.332203	0.823	0.876	7.15879e-07	Ventro-Anterior Cycling	COMMD6
DDR2.5	1.99659e-11	-0.408435	0.04	0.189	7.30772e-07	Ventro-Anterior Cycling	DDR2
PPP1R35	1.99735e-11	0.410066	0.351	0.208	7.31048e-07	Ventro-Anterior Cycling	PPP1R35
ROBO1.4	2.06895e-11	-0.421709	0.068	0.232	7.57255e-07	Ventro-Anterior Cycling	ROBO1
KCTD12.4	2.19753e-11	-0.406337	0.031	0.175	8.04319e-07	Ventro-Anterior Cycling	KCTD12
TCEAL9.4	2.46027e-11	-0.485394	0.301	0.501	9.00485e-07	Ventro-Anterior Cycling	TCEAL9
SMC3.2	2.69061e-11	0.377694	0.776	0.652	9.8479e-07	Ventro-Anterior Cycling	SMC3
CEP44	3.33873e-11	0.324481	0.208	0.095	1.22201e-06	Ventro-Anterior Cycling	CEP44
TIMM10.1	3.4516e-11	0.469388	0.559	0.415	1.26332e-06	Ventro-Anterior Cycling	TIMM10
COLEC12.5	3.74228e-11	-0.492955	0.056	0.205	1.36971e-06	Ventro-Anterior Cycling	COLEC12
KIF15.1	4.15807e-11	0.447203	0.298	0.165	1.52189e-06	Ventro-Anterior Cycling	KIF15
GAS5.1	4.7587e-11	-0.460655	0.366	0.572	1.74173e-06	Ventro-Anterior Cycling	GAS5
CCDC34.1	6.19239e-11	0.422359	0.581	0.434	2.26648e-06	Ventro-Anterior Cycling	CCDC34
CRABP1.4	6.31957e-11	-2.40807	0.115	0.279	2.31302e-06	Ventro-Anterior Cycling	CRABP1
CCNF.1	6.36537e-11	0.385466	0.199	0.091	2.32979e-06	Ventro-Anterior Cycling	CCNF
HLA-B.1	6.41381e-11	0.479394	0.416	0.271	2.34752e-06	Ventro-Anterior Cycling	HLA-B
ST13.2	7.18599e-11	0.353437	0.857	0.768	2.63014e-06	Ventro-Anterior Cycling	ST13
PNRC1.2	7.24259e-11	-0.481389	0.146	0.321	2.65086e-06	Ventro-Anterior Cycling	PNRC1
SERBP1.3	7.69709e-11	0.275574	0.919	0.832	2.81721e-06	Ventro-Anterior Cycling	SERBP1
SNHG14.2	8.82975e-11	-0.485918	0.307	0.492	3.23178e-06	Ventro-Anterior Cycling	SNHG14
HOXB8.5	9.05814e-11	0.380679	0.295	0.16	3.31537e-06	Ventro-Anterior Cycling	HOXB8
MLLT3.4	9.44527e-11	0.412052	0.32	0.182	3.45706e-06	Ventro-Anterior Cycling	MLLT3
EMC9.1	9.75315e-11	0.379985	0.342	0.202	3.56975e-06	Ventro-Anterior Cycling	EMC9
PLAT.3	1.02876e-10	-0.342827	0.009	0.133	3.76538e-06	Ventro-Anterior Cycling	PLAT
RNF5.1	1.03946e-10	0.476121	0.488	0.353	3.80452e-06	Ventro-Anterior Cycling	RNF5
AC004540.2.4	1.05473e-10	0.4621	0.398	0.25	3.86042e-06	Ventro-Anterior Cycling	AC004540.2
POU3F2.4	1.10883e-10	0.397236	0.252	0.13	4.05844e-06	Ventro-Anterior Cycling	POU3F2
BACE2.2	1.11959e-10	0.345605	0.239	0.12	4.09782e-06	Ventro-Anterior Cycling	BACE2
PDGFRB.3	1.27155e-10	-0.35424	0.022	0.151	4.654e-06	Ventro-Anterior Cycling	PDGFRB
RACGAP1.1	1.33172e-10	0.390565	0.261	0.136	4.87423e-06	Ventro-Anterior Cycling	RACGAP1
ANP32A.2	1.33407e-10	0.411987	0.758	0.68	4.88284e-06	Ventro-Anterior Cycling	ANP32A
ITGA1.4	1.356e-10	-0.446327	0.022	0.152	4.96311e-06	Ventro-Anterior Cycling	ITGA1
CCAR1.1	1.38051e-10	0.463166	0.547	0.416	5.05282e-06	Ventro-Anterior Cycling	CCAR1
NTRK2.1	1.48758e-10	0.323986	0.134	0.05	5.44469e-06	Ventro-Anterior Cycling	NTRK2
MYL12A.5	1.50008e-10	-0.531104	0.584	0.7	5.49044e-06	Ventro-Anterior Cycling	MYL12A
CCDC167.1	1.60136e-10	0.380457	0.615	0.482	5.86113e-06	Ventro-Anterior Cycling	CCDC167
SMTN	1.85499e-10	0.338971	0.134	0.051	6.78944e-06	Ventro-Anterior Cycling	SMTN
ALX1.4	1.9012e-10	-0.406589	0.053	0.198	6.95859e-06	Ventro-Anterior Cycling	ALX1
CEP192	1.95992e-10	0.37069	0.255	0.134	7.17351e-06	Ventro-Anterior Cycling	CEP192
DCXR.2	1.96773e-10	0.434791	0.643	0.522	7.20211e-06	Ventro-Anterior Cycling	DCXR
TPD52L1.4	2.02843e-10	-0.365792	0.043	0.186	7.42424e-06	Ventro-Anterior Cycling	TPD52L1
PSMA4.2	2.09211e-10	0.360006	0.811	0.74	7.65732e-06	Ventro-Anterior Cycling	PSMA4
RBM8A	2.18813e-10	0.327252	0.863	0.781	8.00879e-06	Ventro-Anterior Cycling	RBM8A
DDX10	2.20414e-10	0.39557	0.258	0.139	8.06737e-06	Ventro-Anterior Cycling	DDX10
SPAG5.1	2.4045e-10	0.306369	0.196	0.09	8.8007e-06	Ventro-Anterior Cycling	SPAG5
PCSK9.4	2.57049e-10	-0.37712	0.019	0.143	9.40824e-06	Ventro-Anterior Cycling	PCSK9
DEK.4	2.87045e-10	0.345524	0.832	0.713	1.05061e-05	Ventro-Anterior Cycling	DEK
HDGF.1	3.06862e-10	0.420208	0.506	0.374	1.12315e-05	Ventro-Anterior Cycling	HDGF
SNRPB.4	3.18486e-10	0.304758	0.904	0.77	1.16569e-05	Ventro-Anterior Cycling	SNRPB
NMU.3	3.35388e-10	0.390438	0.379	0.238	1.22755e-05	Ventro-Anterior Cycling	NMU
MIS18A.2	3.80377e-10	0.432496	0.478	0.341	1.39222e-05	Ventro-Anterior Cycling	MIS18A
TMEM19	4.58607e-10	0.279751	0.134	0.051	1.67855e-05	Ventro-Anterior Cycling	TMEM19
THY1.1	4.8394e-10	-0.301449	0.009	0.126	1.77127e-05	Ventro-Anterior Cycling	THY1
SLF1.3	5.19492e-10	-0.410525	0.115	0.279	1.90139e-05	Ventro-Anterior Cycling	SLF1
CDH11.5	5.26697e-10	-0.534672	0.189	0.349	1.92776e-05	Ventro-Anterior Cycling	CDH11
IER2.5	5.4757e-10	-0.563023	0.314	0.481	2.00416e-05	Ventro-Anterior Cycling	IER2
PCDH18.4	5.5166e-10	-0.431797	0.099	0.254	2.01913e-05	Ventro-Anterior Cycling	PCDH18
LRRC17.5	5.59606e-10	-0.431204	0.112	0.273	2.04821e-05	Ventro-Anterior Cycling	LRRC17
CFI.5	6.10689e-10	-0.376104	0.025	0.148	2.23518e-05	Ventro-Anterior Cycling	CFI
AIMP2	6.26085e-10	0.29566	0.236	0.12	2.29153e-05	Ventro-Anterior Cycling	AIMP2
TTYH1.5	6.52102e-10	0.437129	0.447	0.309	2.38676e-05	Ventro-Anterior Cycling	TTYH1
WWTR1.5	6.977e-10	-0.424718	0.106	0.257	2.55365e-05	Ventro-Anterior Cycling	WWTR1
MT2A.1	7.68319e-10	0.421121	0.615	0.487	2.81213e-05	Ventro-Anterior Cycling	MT2A
NIF3L1	7.80409e-10	0.377489	0.239	0.126	2.85637e-05	Ventro-Anterior Cycling	NIF3L1
SNHG8.1	8.09507e-10	-0.421222	0.224	0.398	2.96288e-05	Ventro-Anterior Cycling	SNHG8
GRK5.4	8.41708e-10	-0.310901	0.019	0.138	3.08074e-05	Ventro-Anterior Cycling	GRK5
RHOJ.4	8.44665e-10	-0.303809	0.028	0.154	3.09156e-05	Ventro-Anterior Cycling	RHOJ
MRPL14.3	8.9877e-10	0.382364	0.689	0.578	3.28959e-05	Ventro-Anterior Cycling	MRPL14
FNDC5.3	9.03231e-10	-0.388097	0.047	0.18	3.30592e-05	Ventro-Anterior Cycling	FNDC5
LARP7	9.05441e-10	0.458451	0.469	0.346	3.314e-05	Ventro-Anterior Cycling	LARP7
TCF4.4	9.09869e-10	-0.474766	0.342	0.515	3.33021e-05	Ventro-Anterior Cycling	TCF4
CNIH4.1	1.11167e-09	0.356916	0.618	0.49	4.06884e-05	Ventro-Anterior Cycling	CNIH4
EMX2.1	1.13546e-09	-0.323437	0.019	0.138	4.15592e-05	Ventro-Anterior Cycling	EMX2
HNRNPM.1	1.25394e-09	0.393815	0.711	0.631	4.58954e-05	Ventro-Anterior Cycling	HNRNPM
UBB.1	1.42227e-09	0.295406	0.938	0.917	5.20564e-05	Ventro-Anterior Cycling	UBB
CCND1.5	1.44473e-09	0.4246	0.68	0.548	5.28785e-05	Ventro-Anterior Cycling	CCND1
ENY2.2	1.47986e-09	0.305728	0.842	0.777	5.41642e-05	Ventro-Anterior Cycling	ENY2
PCBD1.3	1.50028e-09	0.471113	0.481	0.356	5.49117e-05	Ventro-Anterior Cycling	PCBD1
PIP4P2.1	1.52493e-09	-0.347791	0.056	0.191	5.58141e-05	Ventro-Anterior Cycling	PIP4P2
SAP30.1	1.5261e-09	0.433413	0.441	0.314	5.58567e-05	Ventro-Anterior Cycling	SAP30
IFI27L2.3	1.95668e-09	-0.382601	0.205	0.38	7.16163e-05	Ventro-Anterior Cycling	IFI27L2
ARL4A.2	1.95687e-09	0.40047	0.506	0.375	7.16233e-05	Ventro-Anterior Cycling	ARL4A
NME1.3	2.19672e-09	0.313645	0.792	0.7	8.04022e-05	Ventro-Anterior Cycling	NME1
SNRPG.3	2.2858e-09	0.258566	0.925	0.844	8.36627e-05	Ventro-Anterior Cycling	SNRPG
IGF2BP3.1	2.38616e-09	0.457464	0.503	0.388	8.73358e-05	Ventro-Anterior Cycling	IGF2BP3
GABARAP.1	2.4057e-09	-0.293762	0.925	0.924	8.8051e-05	Ventro-Anterior Cycling	GABARAP
CBX1.1	2.43405e-09	0.380761	0.792	0.699	8.90885e-05	Ventro-Anterior Cycling	CBX1
TMSB15A.3	2.45144e-09	0.295592	0.811	0.694	8.97251e-05	Ventro-Anterior Cycling	TMSB15A
ZFAS1	2.4864e-09	-0.285343	0.888	0.918	9.10047e-05	Ventro-Anterior Cycling	ZFAS1
CDC27	2.59817e-09	0.407932	0.317	0.196	9.50957e-05	Ventro-Anterior Cycling	CDC27
NID2.2	2.63514e-09	-0.257507	0.006	0.112	9.64487e-05	Ventro-Anterior Cycling	NID2
VBP1.1	2.63891e-09	0.452599	0.559	0.445	9.65869e-05	Ventro-Anterior Cycling	VBP1
CENPN.2	2.68688e-09	0.343695	0.463	0.33	9.83424e-05	Ventro-Anterior Cycling	CENPN
SMOC2.3	2.90608e-09	-0.284213	0.006	0.112	0.000106366	Ventro-Anterior Cycling	SMOC2
FGF18.5	2.95991e-09	-0.466128	0.016	0.127	0.000108336	Ventro-Anterior Cycling	FGF18
MYEF2.1	3.00763e-09	0.467897	0.422	0.297	0.000110082	Ventro-Anterior Cycling	MYEF2
ILF2.1	3.01333e-09	0.372321	0.798	0.727	0.000110291	Ventro-Anterior Cycling	ILF2
MYLIP.2	3.02729e-09	-0.297855	0.025	0.143	0.000110802	Ventro-Anterior Cycling	MYLIP
AL359091.1.3	3.04388e-09	0.316349	0.211	0.107	0.000111409	Ventro-Anterior Cycling	AL359091.1
PNRC2	3.04821e-09	0.424947	0.497	0.372	0.000111568	Ventro-Anterior Cycling	PNRC2
TLE5.2	3.1128e-09	-0.373485	0.28	0.448	0.000113931	Ventro-Anterior Cycling	TLE5
TCEAL8.2	3.33825e-09	-0.41565	0.255	0.429	0.000122183	Ventro-Anterior Cycling	TCEAL8
GADD45A.1	3.35852e-09	-0.52043	0.14	0.296	0.000122925	Ventro-Anterior Cycling	GADD45A
PHLDA2.4	3.54301e-09	-0.358463	0.028	0.147	0.000129678	Ventro-Anterior Cycling	PHLDA2
RARB.4	3.61711e-09	-0.335721	0.043	0.169	0.00013239	Ventro-Anterior Cycling	RARB
TSC22D3.3	3.77024e-09	-0.38113	0.127	0.283	0.000137995	Ventro-Anterior Cycling	TSC22D3
SCLT1	3.87332e-09	0.36697	0.242	0.133	0.000141767	Ventro-Anterior Cycling	SCLT1
HTRA1.3	3.96307e-09	-0.3822	0.065	0.2	0.000145052	Ventro-Anterior Cycling	HTRA1
DCAF7.1	4.62884e-09	0.435771	0.457	0.333	0.00016942	Ventro-Anterior Cycling	DCAF7
PAX3.5	4.73605e-09	0.379505	0.339	0.21	0.000173344	Ventro-Anterior Cycling	PAX3
C18orf32.1	4.89129e-09	-0.448668	0.304	0.481	0.000179026	Ventro-Anterior Cycling	C18orf32
RAMP2.4	4.93771e-09	-0.374592	0.084	0.224	0.000180725	Ventro-Anterior Cycling	RAMP2
CBX5.1	5.01859e-09	0.321685	0.823	0.733	0.000183685	Ventro-Anterior Cycling	CBX5
BMP2.4	5.20762e-09	-0.300428	0.012	0.119	0.000190604	Ventro-Anterior Cycling	BMP2
NBDY.2	5.40043e-09	-0.406112	0.475	0.619	0.000197661	Ventro-Anterior Cycling	NBDY
SEMA3A.4	5.66675e-09	-0.394851	0.068	0.198	0.000207409	Ventro-Anterior Cycling	SEMA3A
CTSB.1	6.20023e-09	-0.327447	0.099	0.249	0.000226935	Ventro-Anterior Cycling	CTSB
HIC1.1	6.49402e-09	-0.25782	0.006	0.107	0.000237688	Ventro-Anterior Cycling	HIC1
AP1S2.4	6.53175e-09	0.392521	0.686	0.556	0.000239069	Ventro-Anterior Cycling	AP1S2
DNM1.2	6.5475e-09	-0.311568	0.075	0.212	0.000239645	Ventro-Anterior Cycling	DNM1
HSPA8	6.6676e-09	0.367221	0.767	0.683	0.000244041	Ventro-Anterior Cycling	HSPA8
NREP.4	6.88745e-09	-0.428374	0.388	0.55	0.000252087	Ventro-Anterior Cycling	NREP
SPRY4.2	6.96441e-09	-0.327064	0.034	0.153	0.000254904	Ventro-Anterior Cycling	SPRY4
KRTCAP2	7.05314e-09	0.343834	0.786	0.683	0.000258152	Ventro-Anterior Cycling	KRTCAP2
PCDH9.4	7.48277e-09	-0.355729	0.04	0.16	0.000273877	Ventro-Anterior Cycling	PCDH9
PSMB2.1	7.98668e-09	0.306476	0.82	0.714	0.00029232	Ventro-Anterior Cycling	PSMB2
CENPC	8.114e-09	0.382138	0.307	0.188	0.000296981	Ventro-Anterior Cycling	CENPC
HIST1H1A.4	9.04335e-09	-0.519937	0.102	0.243	0.000330996	Ventro-Anterior Cycling	HIST1H1A
AHNAK.3	9.17681e-09	-0.309578	0.034	0.153	0.00033588	Ventro-Anterior Cycling	AHNAK
FBLIM1.2	9.18018e-09	-0.269605	0.028	0.143	0.000336004	Ventro-Anterior Cycling	FBLIM1
DSP	1.06312e-08	0.415192	0.342	0.227	0.000389113	Ventro-Anterior Cycling	DSP
EFNA5.3	1.11792e-08	-0.298812	0.062	0.193	0.000409171	Ventro-Anterior Cycling	EFNA5
SMC2.2	1.16741e-08	0.372061	0.472	0.345	0.000427282	Ventro-Anterior Cycling	SMC2
IGF2R	1.2466e-08	-0.296355	0.056	0.184	0.000456269	Ventro-Anterior Cycling	IGF2R
TEDC1	1.33261e-08	0.261541	0.177	0.084	0.000487749	Ventro-Anterior Cycling	TEDC1
DCX.3	1.39222e-08	-0.442852	0.006	0.103	0.000509568	Ventro-Anterior Cycling	DCX
STIM2.3	1.4071e-08	-0.343723	0.056	0.181	0.000515014	Ventro-Anterior Cycling	STIM2
FRMD4A.4	1.42062e-08	-0.454838	0.217	0.374	0.00051996	Ventro-Anterior Cycling	FRMD4A
CSRP2.4	1.5816e-08	0.303654	0.795	0.675	0.000578882	Ventro-Anterior Cycling	CSRP2
ATP5F1B.3	1.68695e-08	0.30999	0.814	0.743	0.000617442	Ventro-Anterior Cycling	ATP5F1B
HOXC8.5	1.76922e-08	0.368562	0.261	0.149	0.000647551	Ventro-Anterior Cycling	HOXC8
CDC42EP3.2	1.78844e-08	-0.26349	0.016	0.119	0.000654588	Ventro-Anterior Cycling	CDC42EP3
JUN.2	1.90949e-08	-0.399032	0.13	0.284	0.000698894	Ventro-Anterior Cycling	JUN
FCGRT.2	1.92176e-08	-0.280341	0.031	0.143	0.000703384	Ventro-Anterior Cycling	FCGRT
SALL1.3	1.98298e-08	0.279343	0.193	0.096	0.00072579	Ventro-Anterior Cycling	SALL1
ARHGDIB.3	1.98411e-08	-0.266642	0.012	0.112	0.000726204	Ventro-Anterior Cycling	ARHGDIB
SEC61G.2	2.00096e-08	-0.317128	0.82	0.86	0.000732372	Ventro-Anterior Cycling	SEC61G
YWHAQ.3	2.0044e-08	0.320745	0.792	0.696	0.000733631	Ventro-Anterior Cycling	YWHAQ
OAF.5	2.02588e-08	-0.422358	0.245	0.413	0.000741493	Ventro-Anterior Cycling	OAF
TSC22D1.3	2.16765e-08	-0.502317	0.345	0.497	0.000793383	Ventro-Anterior Cycling	TSC22D1
CALM3	2.37733e-08	0.354326	0.77	0.666	0.000870128	Ventro-Anterior Cycling	CALM3
ANGPTL1.4	2.50424e-08	-0.261501	0.019	0.122	0.000916578	Ventro-Anterior Cycling	ANGPTL1
STAT3.4	2.53741e-08	-0.376943	0.155	0.305	0.000928719	Ventro-Anterior Cycling	STAT3
WRAP53	2.5937e-08	0.258734	0.168	0.079	0.000949321	Ventro-Anterior Cycling	WRAP53
NBL1.3	2.67542e-08	-0.274526	0.022	0.125	0.000979229	Ventro-Anterior Cycling	NBL1
XPNPEP1.2	3.11994e-08	-0.285608	0.065	0.193	0.00114193	Ventro-Anterior Cycling	XPNPEP1
IER5L.2	3.23863e-08	-0.398509	0.304	0.472	0.00118537	Ventro-Anterior Cycling	IER5L
HNRNPA0.1	3.34213e-08	0.332183	0.708	0.613	0.00122325	Ventro-Anterior Cycling	HNRNPA0
ANGPT2.3	3.66065e-08	-0.277645	0.016	0.114	0.00133984	Ventro-Anterior Cycling	ANGPT2
PFN2.3	3.69829e-08	0.374162	0.646	0.529	0.00135361	Ventro-Anterior Cycling	PFN2
TMEM160.1	3.83123e-08	0.384502	0.596	0.508	0.00140227	Ventro-Anterior Cycling	TMEM160
DLC1.3	3.85575e-08	-0.269164	0.053	0.172	0.00141124	Ventro-Anterior Cycling	DLC1
C9orf40	3.91414e-08	0.357651	0.273	0.162	0.00143261	Ventro-Anterior Cycling	C9orf40
ASXL3.2	4.08932e-08	0.300931	0.205	0.108	0.00149673	Ventro-Anterior Cycling	ASXL3
DACT3.4	4.31446e-08	-0.318435	0.075	0.2	0.00157913	Ventro-Anterior Cycling	DACT3
MND1.3	4.40419e-08	0.38503	0.416	0.292	0.00161198	Ventro-Anterior Cycling	MND1
ANLN.2	4.40957e-08	0.322376	0.224	0.124	0.00161394	Ventro-Anterior Cycling	ANLN
TPM4.5	4.41224e-08	-0.424327	0.531	0.667	0.00161493	Ventro-Anterior Cycling	TPM4
COL1A1.4	4.41764e-08	-0.412095	0.047	0.161	0.0016169	Ventro-Anterior Cycling	COL1A1
RGS10.2	4.51062e-08	-0.315092	0.047	0.161	0.00165093	Ventro-Anterior Cycling	RGS10
CD164.4	4.5299e-08	-0.340164	0.171	0.321	0.00165799	Ventro-Anterior Cycling	CD164
PRELID1.2	4.58487e-08	0.305271	0.817	0.73	0.00167811	Ventro-Anterior Cycling	PRELID1
GRAMD1A.2	5.09241e-08	-0.289567	0.053	0.17	0.00186387	Ventro-Anterior Cycling	GRAMD1A
TST	5.45526e-08	0.362943	0.217	0.12	0.00199668	Ventro-Anterior Cycling	TST
DZIP3	5.4752e-08	0.305863	0.292	0.18	0.00200398	Ventro-Anterior Cycling	DZIP3
NEAT1.2	5.50549e-08	-0.632174	0.298	0.45	0.00201507	Ventro-Anterior Cycling	NEAT1
CIP2A.1	5.72095e-08	0.346826	0.236	0.134	0.00209392	Ventro-Anterior Cycling	CIP2A
FBN1.2	5.81153e-08	-0.283295	0.043	0.158	0.00212708	Ventro-Anterior Cycling	FBN1
SSB.1	6.10847e-08	0.270861	0.823	0.757	0.00223576	Ventro-Anterior Cycling	SSB
MGST3.1	6.1525e-08	-0.317139	0.714	0.821	0.00225188	Ventro-Anterior Cycling	MGST3
ATP6V1G1	6.92291e-08	-0.309933	0.776	0.826	0.00253385	Ventro-Anterior Cycling	ATP6V1G1
RUVBL1.1	8.39143e-08	0.431713	0.466	0.357	0.00307135	Ventro-Anterior Cycling	RUVBL1
NTS.4	8.42062e-08	-0.318229	0.016	0.11	0.00308203	Ventro-Anterior Cycling	NTS
MYO1B.1	8.61066e-08	-0.309804	0.096	0.228	0.00315159	Ventro-Anterior Cycling	MYO1B
TOMM7	8.65995e-08	-0.312984	0.72	0.81	0.00316963	Ventro-Anterior Cycling	TOMM7
ZNF22	8.77777e-08	0.405868	0.401	0.288	0.00321275	Ventro-Anterior Cycling	ZNF22
PLCH1	8.89453e-08	0.268212	0.137	0.061	0.00325549	Ventro-Anterior Cycling	PLCH1
COL4A2.3	8.95363e-08	-0.418243	0.236	0.387	0.00327712	Ventro-Anterior Cycling	COL4A2
SH3BGRL.2	9.18402e-08	-0.33701	0.283	0.457	0.00336144	Ventro-Anterior Cycling	SH3BGRL
LRP10.2	9.39441e-08	-0.265473	0.05	0.163	0.00343845	Ventro-Anterior Cycling	LRP10
MDFI.5	9.86586e-08	-0.370657	0.217	0.369	0.003611	Ventro-Anterior Cycling	MDFI
HOXA-AS3.1	1.00812e-07	0.268345	0.149	0.069	0.00368981	Ventro-Anterior Cycling	HOXA-AS3
TTC3	1.01213e-07	-0.344606	0.665	0.774	0.00370448	Ventro-Anterior Cycling	TTC3
JUNB.1	1.07411e-07	-0.262929	0.031	0.135	0.00393134	Ventro-Anterior Cycling	JUNB
FAM122B	1.10259e-07	0.252981	0.112	0.046	0.00403559	Ventro-Anterior Cycling	FAM122B
SNHG18.1	1.11918e-07	-0.282762	0.043	0.151	0.0040963	Ventro-Anterior Cycling	SNHG18
PRICKLE1.4	1.15573e-07	-0.279883	0.05	0.163	0.0042301	Ventro-Anterior Cycling	PRICKLE1
ARL2.2	1.26308e-07	0.347938	0.621	0.523	0.00462301	Ventro-Anterior Cycling	ARL2
RARRES2.4	1.28324e-07	0.465714	0.416	0.305	0.00469678	Ventro-Anterior Cycling	RARRES2
GSN.2	1.28973e-07	-0.303304	0.071	0.192	0.00472053	Ventro-Anterior Cycling	GSN
RMST.5	1.29777e-07	-0.542231	0.096	0.219	0.00474997	Ventro-Anterior Cycling	RMST
ZMAT3	1.30988e-07	-0.260953	0.112	0.252	0.0047943	Ventro-Anterior Cycling	ZMAT3
CMC2.1	1.31197e-07	0.366307	0.531	0.428	0.00480193	Ventro-Anterior Cycling	CMC2
EBF1.2	1.65489e-07	-0.283882	0.022	0.116	0.00605706	Ventro-Anterior Cycling	EBF1
CYTOR.3	1.76026e-07	-0.274942	0.043	0.151	0.00644274	Ventro-Anterior Cycling	CYTOR
PSMD10.1	1.76412e-07	0.357108	0.422	0.308	0.00645686	Ventro-Anterior Cycling	PSMD10
DYRK4.1	1.77493e-07	-0.334788	0.137	0.273	0.00649643	Ventro-Anterior Cycling	DYRK4
BRD8.1	1.81218e-07	0.40597	0.329	0.223	0.00663278	Ventro-Anterior Cycling	BRD8
ANXA2.2	1.83107e-07	-0.515961	0.276	0.426	0.00670189	Ventro-Anterior Cycling	ANXA2
PARPBP.1	1.92933e-07	0.367044	0.205	0.113	0.00706153	Ventro-Anterior Cycling	PARPBP
FLRT3.3	1.95903e-07	-0.30638	0.071	0.189	0.00717025	Ventro-Anterior Cycling	FLRT3
KIF5C.3	1.97364e-07	-0.422922	0.075	0.192	0.00722371	Ventro-Anterior Cycling	KIF5C
NID1.3	2.02066e-07	-0.258699	0.075	0.194	0.00739581	Ventro-Anterior Cycling	NID1
SNRPC.1	2.0306e-07	0.374992	0.599	0.518	0.0074322	Ventro-Anterior Cycling	SNRPC
DTX4.2	2.10778e-07	0.298915	0.174	0.09	0.00771467	Ventro-Anterior Cycling	DTX4
SEMA3E.4	2.31694e-07	-0.285637	0.034	0.134	0.00848022	Ventro-Anterior Cycling	SEMA3E
COL1A2.5	2.3644e-07	-0.357707	0.019	0.11	0.00865394	Ventro-Anterior Cycling	COL1A2
COL11A1.4	2.39816e-07	-0.369165	0.14	0.273	0.00877752	Ventro-Anterior Cycling	COL11A1
MDC1	2.4262e-07	0.287929	0.183	0.096	0.00888015	Ventro-Anterior Cycling	MDC1
ATOX1.1	2.5691e-07	-0.355911	0.584	0.691	0.00940315	Ventro-Anterior Cycling	ATOX1
E2F5.1	2.80084e-07	0.416968	0.32	0.217	0.0102513	Ventro-Anterior Cycling	E2F5
MCM6.2	2.81892e-07	-0.255467	0.065	0.181	0.0103175	Ventro-Anterior Cycling	MCM6
RALGPS2	3.01018e-07	0.431779	0.388	0.284	0.0110176	Ventro-Anterior Cycling	RALGPS2
SNAI2.2	3.07221e-07	-0.263816	0.031	0.129	0.0112446	Ventro-Anterior Cycling	SNAI2
TIMP1.5	3.36334e-07	-0.494982	0.385	0.512	0.0123102	Ventro-Anterior Cycling	TIMP1
PYM1	3.37739e-07	0.335693	0.304	0.199	0.0123616	Ventro-Anterior Cycling	PYM1
RUVBL2.1	3.41144e-07	0.338821	0.348	0.241	0.0124862	Ventro-Anterior Cycling	RUVBL2
TERF2IP.1	3.41693e-07	-0.353665	0.224	0.372	0.0125063	Ventro-Anterior Cycling	TERF2IP
LAMTOR5	3.7712e-07	-0.328723	0.599	0.715	0.013803	Ventro-Anterior Cycling	LAMTOR5
PLGRKT.1	3.78554e-07	0.395309	0.388	0.281	0.0138555	Ventro-Anterior Cycling	PLGRKT
DAB2.5	4.0862e-07	-0.367775	0.102	0.223	0.0149559	Ventro-Anterior Cycling	DAB2
CCL2.4	4.17789e-07	-0.372271	0.04	0.139	0.0152915	Ventro-Anterior Cycling	CCL2
SEZ6L2.2	4.27759e-07	-0.306078	0.04	0.139	0.0156564	Ventro-Anterior Cycling	SEZ6L2
BEX2.2	4.3345e-07	-0.392408	0.273	0.424	0.0158647	Ventro-Anterior Cycling	BEX2
TOX3.3	4.66142e-07	0.267077	0.168	0.086	0.0170613	Ventro-Anterior Cycling	TOX3
NDUFA1.1	5.02341e-07	-0.26016	0.634	0.731	0.0183862	Ventro-Anterior Cycling	NDUFA1
ENAH.1	5.0581e-07	0.372855	0.581	0.485	0.0185132	Ventro-Anterior Cycling	ENAH
H2AFY.2	5.18271e-07	0.293291	0.783	0.696	0.0189692	Ventro-Anterior Cycling	H2AFY
SQSTM1.4	5.47438e-07	-0.364982	0.205	0.348	0.0200368	Ventro-Anterior Cycling	SQSTM1
HNRNPK.1	5.64878e-07	0.291074	0.854	0.804	0.0206751	Ventro-Anterior Cycling	HNRNPK
SEC61B.1	5.94211e-07	-0.281571	0.826	0.849	0.0217487	Ventro-Anterior Cycling	SEC61B
C1orf122.2	6.25566e-07	-0.384949	0.441	0.567	0.0228963	Ventro-Anterior Cycling	C1orf122
PHF6.1	6.31956e-07	0.366225	0.602	0.513	0.0231302	Ventro-Anterior Cycling	PHF6
APEX1	6.51934e-07	0.324503	0.736	0.668	0.0238614	Ventro-Anterior Cycling	APEX1
BRD7.1	6.60383e-07	0.320328	0.568	0.47	0.0241707	Ventro-Anterior Cycling	BRD7
OARD1.1	6.65802e-07	0.274239	0.429	0.307	0.024369	Ventro-Anterior Cycling	OARD1
LNP1	6.68413e-07	0.281837	0.118	0.053	0.0244646	Ventro-Anterior Cycling	LNP1
CCT2.3	6.74889e-07	0.268136	0.776	0.707	0.0247016	Ventro-Anterior Cycling	CCT2
GREM1.4	6.77965e-07	0.424674	0.217	0.126	0.0248142	Ventro-Anterior Cycling	GREM1
PSMB3.1	6.79387e-07	0.311783	0.792	0.716	0.0248662	Ventro-Anterior Cycling	PSMB3
FADS1.2	6.88106e-07	0.324209	0.668	0.576	0.0251854	Ventro-Anterior Cycling	FADS1
ZMYM1	7.00257e-07	0.331588	0.23	0.136	0.0256301	Ventro-Anterior Cycling	ZMYM1
YWHAH.1	7.45602e-07	0.335448	0.559	0.453	0.0272898	Ventro-Anterior Cycling	YWHAH
NR3C1.5	7.71569e-07	-0.316545	0.112	0.235	0.0282402	Ventro-Anterior Cycling	NR3C1
HP1BP3.1	7.94401e-07	0.370216	0.609	0.542	0.0290759	Ventro-Anterior Cycling	HP1BP3
IFITM2.4	8.85162e-07	-0.371338	0.286	0.432	0.0323978	Ventro-Anterior Cycling	IFITM2
PSMD14	9.31796e-07	0.326685	0.5	0.389	0.0341047	Ventro-Anterior Cycling	PSMD14
LINC00632	9.66027e-07	-0.27339	0.084	0.198	0.0353575	Ventro-Anterior Cycling	LINC00632
FSTL1.3	1.03777e-06	-0.334505	0.199	0.337	0.0379832	Ventro-Anterior Cycling	FSTL1
HHIP-AS1.1	1.04828e-06	0.272546	0.152	0.077	0.0383683	Ventro-Anterior Cycling	HHIP-AS1
PKDCC.1	1.0602e-06	-0.286956	0.075	0.182	0.0388044	Ventro-Anterior Cycling	PKDCC
ARPC1B.1	1.11433e-06	-0.268656	0.127	0.254	0.0407855	Ventro-Anterior Cycling	ARPC1B
EEF2	1.12668e-06	-0.291644	0.702	0.798	0.0412376	Ventro-Anterior Cycling	EEF2
GAP43.3	1.16962e-06	-0.296939	0.053	0.154	0.0428094	Ventro-Anterior Cycling	GAP43
HSP90B1.4	1.18525e-06	0.251353	0.938	0.888	0.0433814	Ventro-Anterior Cycling	HSP90B1
PLEKHA1	1.20929e-06	-0.274689	0.065	0.172	0.0442613	Ventro-Anterior Cycling	PLEKHA1
COL4A1.4	1.23708e-06	-0.345167	0.118	0.239	0.0452783	Ventro-Anterior Cycling	COL4A1
APOLD1	1.26759e-06	0.251109	0.13	0.062	0.0463951	Ventro-Anterior Cycling	APOLD1
FZD3.4	1.32497e-06	0.308936	0.379	0.272	0.0484951	Ventro-Anterior Cycling	FZD3
VRK1.1	1.33537e-06	0.344816	0.373	0.27	0.0488759	Ventro-Anterior Cycling	VRK1
H2AFY2.1	1.40735e-06	0.31225	0.571	0.465	0.0515105	Ventro-Anterior Cycling	H2AFY2
CITED2.1	1.41784e-06	-0.275502	0.068	0.174	0.0518942	Ventro-Anterior Cycling	CITED2
WASF2	1.48259e-06	0.331275	0.599	0.531	0.0542642	Ventro-Anterior Cycling	WASF2
CPD.4	1.48621e-06	-0.324885	0.109	0.224	0.0543967	Ventro-Anterior Cycling	CPD
KRT18.4	1.51656e-06	-0.419482	0.177	0.311	0.0555075	Ventro-Anterior Cycling	KRT18
PSAT1.1	1.51829e-06	0.333394	0.509	0.398	0.0555708	Ventro-Anterior Cycling	PSAT1
SAE1.2	1.59352e-06	0.357713	0.425	0.327	0.0583243	Ventro-Anterior Cycling	SAE1
PAPSS1	1.62221e-06	-0.302691	0.152	0.28	0.0593745	Ventro-Anterior Cycling	PAPSS1
FABP5.4	1.63124e-06	-0.372864	0.668	0.741	0.0597049	Ventro-Anterior Cycling	FABP5
UBE2D2	1.70718e-06	0.250573	0.742	0.649	0.0624845	Ventro-Anterior Cycling	UBE2D2
DNAJA1	1.71868e-06	0.329272	0.77	0.72	0.0629053	Ventro-Anterior Cycling	DNAJA1
PXN-AS1	1.74323e-06	0.256755	0.196	0.112	0.0638039	Ventro-Anterior Cycling	PXN-AS1
PPIL1.1	1.85536e-06	0.310638	0.307	0.206	0.0679079	Ventro-Anterior Cycling	PPIL1
TUBB3.3	1.86525e-06	-1.27508	0.332	0.452	0.0682701	Ventro-Anterior Cycling	TUBB3
BPTF	1.87084e-06	0.314377	0.643	0.562	0.0684744	Ventro-Anterior Cycling	BPTF
HAGH.1	1.90019e-06	0.295742	0.391	0.284	0.0695489	Ventro-Anterior Cycling	HAGH
TMBIM6	1.92215e-06	0.255838	0.792	0.719	0.0703527	Ventro-Anterior Cycling	TMBIM6
LIMA1.3	2.02097e-06	-0.335228	0.115	0.226	0.0739696	Ventro-Anterior Cycling	LIMA1
PRRC2C	2.02784e-06	0.252875	0.823	0.753	0.074221	Ventro-Anterior Cycling	PRRC2C
CDK5RAP2.1	2.0587e-06	0.355448	0.326	0.234	0.0753504	Ventro-Anterior Cycling	CDK5RAP2
OLMALINC.1	2.19601e-06	0.350851	0.379	0.286	0.0803763	Ventro-Anterior Cycling	OLMALINC
AMOTL1.3	2.21501e-06	-0.253652	0.109	0.228	0.0810717	Ventro-Anterior Cycling	AMOTL1
MMP2.2	2.2218e-06	-0.264976	0.146	0.275	0.0813201	Ventro-Anterior Cycling	MMP2
TK1.1	2.29991e-06	0.294075	0.236	0.146	0.0841791	Ventro-Anterior Cycling	TK1
SDF2	2.44187e-06	-0.297611	0.155	0.283	0.0893748	Ventro-Anterior Cycling	SDF2
SSR4.2	2.46425e-06	-0.327527	0.627	0.722	0.0901939	Ventro-Anterior Cycling	SSR4
NTMT1.1	2.50052e-06	-0.265565	0.248	0.397	0.0915215	Ventro-Anterior Cycling	NTMT1
MXD4.1	2.52015e-06	-0.304301	0.183	0.318	0.0922399	Ventro-Anterior Cycling	MXD4
CCPG1.1	2.57619e-06	-0.275459	0.068	0.169	0.094291	Ventro-Anterior Cycling	CCPG1
PDLIM4.2	2.70201e-06	-0.270215	0.146	0.271	0.0988962	Ventro-Anterior Cycling	PDLIM4
EZR.3	2.81997e-06	0.340971	0.301	0.204	0.103214	Ventro-Anterior Cycling	EZR
MELK.1	2.98125e-06	0.326509	0.217	0.133	0.109117	Ventro-Anterior Cycling	MELK
GMNN.2	3.02397e-06	0.313599	0.522	0.418	0.11068	Ventro-Anterior Cycling	GMNN
MAML2.4	3.11336e-06	-0.27823	0.121	0.237	0.113952	Ventro-Anterior Cycling	MAML2
RAC3	3.17439e-06	0.35074	0.416	0.32	0.116186	Ventro-Anterior Cycling	RAC3
RBMX.1	3.47342e-06	0.293037	0.72	0.648	0.127131	Ventro-Anterior Cycling	RBMX
NTM.1	3.544e-06	-0.25843	0.04	0.129	0.129714	Ventro-Anterior Cycling	NTM
RPA3.4	3.62713e-06	0.287835	0.702	0.606	0.132757	Ventro-Anterior Cycling	RPA3
ANAPC15.1	3.65186e-06	0.265731	0.385	0.277	0.133662	Ventro-Anterior Cycling	ANAPC15
STIP1.1	3.67038e-06	0.302626	0.429	0.339	0.134339	Ventro-Anterior Cycling	STIP1
FABP3.4	3.7074e-06	-0.309324	0.053	0.146	0.135695	Ventro-Anterior Cycling	FABP3
MIIP	3.73176e-06	0.360056	0.242	0.156	0.136586	Ventro-Anterior Cycling	MIIP
GNG11.5	3.88659e-06	-0.284129	0.233	0.378	0.142253	Ventro-Anterior Cycling	GNG11
ODF2L.1	4.15848e-06	-0.274336	0.14	0.263	0.152204	Ventro-Anterior Cycling	ODF2L
TMEM59.1	4.20961e-06	-0.27776	0.388	0.532	0.154076	Ventro-Anterior Cycling	TMEM59
SERPINE2	4.40616e-06	-0.252741	0.084	0.188	0.16127	Ventro-Anterior Cycling	SERPINE2
ARMCX6.1	4.42473e-06	-0.286752	0.112	0.224	0.16195	Ventro-Anterior Cycling	ARMCX6
PRR36	4.46059e-06	0.269483	0.161	0.088	0.163262	Ventro-Anterior Cycling	PRR36
LSM8	4.60378e-06	0.271385	0.627	0.541	0.168503	Ventro-Anterior Cycling	LSM8
PPIB.2	4.71535e-06	-0.31342	0.767	0.817	0.172586	Ventro-Anterior Cycling	PPIB
SMDT1.1	4.7212e-06	-0.295131	0.373	0.514	0.172801	Ventro-Anterior Cycling	SMDT1
HNRNPH2	4.72641e-06	0.312919	0.314	0.22	0.172991	Ventro-Anterior Cycling	HNRNPH2
TMEM138	4.76747e-06	0.307674	0.168	0.094	0.174494	Ventro-Anterior Cycling	TMEM138
CENPU.3	5.23407e-06	0.320812	0.447	0.341	0.191572	Ventro-Anterior Cycling	CENPU
CST3.2	5.24691e-06	-0.412456	0.609	0.696	0.192042	Ventro-Anterior Cycling	CST3
BRK1	5.26577e-06	-0.268706	0.705	0.775	0.192732	Ventro-Anterior Cycling	BRK1
VCL.4	5.39401e-06	-0.304952	0.22	0.353	0.197426	Ventro-Anterior Cycling	VCL
CCND2.4	5.40362e-06	0.311026	0.63	0.55	0.197778	Ventro-Anterior Cycling	CCND2
PRSS23.2	5.41648e-06	0.337303	0.289	0.192	0.198249	Ventro-Anterior Cycling	PRSS23
ILF3.2	5.43802e-06	0.316636	0.612	0.524	0.199037	Ventro-Anterior Cycling	ILF3
ARPC2.4	5.73215e-06	-0.300246	0.643	0.742	0.209803	Ventro-Anterior Cycling	ARPC2
UTRN.1	5.85418e-06	0.34765	0.335	0.244	0.214269	Ventro-Anterior Cycling	UTRN
C4orf3.1	6.03872e-06	-0.32682	0.534	0.645	0.221023	Ventro-Anterior Cycling	C4orf3
UBALD2.1	6.10195e-06	0.278208	0.27	0.179	0.223338	Ventro-Anterior Cycling	UBALD2
FAM114A1.5	6.65494e-06	-0.256028	0.084	0.187	0.243578	Ventro-Anterior Cycling	FAM114A1
ODF2	6.8707e-06	0.283669	0.205	0.125	0.251474	Ventro-Anterior Cycling	ODF2
TUSC3.2	7.06606e-06	-0.259085	0.276	0.424	0.258625	Ventro-Anterior Cycling	TUSC3
XPO1.2	7.09778e-06	0.308306	0.491	0.398	0.259786	Ventro-Anterior Cycling	XPO1
AFDN.3	7.33008e-06	0.30607	0.419	0.331	0.268288	Ventro-Anterior Cycling	AFDN
NRP2.4	7.45792e-06	-0.273189	0.152	0.276	0.272968	Ventro-Anterior Cycling	NRP2
ZNF503.5	7.59643e-06	0.329056	0.441	0.343	0.278037	Ventro-Anterior Cycling	ZNF503
PRDX5.2	7.61369e-06	-0.25976	0.832	0.846	0.278669	Ventro-Anterior Cycling	PRDX5
SERPINH1.4	7.93489e-06	-0.302881	0.261	0.395	0.290425	Ventro-Anterior Cycling	SERPINH1
ATP6V1F	7.98999e-06	-0.25568	0.643	0.735	0.292442	Ventro-Anterior Cycling	ATP6V1F
SNHG7	8.4222e-06	-0.30874	0.348	0.482	0.308261	Ventro-Anterior Cycling	SNHG7
PDHA1	8.49467e-06	0.323899	0.41	0.318	0.310913	Ventro-Anterior Cycling	PDHA1
HSD17B11	8.53363e-06	0.296516	0.186	0.111	0.312339	Ventro-Anterior Cycling	HSD17B11
HES6.3	8.572e-06	0.311718	0.422	0.319	0.313744	Ventro-Anterior Cycling	HES6
CHD7.1	8.66146e-06	0.315953	0.522	0.434	0.317018	Ventro-Anterior Cycling	CHD7
DUT.4	8.67193e-06	-0.352991	0.503	0.619	0.317401	Ventro-Anterior Cycling	DUT
TXNDC12	9.11972e-06	0.256562	0.475	0.375	0.333791	Ventro-Anterior Cycling	TXNDC12
ID4.1	9.13424e-06	-0.29513	0.13	0.24	0.334322	Ventro-Anterior Cycling	ID4
ASAP1.2	9.31111e-06	-0.270288	0.189	0.319	0.340796	Ventro-Anterior Cycling	ASAP1
MTX2	9.44964e-06	0.3137	0.463	0.37	0.345866	Ventro-Anterior Cycling	MTX2
ENHO.3	9.80064e-06	0.274513	0.224	0.141	0.358713	Ventro-Anterior Cycling	ENHO
SNRPN.1	9.9908e-06	-0.339338	0.472	0.607	0.365673	Ventro-Anterior Cycling	SNRPN
LRRN1.3	1.05687e-05	0.311534	0.217	0.134	0.386824	Ventro-Anterior Cycling	LRRN1
LRR1.1	1.13372e-05	0.310056	0.27	0.18	0.414952	Ventro-Anterior Cycling	LRR1
YAP1.1	1.15107e-05	0.355873	0.304	0.217	0.421304	Ventro-Anterior Cycling	YAP1
MGME1.1	1.20966e-05	0.303726	0.252	0.168	0.442747	Ventro-Anterior Cycling	MGME1
FAM89A.1	1.21148e-05	-0.29194	0.106	0.207	0.443415	Ventro-Anterior Cycling	FAM89A
METTL26	1.28491e-05	0.294673	0.506	0.417	0.470292	Ventro-Anterior Cycling	METTL26
LSM3.1	1.29686e-05	0.250263	0.745	0.656	0.474663	Ventro-Anterior Cycling	LSM3
HDLBP.3	1.36469e-05	-0.302086	0.248	0.375	0.499489	Ventro-Anterior Cycling	HDLBP
TYMSOS.1	1.37825e-05	0.258127	0.205	0.125	0.504452	Ventro-Anterior Cycling	TYMSOS
DDIT3	1.38393e-05	-0.304988	0.056	0.144	0.506531	Ventro-Anterior Cycling	DDIT3
NAE1.2	1.4081e-05	0.301596	0.587	0.509	0.51538	Ventro-Anterior Cycling	NAE1
VEGFD.3	1.41706e-05	-0.251763	0.037	0.115	0.518659	Ventro-Anterior Cycling	VEGFD
MTCH1.1	1.47779e-05	-0.315204	0.5	0.608	0.540884	Ventro-Anterior Cycling	MTCH1
LAMC1.3	1.54156e-05	-0.271302	0.14	0.251	0.564227	Ventro-Anterior Cycling	LAMC1
PHF19	1.60511e-05	0.254683	0.149	0.082	0.587485	Ventro-Anterior Cycling	PHF19
HIST2H2AC.2	1.61326e-05	-0.291658	0.078	0.17	0.590471	Ventro-Anterior Cycling	HIST2H2AC
MAP1LC3B.1	1.77573e-05	-0.280839	0.255	0.383	0.649935	Ventro-Anterior Cycling	MAP1LC3B
GCSH.4	1.92315e-05	0.254078	0.696	0.634	0.703893	Ventro-Anterior Cycling	GCSH
YWHAB	2.04128e-05	0.253584	0.795	0.729	0.747128	Ventro-Anterior Cycling	YWHAB
TSHZ2.3	2.0466e-05	0.310857	0.22	0.142	0.749074	Ventro-Anterior Cycling	TSHZ2
NEUROG2.1	2.0492e-05	0.309718	0.118	0.06	0.750027	Ventro-Anterior Cycling	NEUROG2
C21orf58.1	2.05197e-05	0.335949	0.311	0.226	0.751041	Ventro-Anterior Cycling	C21orf58
FOS.1	2.14795e-05	-0.286927	0.211	0.334	0.786173	Ventro-Anterior Cycling	FOS
SRSF10.1	2.17724e-05	0.267969	0.59	0.508	0.796891	Ventro-Anterior Cycling	SRSF10
AFF3.1	2.26561e-05	0.277852	0.23	0.148	0.829236	Ventro-Anterior Cycling	AFF3
DDAH2	2.33643e-05	0.291673	0.689	0.628	0.855157	Ventro-Anterior Cycling	DDAH2
AGTRAP.1	2.35211e-05	0.287581	0.264	0.181	0.860895	Ventro-Anterior Cycling	AGTRAP
MEIS3.1	2.63025e-05	-0.25265	0.174	0.291	0.962697	Ventro-Anterior Cycling	MEIS3
SMC1A.1	2.97975e-05	0.300313	0.463	0.367	1	Ventro-Anterior Cycling	SMC1A
GTF2A1	3.08273e-05	0.258969	0.208	0.13	1	Ventro-Anterior Cycling	GTF2A1
NUP35	3.14239e-05	0.262508	0.18	0.109	1	Ventro-Anterior Cycling	NUP35
BCHE.2	3.36657e-05	-0.256314	0.065	0.151	1	Ventro-Anterior Cycling	BCHE
AC092958.1.3	3.42836e-05	-0.288901	0.075	0.162	1	Ventro-Anterior Cycling	AC092958.1
C19orf81	3.50738e-05	0.287864	0.199	0.125	1	Ventro-Anterior Cycling	C19orf81
PHF20	3.65919e-05	0.351184	0.339	0.256	1	Ventro-Anterior Cycling	PHF20
THOC7.1	3.66553e-05	0.295628	0.556	0.481	1	Ventro-Anterior Cycling	THOC7
NKAIN4.3	3.70061e-05	-0.291138	0.047	0.124	1	Ventro-Anterior Cycling	NKAIN4
LIX1.5	3.74872e-05	0.401391	0.307	0.223	1	Ventro-Anterior Cycling	LIX1
FEN1.3	3.89042e-05	-0.255648	0.118	0.218	1	Ventro-Anterior Cycling	FEN1
GTF3C5	3.95034e-05	0.262268	0.183	0.112	1	Ventro-Anterior Cycling	GTF3C5
MRPL13.1	3.96041e-05	0.267419	0.55	0.47	1	Ventro-Anterior Cycling	MRPL13
ATP6V0B.1	4.68518e-05	-0.293277	0.432	0.553	1	Ventro-Anterior Cycling	ATP6V0B
DPYSL2.2	5.541e-05	0.295189	0.494	0.416	1	Ventro-Anterior Cycling	DPYSL2
HMG20B	5.59746e-05	0.320138	0.366	0.288	1	Ventro-Anterior Cycling	HMG20B
CHCHD3.1	5.66955e-05	0.309005	0.404	0.327	1	Ventro-Anterior Cycling	CHCHD3
DESI2	5.68157e-05	0.295558	0.404	0.321	1	Ventro-Anterior Cycling	DESI2
FXR1	5.74686e-05	0.309534	0.581	0.526	1	Ventro-Anterior Cycling	FXR1
BARD1.1	5.89686e-05	0.280064	0.311	0.227	1	Ventro-Anterior Cycling	BARD1
NRIP1.3	6.01116e-05	-0.271466	0.264	0.382	1	Ventro-Anterior Cycling	NRIP1
DMAC1	6.05833e-05	0.329223	0.537	0.477	1	Ventro-Anterior Cycling	DMAC1
ITGB1.4	6.26437e-05	-0.314749	0.54	0.646	1	Ventro-Anterior Cycling	ITGB1
DLK1.5	6.42636e-05	-0.54833	0.034	0.101	1	Ventro-Anterior Cycling	DLK1
DCTN3.1	6.46029e-05	0.289277	0.63	0.573	1	Ventro-Anterior Cycling	DCTN3
TLE1.5	6.72286e-05	-0.28565	0.189	0.298	1	Ventro-Anterior Cycling	TLE1
RABAC1.2	6.88965e-05	-0.281399	0.553	0.657	1	Ventro-Anterior Cycling	RABAC1
RAD51AP1.2	6.96459e-05	0.271819	0.339	0.251	1	Ventro-Anterior Cycling	RAD51AP1
TFDP2.3	7.33018e-05	0.385867	0.54	0.486	1	Ventro-Anterior Cycling	TFDP2
ORC6.2	7.37288e-05	0.272536	0.447	0.361	1	Ventro-Anterior Cycling	ORC6
TMEFF1.3	7.62995e-05	0.300306	0.283	0.202	1	Ventro-Anterior Cycling	TMEFF1
CDK16	7.71146e-05	0.28773	0.366	0.289	1	Ventro-Anterior Cycling	CDK16
ARPC5	8.42449e-05	-0.27635	0.447	0.559	1	Ventro-Anterior Cycling	ARPC5
PSME2.2	8.56898e-05	0.289236	0.537	0.461	1	Ventro-Anterior Cycling	PSME2
UCP2.1	8.89647e-05	0.288268	0.298	0.214	1	Ventro-Anterior Cycling	UCP2
CENPM.3	8.97427e-05	0.296658	0.286	0.206	1	Ventro-Anterior Cycling	CENPM
DLL3.4	9.10387e-05	-0.510543	0.075	0.153	1	Ventro-Anterior Cycling	DLL3
SEPTIN10.1	9.28614e-05	0.284948	0.432	0.355	1	Ventro-Anterior Cycling	SEPTIN10
JAK1.2	9.4766e-05	-0.258246	0.202	0.308	1	Ventro-Anterior Cycling	JAK1
PPHLN1	9.58778e-05	0.291222	0.382	0.304	1	Ventro-Anterior Cycling	PPHLN1
TECR.1	9.68318e-05	0.271224	0.624	0.55	1	Ventro-Anterior Cycling	TECR
SELENOS.1	0.000102599	-0.282619	0.301	0.418	1	Ventro-Anterior Cycling	SELENOS
PARP1.3	0.000102673	0.258675	0.606	0.543	1	Ventro-Anterior Cycling	PARP1
TRIM28.1	0.000107244	0.26725	0.512	0.439	1	Ventro-Anterior Cycling	TRIM28
PLD3.2	0.000107333	-0.275249	0.27	0.391	1	Ventro-Anterior Cycling	PLD3
MZT2A	0.000107422	-0.264645	0.453	0.565	1	Ventro-Anterior Cycling	MZT2A
NIPBL	0.000111763	0.250488	0.45	0.377	1	Ventro-Anterior Cycling	NIPBL
PLIN3.2	0.000112175	0.318489	0.416	0.349	1	Ventro-Anterior Cycling	PLIN3
CCDC88A	0.000113547	0.251155	0.481	0.397	1	Ventro-Anterior Cycling	CCDC88A
MSX2.3	0.000114085	0.326932	0.304	0.224	1	Ventro-Anterior Cycling	MSX2
JADE1	0.000122886	0.251783	0.208	0.138	1	Ventro-Anterior Cycling	JADE1
ITGB3BP.2	0.00012977	0.25535	0.497	0.418	1	Ventro-Anterior Cycling	ITGB3BP
ASRGL1.3	0.000137769	0.260383	0.239	0.164	1	Ventro-Anterior Cycling	ASRGL1
PDXK.2	0.000141912	-0.256448	0.242	0.351	1	Ventro-Anterior Cycling	PDXK
RHOU.4	0.000145173	0.297034	0.261	0.187	1	Ventro-Anterior Cycling	RHOU
SKIL.1	0.000149008	-0.259326	0.211	0.318	1	Ventro-Anterior Cycling	SKIL
PPP1CC.1	0.000156877	0.277671	0.528	0.454	1	Ventro-Anterior Cycling	PPP1CC
MAGED2.3	0.000159077	-0.26929	0.602	0.708	1	Ventro-Anterior Cycling	MAGED2
HNRNPUL1.1	0.000162048	0.32817	0.432	0.367	1	Ventro-Anterior Cycling	HNRNPUL1
CRNDE.2	0.000163853	0.250613	0.559	0.487	1	Ventro-Anterior Cycling	CRNDE
ZIC2.2	0.000174415	0.271882	0.683	0.616	1	Ventro-Anterior Cycling	ZIC2
BBS9	0.000176323	0.288455	0.22	0.151	1	Ventro-Anterior Cycling	BBS9
AAAS.1	0.000184432	0.27532	0.255	0.182	1	Ventro-Anterior Cycling	AAAS
P4HB.4	0.000196875	-0.265509	0.335	0.448	1	Ventro-Anterior Cycling	P4HB
PLTP.2	0.000207005	-0.28309	0.211	0.312	1	Ventro-Anterior Cycling	PLTP
AP002360.1	0.000212167	0.29003	0.208	0.142	1	Ventro-Anterior Cycling	AP002360.1
PLEKHO1	0.000220696	0.299159	0.453	0.38	1	Ventro-Anterior Cycling	PLEKHO1
ACYP1.1	0.00024036	0.270621	0.363	0.288	1	Ventro-Anterior Cycling	ACYP1
TPRKB.1	0.000241251	0.267806	0.481	0.414	1	Ventro-Anterior Cycling	TPRKB
SUGT1	0.000244574	0.253335	0.503	0.431	1	Ventro-Anterior Cycling	SUGT1
LCORL	0.00025033	0.308556	0.311	0.241	1	Ventro-Anterior Cycling	LCORL
HSPB1.3	0.000254921	-0.256427	0.407	0.515	1	Ventro-Anterior Cycling	HSPB1
RPL22L1.3	0.000260027	-0.264045	0.41	0.531	1	Ventro-Anterior Cycling	RPL22L1
PLXNA2.1	0.000267575	0.288697	0.199	0.134	1	Ventro-Anterior Cycling	PLXNA2
FUBP1.1	0.000289712	0.252491	0.394	0.32	1	Ventro-Anterior Cycling	FUBP1
TRIOBP	0.000291619	0.289586	0.304	0.239	1	Ventro-Anterior Cycling	TRIOBP
RHNO1.1	0.000295638	0.264387	0.258	0.185	1	Ventro-Anterior Cycling	RHNO1
FAM110B.1	0.000300241	0.291056	0.276	0.204	1	Ventro-Anterior Cycling	FAM110B
DUSP6.2	0.000311521	-0.3176	0.432	0.527	1	Ventro-Anterior Cycling	DUSP6
CALU.5	0.000313736	-0.29872	0.46	0.555	1	Ventro-Anterior Cycling	CALU
WASF1.1	0.000317973	0.284306	0.345	0.272	1	Ventro-Anterior Cycling	WASF1
SRPK1.2	0.000327162	0.291467	0.457	0.388	1	Ventro-Anterior Cycling	SRPK1
PHACTR4	0.000338051	0.297299	0.339	0.264	1	Ventro-Anterior Cycling	PHACTR4
PCBP4.3	0.000379639	-0.258474	0.115	0.199	1	Ventro-Anterior Cycling	PCBP4
MRPL54	0.000380626	0.291551	0.401	0.33	1	Ventro-Anterior Cycling	MRPL54
PIK3R3.1	0.000387624	0.276352	0.335	0.27	1	Ventro-Anterior Cycling	PIK3R3
KLHL23.2	0.000409369	0.255151	0.422	0.351	1	Ventro-Anterior Cycling	KLHL23
CCDC18.1	0.000475125	0.26586	0.174	0.114	1	Ventro-Anterior Cycling	CCDC18
NFE2L2.1	0.000475131	-0.253975	0.227	0.322	1	Ventro-Anterior Cycling	NFE2L2
DST.3	0.00047712	-0.292516	0.193	0.289	1	Ventro-Anterior Cycling	DST
PMEL.1	0.000521643	-0.381192	0.084	0.155	1	Ventro-Anterior Cycling	PMEL
MLLT11.3	0.000570315	-0.426019	0.379	0.479	1	Ventro-Anterior Cycling	MLLT11
ARL6IP5.1	0.000617146	-0.259894	0.385	0.48	1	Ventro-Anterior Cycling	ARL6IP5
LGALS1.5	0.000646577	-0.306908	0.22	0.316	1	Ventro-Anterior Cycling	LGALS1
SELENOM.3	0.000688326	-0.253796	0.23	0.321	1	Ventro-Anterior Cycling	SELENOM
TGFBR1	0.000725387	0.280952	0.22	0.157	1	Ventro-Anterior Cycling	TGFBR1
PCM1	0.000771477	0.295722	0.59	0.553	1	Ventro-Anterior Cycling	PCM1
LARS	0.000815085	0.262427	0.444	0.39	1	Ventro-Anterior Cycling	LARS
RHOB.3	0.00102218	0.302726	0.23	0.167	1	Ventro-Anterior Cycling	RHOB
LINC00467	0.00106538	0.285787	0.261	0.196	1	Ventro-Anterior Cycling	LINC00467
CEP295	0.00109116	0.250952	0.199	0.139	1	Ventro-Anterior Cycling	CEP295
TTF1	0.00112862	0.272129	0.261	0.201	1	Ventro-Anterior Cycling	TTF1
SKP2.1	0.0011305	0.274701	0.214	0.155	1	Ventro-Anterior Cycling	SKP2
TIMM23	0.00117138	0.260427	0.202	0.144	1	Ventro-Anterior Cycling	TIMM23
TCERG1	0.00118229	0.253088	0.382	0.321	1	Ventro-Anterior Cycling	TCERG1
COL5A2.5	0.00118271	-0.271089	0.22	0.309	1	Ventro-Anterior Cycling	COL5A2
TTC9C	0.00124454	0.262051	0.224	0.166	1	Ventro-Anterior Cycling	TTC9C
TLNRD1	0.00132159	0.2697	0.214	0.157	1	Ventro-Anterior Cycling	TLNRD1
RDH10	0.00149322	0.33457	0.146	0.096	1	Ventro-Anterior Cycling	RDH10
RFC3.1	0.00150299	0.263897	0.245	0.185	1	Ventro-Anterior Cycling	RFC3
CYC1.1	0.00162095	0.261802	0.5	0.449	1	Ventro-Anterior Cycling	CYC1
PPP2R5C	0.00172947	0.283879	0.245	0.187	1	Ventro-Anterior Cycling	PPP2R5C
SLC39A10	0.00181719	0.254127	0.46	0.4	1	Ventro-Anterior Cycling	SLC39A10
COIL	0.00240459	0.284776	0.292	0.236	1	Ventro-Anterior Cycling	COIL
HAUS4	0.00240776	0.263362	0.258	0.201	1	Ventro-Anterior Cycling	HAUS4
KRT8.1	0.00253512	-0.297749	0.193	0.269	1	Ventro-Anterior Cycling	KRT8
ZCRB1.2	0.00260369	0.250281	0.537	0.506	1	Ventro-Anterior Cycling	ZCRB1
DKC1.1	0.00263297	0.275015	0.307	0.252	1	Ventro-Anterior Cycling	DKC1
MRPS10	0.00272736	0.269152	0.264	0.213	1	Ventro-Anterior Cycling	MRPS10
IVNS1ABP.1	0.00314113	0.26681	0.264	0.21	1	Ventro-Anterior Cycling	IVNS1ABP
FBXO5.2	0.00327042	0.295398	0.298	0.243	1	Ventro-Anterior Cycling	FBXO5
PRR13	0.0032709	0.27191	0.301	0.252	1	Ventro-Anterior Cycling	PRR13
ARFIP1	0.0036576	0.259227	0.174	0.126	1	Ventro-Anterior Cycling	ARFIP1
RNF130.2	0.00504151	0.250834	0.376	0.324	1	Ventro-Anterior Cycling	RNF130
MAP2.4	0.00589713	-0.313931	0.112	0.169	1	Ventro-Anterior Cycling	MAP2

## Sheet: CNC
	P-value	Avg_log2FC	pct.1	pct.2	P-value_adj	Cluster	Gene
PLP1.1	1.23455e-247	2.05999	0.675	0.052	4.51859e-243	CNC	PLP1
FOXD3-AS1	7.23531e-235	1.39045	0.521	0.025	2.64819e-230	CNC	FOXD3-AS1
FOXD3	8.14202e-196	1.1649	0.41	0.017	2.98006e-191	CNC	FOXD3
ERBB3	1.97153e-65	0.606857	0.192	0.014	7.21599e-61	CNC	ERBB3
PHACTR3	1.32596e-62	0.588583	0.205	0.018	4.85315e-58	CNC	PHACTR3
RPS18.2	1.23688e-60	0.464775	1	0.998	4.5271e-56	CNC	RPS18
VIM.2	1.70515e-49	-0.96368	0.953	0.982	6.24103e-45	CNC	VIM
RPL29.1	1.68474e-48	0.518695	1	0.99	6.16631e-44	CNC	RPL29
S100B	2.09132e-48	0.792872	0.209	0.026	7.65445e-44	CNC	S100B
RPL7A	4.63728e-46	0.390676	1	0.996	1.69729e-41	CNC	RPL7A
POSTN	3.88705e-45	0.701906	0.274	0.049	1.4227e-40	CNC	POSTN
RPS14.2	4.03219e-44	0.388043	1	0.996	1.47582e-39	CNC	RPS14
RPL18A	6.57924e-44	0.434638	0.996	0.994	2.40807e-39	CNC	RPL18A
RPL37A	8.91018e-44	0.436817	1	0.992	3.26122e-39	CNC	RPL37A
ZIC2.3	9.79923e-44	-1.37435	0.175	0.65	3.58662e-39	CNC	ZIC2
VCAN.6	2.17863e-43	1.05419	0.889	0.603	7.97402e-39	CNC	VCAN
MAP1B.3	2.96868e-41	-1.66018	0.316	0.723	1.08657e-36	CNC	MAP1B
RPS3.2	3.83549e-40	0.401406	1	0.996	1.40383e-35	CNC	RPS3
RPL32.1	9.92188e-40	0.35661	0.996	0.996	3.63151e-35	CNC	RPL32
MITF	1.75429e-37	0.374781	0.137	0.014	6.42088e-33	CNC	MITF
RPS3A.2	1.95398e-37	0.387392	1	0.997	7.15176e-33	CNC	RPS3A
IGFBP2.4	2.61858e-36	-1.03317	0.868	0.921	9.58426e-32	CNC	IGFBP2
ZEB2	3.14308e-34	0.969165	0.513	0.213	1.1504e-29	CNC	ZEB2
RPL11	5.08473e-33	0.332434	1	0.997	1.86106e-28	CNC	RPL11
RPL3.1	1.65022e-32	0.342042	1	0.997	6.03995e-28	CNC	RPL3
CRABP2.2	2.42608e-32	0.873867	0.906	0.689	8.8797e-28	CNC	CRABP2
TFAP2A.3	2.77676e-32	0.650102	0.312	0.083	1.01632e-27	CNC	TFAP2A
RPL35A.1	1.1557e-31	0.355285	1	0.996	4.22999e-27	CNC	RPL35A
RPS23.1	1.73367e-31	0.318747	1	0.997	6.34541e-27	CNC	RPS23
GRID2	3.5414e-31	0.425576	0.171	0.027	1.29619e-26	CNC	GRID2
ID1.3	5.93387e-31	-1.30858	0.355	0.698	2.17186e-26	CNC	ID1
RPL5.1	8.32336e-31	0.395096	0.987	0.99	3.04643e-26	CNC	RPL5
RPL19.1	9.59713e-30	0.342488	1	0.995	3.51265e-25	CNC	RPL19
RPS2.1	1.62083e-28	0.328318	1	0.996	5.93241e-24	CNC	RPS2
RPS28	1.72837e-28	0.31709	1	0.996	6.32602e-24	CNC	RPS28
TPM1.5	2.24576e-28	-1.21934	0.316	0.651	8.21972e-24	CNC	TPM1
RPL13.3	2.92586e-28	0.298765	1	0.998	1.0709e-23	CNC	RPL13
SPRY1.5	7.61791e-28	-1.25118	0.154	0.514	2.78823e-23	CNC	SPRY1
SAT1.5	1.8026e-27	-1.61506	0.44	0.7	6.5977e-23	CNC	SAT1
RPL26	2.54967e-27	0.311952	1	0.995	9.33206e-23	CNC	RPL26
MOXD1	4.83509e-27	0.581109	0.235	0.058	1.76969e-22	CNC	MOXD1
RPL35.2	6.2293e-27	0.360964	0.996	0.991	2.27999e-22	CNC	RPL35
RPS19.1	7.57861e-27	0.296517	1	0.999	2.77385e-22	CNC	RPS19
AKAP12.4	3.7442e-26	-1.24901	0.286	0.617	1.37042e-21	CNC	AKAP12
RPL41.1	4.00803e-26	0.255235	0.996	0.999	1.46698e-21	CNC	RPL41
NEFM.6	4.06949e-25	-1.58844	0.205	0.548	1.48947e-20	CNC	NEFM
RPL14	4.96113e-25	0.35677	1	0.987	1.81582e-20	CNC	RPL14
RPL12.1	5.39155e-25	0.333283	0.996	0.993	1.97336e-20	CNC	RPL12
RPS24.1	1.90753e-24	0.29274	1	0.997	6.98176e-20	CNC	RPS24
DUSP6.3	2.07703e-24	-1.00704	0.192	0.54	7.60215e-20	CNC	DUSP6
RPS4X.2	2.60349e-24	0.310167	0.996	0.996	9.52904e-20	CNC	RPS4X
RPL18	3.08311e-23	0.270602	0.996	0.997	1.12845e-18	CNC	RPL18
RPS8.1	1.80704e-22	0.253345	1	0.998	6.61394e-18	CNC	RPS8
RPS15A.1	2.99116e-22	0.28889	0.996	0.998	1.0948e-17	CNC	RPS15A
HOXA-AS3.2	4.75332e-22	0.474932	0.235	0.066	1.73976e-17	CNC	HOXA-AS3
RPL36.1	9.38929e-22	0.298482	0.996	0.99	3.43657e-17	CNC	RPL36
CSRP2.5	9.8738e-22	-0.888528	0.444	0.7	3.61391e-17	CNC	CSRP2
RPL39.1	1.01402e-21	0.255065	1	0.997	3.71141e-17	CNC	RPL39
SEPTIN11.1	1.60881e-21	0.82362	0.85	0.696	5.8884e-17	CNC	SEPTIN11
RPS7	1.89888e-21	0.270105	0.996	0.993	6.9501e-17	CNC	RPS7
DLC1.4	2.48535e-21	0.675774	0.363	0.15	9.09663e-17	CNC	DLC1
RPL6.1	3.22551e-21	0.295434	1	0.994	1.18057e-16	CNC	RPL6
RPS13	3.58495e-21	0.290613	0.996	0.993	1.31213e-16	CNC	RPS13
RPS5	4.1051e-21	0.296597	0.996	0.988	1.50251e-16	CNC	RPS5
RPS16	6.24951e-21	0.353387	0.991	0.98	2.28738e-16	CNC	RPS16
TPBG.4	9.75278e-21	-1.13258	0.111	0.415	3.56962e-16	CNC	TPBG
BASP1.5	1.46446e-20	-1.00269	0.372	0.647	5.36007e-16	CNC	BASP1
C9orf16.5	2.25008e-20	-1.02646	0.504	0.723	8.23551e-16	CNC	C9orf16
PEG10.6	3.22566e-20	-1.17896	0.44	0.676	1.18063e-15	CNC	PEG10
NPM1.3	6.96518e-20	0.335591	1	0.984	2.54932e-15	CNC	NPM1
RPL9.1	9.56092e-20	0.287178	0.991	0.992	3.49939e-15	CNC	RPL9
TSHZ2.4	3.05672e-19	0.492265	0.342	0.136	1.11879e-14	CNC	TSHZ2
ARL6IP5.2	6.52213e-19	0.644811	0.688	0.458	2.38717e-14	CNC	ARL6IP5
COL3A1.6	1.36668e-18	-1.83928	0.226	0.471	5.00217e-14	CNC	COL3A1
RPL36A	1.46283e-18	0.330959	0.996	0.988	5.35412e-14	CNC	RPL36A
RACK1	1.77916e-18	0.326543	0.996	0.976	6.5119e-14	CNC	RACK1
RPL37.2	2.91134e-18	0.262718	1	0.992	1.06558e-13	CNC	RPL37
RPL10A	2.92809e-18	0.293378	0.991	0.986	1.07171e-13	CNC	RPL10A
RPL17.1	3.49922e-18	0.297015	0.996	0.993	1.28075e-13	CNC	RPL17
TFAP2B.5	5.33882e-18	0.674102	0.346	0.152	1.95406e-13	CNC	TFAP2B
ATP1B3.2	8.42193e-18	0.589023	0.769	0.539	3.08251e-13	CNC	ATP1B3
ZADH2.1	3.40927e-17	0.509541	0.312	0.127	1.24783e-12	CNC	ZADH2
PTN.2	5.04292e-17	-0.802051	0.692	0.819	1.84576e-12	CNC	PTN
RPL34.2	1.39707e-16	0.252604	1	0.995	5.11342e-12	CNC	RPL34
B2M.4	2.96407e-16	-0.736932	0.543	0.729	1.08488e-11	CNC	B2M
RPL22	3.13988e-16	0.291962	0.996	0.985	1.14923e-11	CNC	RPL22
TWIST1.6	3.68142e-16	-1.13078	0.184	0.429	1.34744e-11	CNC	TWIST1
BEX1.4	3.958e-16	-0.78731	0.192	0.469	1.44867e-11	CNC	BEX1
EIF4A1	6.60868e-16	0.385812	0.983	0.943	2.41884e-11	CNC	EIF4A1
HMGA1.4	6.85848e-16	0.470363	0.906	0.72	2.51027e-11	CNC	HMGA1
BTF3	8.42473e-16	0.330585	0.991	0.954	3.08353e-11	CNC	BTF3
COTL1.2	8.50847e-16	-0.652989	0.624	0.792	3.11419e-11	CNC	COTL1
ZIC1.2	2.15274e-15	-0.74495	0.124	0.378	7.87926e-11	CNC	ZIC1
FRZB.6	3.60704e-15	-0.961974	0.145	0.39	1.32021e-10	CNC	FRZB
SOX2.6	6.13389e-15	-0.933597	0.222	0.465	2.24507e-10	CNC	SOX2
CALR.5	6.97591e-15	-0.676064	0.637	0.792	2.55325e-10	CNC	CALR
LUM.6	7.42e-15	-1.33864	0.248	0.468	2.71579e-10	CNC	LUM
MGP.6	7.8754e-15	-1.84077	0.077	0.316	2.88248e-10	CNC	MGP
RPS21	8.18244e-15	0.253034	0.996	0.986	2.99485e-10	CNC	RPS21
RPS25	1.5803e-14	0.273858	0.996	0.987	5.78405e-10	CNC	RPS25
PRTG.4	2.66698e-14	-0.706616	0.128	0.374	9.7614e-10	CNC	PRTG
LMO4.1	3.88483e-14	0.555623	0.444	0.253	1.42189e-09	CNC	LMO4
FTH1.6	3.99277e-14	-0.341081	0.991	0.99	1.46139e-09	CNC	FTH1
SLC25A5.1	4.11732e-14	0.489066	0.91	0.799	1.50698e-09	CNC	SLC25A5
IER3.5	4.53474e-14	-0.787027	0.124	0.366	1.65976e-09	CNC	IER3
TMEM167A	1.29617e-13	0.5237	0.65	0.451	4.74409e-09	CNC	TMEM167A
ATP5MC2	1.53457e-13	0.333848	0.962	0.939	5.61669e-09	CNC	ATP5MC2
PAG1	1.55458e-13	0.404016	0.154	0.046	5.68993e-09	CNC	PAG1
MYL6.1	1.881e-13	-0.447713	0.897	0.934	6.88463e-09	CNC	MYL6
SCRG1	3.11767e-13	0.414601	0.265	0.112	1.1411e-08	CNC	SCRG1
NMU.4	3.81241e-13	-0.710662	0.051	0.262	1.39538e-08	CNC	NMU
WLS.2	4.64335e-13	-0.625695	0.244	0.485	1.69951e-08	CNC	WLS
HSP90AB1.1	6.4367e-13	0.301798	1	0.983	2.35589e-08	CNC	HSP90AB1
CENPW.4	6.8348e-13	0.538619	0.752	0.597	2.50161e-08	CNC	CENPW
ADD3.6	9.22467e-13	-0.820469	0.269	0.48	3.37632e-08	CNC	ADD3
RPL7.1	9.54378e-13	0.351279	0.983	0.949	3.49312e-08	CNC	RPL7
TGFBI.6	1.02049e-12	-0.901576	0.192	0.406	3.73509e-08	CNC	TGFBI
BTG1.3	1.35855e-12	0.562483	0.726	0.558	4.97242e-08	CNC	BTG1
GNG12.1	1.98309e-12	-0.511497	0.03	0.224	7.25831e-08	CNC	GNG12
RPL23	2.16282e-12	0.304505	0.996	0.97	7.91615e-08	CNC	RPL23
PRRX1.6	2.48974e-12	-0.66463	0.094	0.306	9.1127e-08	CNC	PRRX1
ARL4C.5	2.53376e-12	-0.785788	0.141	0.354	9.2738e-08	CNC	ARL4C
DDIT4.2	3.94616e-12	0.651657	0.427	0.256	1.44433e-07	CNC	DDIT4
UQCRH.1	4.03259e-12	0.347026	0.979	0.925	1.47597e-07	CNC	UQCRH
MSX1.4	4.798e-12	-0.650564	0.244	0.474	1.75611e-07	CNC	MSX1
TSHZ1	4.98537e-12	0.439318	0.239	0.103	1.8247e-07	CNC	TSHZ1
MEF2C.1	5.01953e-12	0.525887	0.303	0.149	1.8372e-07	CNC	MEF2C
RPL23A.1	5.17423e-12	0.266393	0.991	0.979	1.89382e-07	CNC	RPL23A
TLE4.5	5.26838e-12	-0.67028	0.179	0.406	1.92828e-07	CNC	TLE4
COLEC12.6	6.80935e-12	-0.566401	0.021	0.204	2.49229e-07	CNC	COLEC12
SLC1A3.6	8.67467e-12	-0.833183	0.162	0.383	3.17502e-07	CNC	SLC1A3
EEF1B2.1	8.72911e-12	0.305123	0.991	0.949	3.19494e-07	CNC	EEF1B2
ZFP36L1.4	1.05373e-11	-0.644859	0.457	0.635	3.85675e-07	CNC	ZFP36L1
NRIP1.4	1.14263e-11	0.506832	0.538	0.361	4.18215e-07	CNC	NRIP1
TCF4.5	1.56232e-11	-0.631351	0.295	0.514	5.71823e-07	CNC	TCF4
NEFL.6	2.33472e-11	-0.82984	0.205	0.42	8.54529e-07	CNC	NEFL
SPINT2.4	2.54536e-11	-0.570627	0.073	0.269	9.31628e-07	CNC	SPINT2
MALAT1.3	2.74048e-11	-0.296475	1	1	1.00304e-06	CNC	MALAT1
METRN.3	2.93886e-11	0.443187	0.897	0.827	1.07565e-06	CNC	METRN
TSC22D1.4	3.15657e-11	-0.652007	0.286	0.497	1.15534e-06	CNC	TSC22D1
C1QTNF4.6	3.18297e-11	-0.699588	0.197	0.401	1.165e-06	CNC	C1QTNF4
ANXA1.6	5.15014e-11	-0.894843	0.047	0.226	1.885e-06	CNC	ANXA1
CDH11.6	5.47936e-11	-0.711897	0.154	0.348	2.0055e-06	CNC	CDH11
SOX11.4	5.71008e-11	-0.73112	0.231	0.436	2.08995e-06	CNC	SOX11
PLAGL1.6	6.07507e-11	-0.591045	0.15	0.357	2.22353e-06	CNC	PLAGL1
MIR99AHG.2	6.87128e-11	-0.593806	0.218	0.433	2.51496e-06	CNC	MIR99AHG
FDPS	7.06181e-11	-0.424403	0.868	0.909	2.58469e-06	CNC	FDPS
ALCAM.6	7.70385e-11	-0.541664	0.051	0.235	2.81969e-06	CNC	ALCAM
RPL27	7.7105e-11	0.277102	0.987	0.97	2.82212e-06	CNC	RPL27
CPE.4	8.02255e-11	-0.665463	0.214	0.412	2.93633e-06	CNC	CPE
COL5A2.6	9.42324e-11	-0.599858	0.111	0.314	3.449e-06	CNC	COL5A2
GNAI2	9.45125e-11	-0.54694	0.355	0.567	3.45925e-06	CNC	GNAI2
ETS1	9.69602e-11	0.428856	0.201	0.083	3.54884e-06	CNC	ETS1
FOXC1.6	9.78103e-11	-0.634564	0.154	0.362	3.57995e-06	CNC	FOXC1
SFRP2.6	1.02654e-10	-0.922542	0.184	0.384	3.75724e-06	CNC	SFRP2
RMST.6	1.16076e-10	-0.700888	0.043	0.22	4.24851e-06	CNC	RMST
FABP7.5	1.37849e-10	-0.704769	0.274	0.478	5.04543e-06	CNC	FABP7
HTRA1.4	1.41092e-10	-0.490801	0.03	0.199	5.1641e-06	CNC	HTRA1
PRDX2.2	1.65509e-10	-0.376256	0.927	0.94	6.05779e-06	CNC	PRDX2
KMT2E.3	1.85972e-10	-0.618236	0.483	0.645	6.80676e-06	CNC	KMT2E
FGFR1	2.09183e-10	-0.534708	0.192	0.397	7.6563e-06	CNC	FGFR1
SPRY2.2	2.21867e-10	-0.581348	0.188	0.393	8.12057e-06	CNC	SPRY2
BEX2.3	2.91753e-10	-0.59145	0.218	0.424	1.06785e-05	CNC	BEX2
SELENOM.4	3.4304e-10	-0.586358	0.137	0.325	1.25556e-05	CNC	SELENOM
GPC3	3.44744e-10	-0.567614	0.209	0.417	1.2618e-05	CNC	GPC3
HOXC8.6	3.48087e-10	0.351151	0.299	0.149	1.27403e-05	CNC	HOXC8
MIR100HG.5	4.53574e-10	-0.542524	0.077	0.251	1.66013e-05	CNC	MIR100HG
PTMS.2	5.19318e-10	-0.385127	0.906	0.956	1.90075e-05	CNC	PTMS
NME1.4	5.57936e-10	0.412795	0.791	0.702	2.0421e-05	CNC	NME1
RPS11	6.09434e-10	0.278909	0.987	0.967	2.23059e-05	CNC	RPS11
LIMCH1.6	7.58733e-10	-0.611197	0.197	0.394	2.77704e-05	CNC	LIMCH1
HOXA3.1	7.89217e-10	0.268855	0.179	0.07	2.88861e-05	CNC	HOXA3
DCN.6	8.87825e-10	-0.766856	0.162	0.348	3.24953e-05	CNC	DCN
NFIA.5	1.06004e-09	-0.614416	0.128	0.309	3.87986e-05	CNC	NFIA
NRP2.5	1.08762e-09	-0.481822	0.09	0.277	3.98078e-05	CNC	NRP2
SFRP1.5	1.18542e-09	-0.608026	0.222	0.408	4.33874e-05	CNC	SFRP1
CNTNAP2.4	1.41836e-09	-0.530982	0.034	0.191	5.19135e-05	CNC	CNTNAP2
HINT1	1.46766e-09	-0.255125	0.979	0.976	5.37177e-05	CNC	HINT1
FEZ1.2	1.66095e-09	-0.490222	0.12	0.308	6.07926e-05	CNC	FEZ1
ARHGAP29.6	1.72635e-09	-0.571058	0.073	0.243	6.31861e-05	CNC	ARHGAP29
CYP51A1.1	1.81283e-09	-0.527331	0.372	0.561	6.63514e-05	CNC	CYP51A1
SPATS2L.5	1.82496e-09	-0.479203	0.068	0.239	6.67955e-05	CNC	SPATS2L
RPS17.3	1.96333e-09	0.338142	0.974	0.897	7.18599e-05	CNC	RPS17
KRT18.5	2.03876e-09	-0.65626	0.128	0.311	7.46206e-05	CNC	KRT18
SNRPD2.1	2.27545e-09	0.326983	0.923	0.839	8.32839e-05	CNC	SNRPD2
HOXA10	2.33158e-09	0.25835	0.137	0.048	8.53382e-05	CNC	HOXA10
PFN1.2	2.38879e-09	0.304526	0.97	0.94	8.74321e-05	CNC	PFN1
TUBB2A.1	2.71595e-09	-0.531821	0.103	0.279	9.94067e-05	CNC	TUBB2A
LIX1.6	2.78149e-09	-0.525625	0.073	0.24	0.000101805	CNC	LIX1
PRDX5.3	2.94455e-09	-0.401594	0.799	0.848	0.000107773	CNC	PRDX5
NELL2.4	3.01373e-09	-0.535561	0.098	0.271	0.000110305	CNC	NELL2
LHFPL6.4	3.15445e-09	-0.462581	0.056	0.217	0.000115456	CNC	LHFPL6
PLEKHA5.1	3.21855e-09	-0.544344	0.295	0.481	0.000117802	CNC	PLEKHA5
OLFML3.6	3.22247e-09	-0.629081	0.09	0.255	0.000117946	CNC	OLFML3
IL17RD.2	3.71899e-09	-0.51072	0.107	0.284	0.000136119	CNC	IL17RD
MEIS2.1	4.25795e-09	-0.554485	0.15	0.332	0.000155845	CNC	MEIS2
APP.1	4.5481e-09	-0.514372	0.346	0.533	0.000166465	CNC	APP
PDIA6.1	5.23299e-09	-0.422401	0.782	0.85	0.000191533	CNC	PDIA6
APOE.6	5.94552e-09	-1.00146	0.449	0.58	0.000217612	CNC	APOE
NR3C1.6	7.8784e-09	-0.468075	0.073	0.235	0.000288357	CNC	NR3C1
MFAP2.1	7.93838e-09	-0.456637	0.171	0.366	0.000290553	CNC	MFAP2
SYNGR1.1	8.00304e-09	0.457983	0.397	0.255	0.000292919	CNC	SYNGR1
POU3F2.5	8.53171e-09	-0.429563	0.013	0.148	0.000312269	CNC	POU3F2
COL4A2.4	8.58441e-09	-0.562486	0.205	0.385	0.000314198	CNC	COL4A2
ZEB1.3	9.27094e-09	-0.460085	0.107	0.278	0.000339326	CNC	ZEB1
GSTP1.4	9.47236e-09	-0.491074	0.996	0.98	0.000346698	CNC	GSTP1
PBX1	1.08075e-08	-0.483831	0.35	0.528	0.000395567	CNC	PBX1
CDH2.5	1.11417e-08	-0.58345	0.145	0.316	0.000407796	CNC	CDH2
CALD1.6	1.11772e-08	-0.597799	0.585	0.682	0.000409097	CNC	CALD1
TUBB3.4	1.19052e-08	-1.45837	0.274	0.453	0.000435741	CNC	TUBB3
LINC02381.5	1.25315e-08	0.310836	0.278	0.144	0.000458667	CNC	LINC02381
RPL4	1.35943e-08	0.255431	0.979	0.937	0.000497565	CNC	RPL4
PHF6.2	1.54522e-08	0.456451	0.641	0.513	0.000565565	CNC	PHF6
COL4A1.5	1.87188e-08	-0.510517	0.081	0.239	0.000685127	CNC	COL4A1
EZR.4	2.05108e-08	-0.460353	0.068	0.221	0.000750715	CNC	EZR
TUBB6.2	2.24836e-08	-0.544566	0.248	0.413	0.000822922	CNC	TUBB6
JUND.4	2.38934e-08	-0.445829	0.799	0.853	0.000874523	CNC	JUND
RTN4.1	2.38994e-08	-0.478476	0.585	0.722	0.000874741	CNC	RTN4
POLR2F	2.45375e-08	0.536226	0.607	0.477	0.000898099	CNC	POLR2F
BGN.6	3.26316e-08	-0.875868	0.209	0.358	0.00119435	CNC	BGN
AP3S1	3.55484e-08	-0.456903	0.278	0.469	0.00130111	CNC	AP3S1
FABP3.5	4.11388e-08	-0.401388	0.017	0.146	0.00150572	CNC	FABP3
FAM210B	4.49541e-08	0.405	0.368	0.233	0.00164537	CNC	FAM210B
BAD	4.61934e-08	-0.452019	0.184	0.364	0.00169072	CNC	BAD
TOMM20.1	4.9675e-08	0.340328	0.846	0.717	0.00181815	CNC	TOMM20
MXRA5.6	5.96173e-08	-0.436886	0.06	0.204	0.00218205	CNC	MXRA5
SEMA3A.5	6.00081e-08	-0.362013	0.051	0.196	0.00219636	CNC	SEMA3A
CLU.1	6.08829e-08	-0.345383	0.03	0.164	0.00222837	CNC	CLU
GDF15.5	6.20371e-08	-0.84935	0.043	0.177	0.00227062	CNC	GDF15
PRSS23.3	6.26244e-08	-0.467722	0.064	0.209	0.00229211	CNC	PRSS23
BAALC.4	6.44353e-08	-0.38944	0.017	0.142	0.00235839	CNC	BAALC
FAP.5	6.49479e-08	-0.338317	0.06	0.205	0.00237716	CNC	FAP
FLRT2.6	6.81786e-08	-0.518528	0.077	0.223	0.0024954	CNC	FLRT2
ZNF521.1	7.3815e-08	-0.414588	0.103	0.258	0.0027017	CNC	ZNF521
NR2F1.6	7.67814e-08	-0.74109	0.624	0.665	0.00281027	CNC	NR2F1
CFI.6	8.63558e-08	-0.377038	0.021	0.145	0.00316071	CNC	CFI
HOXC9.6	9.3708e-08	0.293157	0.299	0.166	0.00342981	CNC	HOXC9
HOXB7	9.48195e-08	0.261278	0.124	0.046	0.00347049	CNC	HOXB7
IGFBPL1.4	9.77196e-08	-0.652143	0.056	0.193	0.00357664	CNC	IGFBPL1
ARL4A.3	1.23001e-07	-0.507168	0.231	0.396	0.00450197	CNC	ARL4A
CALU.6	1.32935e-07	-0.456836	0.406	0.556	0.00486556	CNC	CALU
ZFAS1.1	1.49646e-07	0.290175	0.957	0.913	0.0054772	CNC	ZFAS1
SNCA.6	1.55457e-07	-0.644447	0.231	0.381	0.00568987	CNC	SNCA
PABPC1	1.61624e-07	0.316623	0.868	0.729	0.00591559	CNC	PABPC1
COL14A1.6	1.71843e-07	-0.469472	0.038	0.167	0.00628962	CNC	COL14A1
CNTNAP3B	1.73697e-07	-0.36035	0.043	0.174	0.00635749	CNC	CNTNAP3B
CCT8.1	1.75655e-07	0.333484	0.808	0.697	0.00642915	CNC	CCT8
TCEAL3.1	2.03934e-07	-0.38757	0.085	0.232	0.00746421	CNC	TCEAL3
C12orf75	2.11569e-07	-0.375792	0.064	0.204	0.00774364	CNC	C12orf75
RFX4.4	2.14703e-07	-0.42198	0.03	0.152	0.00785835	CNC	RFX4
PCOLCE.6	2.39064e-07	-0.476876	0.162	0.322	0.00874997	CNC	PCOLCE
PRXL2A	2.44538e-07	-0.454546	0.496	0.625	0.00895033	CNC	PRXL2A
FGF18.6	2.71341e-07	-0.476298	0.013	0.124	0.00993134	CNC	FGF18
ITM2A.6	2.75266e-07	-0.709894	0.167	0.319	0.010075	CNC	ITM2A
FZD3.5	2.79875e-07	-0.51783	0.141	0.29	0.0102437	CNC	FZD3
MRPL40	2.83986e-07	0.398499	0.363	0.234	0.0103942	CNC	MRPL40
PGRMC1.1	2.85032e-07	-0.418819	0.585	0.724	0.0104325	CNC	PGRMC1
CXADR.2	2.94328e-07	-0.398846	0.056	0.188	0.0107727	CNC	CXADR
PPA1.3	3.02517e-07	0.338993	0.701	0.558	0.0110724	CNC	PPA1
TAGLN.2	3.15614e-07	-0.622058	0.06	0.194	0.0115518	CNC	TAGLN
TRAPPC1	3.30612e-07	-0.433492	0.462	0.602	0.0121007	CNC	TRAPPC1
ATP6V1D.1	3.40399e-07	-0.435311	0.244	0.407	0.0124589	CNC	ATP6V1D
KRT8.2	3.56522e-07	-0.439864	0.12	0.272	0.0130491	CNC	KRT8
CPD.5	3.74266e-07	-0.39051	0.081	0.223	0.0136985	CNC	CPD
DSE.3	3.88667e-07	-0.354557	0.085	0.232	0.0142256	CNC	DSE
SEMA6A.2	3.9244e-07	-0.393408	0.103	0.253	0.0143637	CNC	SEMA6A
RPS26	3.95238e-07	0.265702	0.936	0.91	0.0144661	CNC	RPS26
SLC39A7	4.14053e-07	-0.388117	0.15	0.313	0.0151547	CNC	SLC39A7
TUBA1A.3	4.14888e-07	-0.554602	0.974	0.971	0.0151853	CNC	TUBA1A
GSTO1.4	4.16167e-07	0.33777	0.765	0.609	0.0152321	CNC	GSTO1
FBN2.2	4.24647e-07	-0.376209	0.15	0.31	0.0155425	CNC	FBN2
DAAM1.2	4.66942e-07	-0.450447	0.158	0.313	0.0170905	CNC	DAAM1
PIK3R1.1	4.83625e-07	0.338292	0.368	0.238	0.0177011	CNC	PIK3R1
NRP1.1	5.19684e-07	-0.318867	0.026	0.142	0.019021	CNC	NRP1
SEC61G.3	5.40249e-07	-0.326943	0.838	0.858	0.0197737	CNC	SEC61G
CELF2.1	5.42753e-07	0.321938	0.162	0.074	0.0198653	CNC	CELF2
KDELR1	5.5662e-07	-0.360829	0.671	0.771	0.0203729	CNC	KDELR1
MSMO1.1	6.12835e-07	-0.448548	0.547	0.671	0.0224304	CNC	MSMO1
PCSK1N.2	6.4595e-07	-0.463212	0.06	0.187	0.0236424	CNC	PCSK1N
EFNB2	6.49152e-07	-0.365347	0.098	0.243	0.0237596	CNC	EFNB2
ID2.4	7.19008e-07	-0.461447	0.141	0.293	0.0263164	CNC	ID2
AC103702.1.5	7.24823e-07	0.2909	0.201	0.102	0.0265292	CNC	AC103702.1
SEMA3E.5	7.31094e-07	-0.310144	0.021	0.132	0.0267588	CNC	SEMA3E
ZNF503.6	7.9668e-07	0.409828	0.487	0.342	0.0291593	CNC	ZNF503
TAGLN3.5	8.41868e-07	-1.08195	0.064	0.187	0.0308132	CNC	TAGLN3
COL6A3.6	9.09445e-07	-0.324923	0.038	0.158	0.0332866	CNC	COL6A3
TXNIP	1.00176e-06	0.429142	0.491	0.365	0.0366655	CNC	TXNIP
TUSC3.3	1.03522e-06	-0.405833	0.261	0.421	0.0378901	CNC	TUSC3
IFI16.2	1.04929e-06	0.342225	0.184	0.093	0.0384052	CNC	IFI16
ITGA1.5	1.04939e-06	-0.40273	0.034	0.148	0.0384085	CNC	ITGA1
GOLM1	1.06578e-06	-0.378362	0.141	0.291	0.0390086	CNC	GOLM1
PA2G4.3	1.08094e-06	0.30182	0.812	0.664	0.0395634	CNC	PA2G4
SKIL.2	1.15728e-06	-0.407472	0.167	0.318	0.0423576	CNC	SKIL
COL4A5.1	1.18382e-06	-0.403088	0.115	0.254	0.0433291	CNC	COL4A5
FOS.2	1.27967e-06	-0.430682	0.184	0.333	0.0468373	CNC	FOS
FAM217B	1.29451e-06	0.29052	0.265	0.154	0.0473805	CNC	FAM217B
FRMD4A.5	1.32478e-06	-0.441732	0.218	0.37	0.0484884	CNC	FRMD4A
COMMD6.2	1.35188e-06	-0.301028	0.833	0.874	0.0494803	CNC	COMMD6
IDI1.2	1.36966e-06	-0.4036	0.637	0.735	0.0501309	CNC	IDI1
CYP26A1.2	1.53283e-06	-0.478757	0.068	0.194	0.056103	CNC	CYP26A1
HMGCS1	1.5379e-06	-0.408919	0.611	0.735	0.0562888	CNC	HMGCS1
PMAIP1.2	1.54398e-06	-0.364214	0.085	0.22	0.0565113	CNC	PMAIP1
ATXN7L3B.1	1.8351e-06	-0.389902	0.256	0.42	0.0671666	CNC	ATXN7L3B
SNHG16	1.88982e-06	0.354551	0.585	0.461	0.0691695	CNC	SNHG16
HAS2.6	1.89478e-06	-0.757167	0.248	0.377	0.0693509	CNC	HAS2
ST13.3	1.92189e-06	0.256352	0.846	0.771	0.0703433	CNC	ST13
TFPI.6	1.95243e-06	-0.384144	0.081	0.21	0.0714609	CNC	TFPI
CCT5.3	1.99627e-06	0.320345	0.726	0.625	0.0730654	CNC	CCT5
GDF10.6	2.15671e-06	-0.354606	0.051	0.167	0.0789376	CNC	GDF10
HEBP2	2.18159e-06	-0.407124	0.342	0.502	0.0798485	CNC	HEBP2
CTSL	2.19245e-06	-0.351329	0.098	0.233	0.0802459	CNC	CTSL
SQLE	2.19489e-06	-0.361813	0.628	0.74	0.080335	CNC	SQLE
RCN1	2.20013e-06	-0.428513	0.402	0.557	0.0805271	CNC	RCN1
ANXA5.4	2.31852e-06	-0.389368	0.427	0.57	0.0848602	CNC	ANXA5
TMED9.2	2.38707e-06	-0.376786	0.389	0.539	0.0873692	CNC	TMED9
SNHG18.2	2.46091e-06	-0.295629	0.038	0.149	0.0900717	CNC	SNHG18
BOC.4	2.52236e-06	-0.408972	0.098	0.227	0.092321	CNC	BOC
AFF3.2	2.54065e-06	-0.316246	0.047	0.162	0.0929905	CNC	AFF3
WDR43	2.60079e-06	0.360153	0.333	0.218	0.0951914	CNC	WDR43
NOVA1.3	2.6087e-06	-0.517084	0.321	0.477	0.0954812	CNC	NOVA1
ETV4.1	2.63844e-06	-0.30377	0.073	0.2	0.0965694	CNC	ETV4
EBP	2.95555e-06	-0.355321	0.278	0.442	0.108176	CNC	EBP
DST.4	3.34547e-06	-0.479597	0.15	0.289	0.122448	CNC	DST
CYTOR.4	3.35686e-06	-0.306006	0.038	0.148	0.122865	CNC	CYTOR
RPL31	3.50439e-06	0.301202	0.872	0.793	0.128264	CNC	RPL31
MORF4L1	3.50875e-06	-0.270213	0.829	0.866	0.128424	CNC	MORF4L1
PRAG1	3.57381e-06	0.311505	0.115	0.048	0.130805	CNC	PRAG1
CST3.3	3.88529e-06	-0.459426	0.594	0.695	0.142206	CNC	CST3
AHNAK.4	4.07835e-06	-0.350354	0.043	0.15	0.149272	CNC	AHNAK
MVD.2	4.27491e-06	-0.404489	0.261	0.415	0.156466	CNC	MVD
FAM110B.2	4.48623e-06	-0.315874	0.09	0.218	0.1642	CNC	FAM110B
NTM.2	5.00177e-06	-0.26316	0.026	0.128	0.18307	CNC	NTM
MYL12B.1	5.07252e-06	-0.392804	0.62	0.705	0.185659	CNC	MYL12B
AKAP9	5.1965e-06	-0.437934	0.274	0.422	0.190197	CNC	AKAP9
C4orf48.3	5.58318e-06	-0.367529	0.671	0.752	0.20435	CNC	C4orf48
LAMA1.5	5.72819e-06	-0.393992	0.128	0.258	0.209658	CNC	LAMA1
PHLDA2.5	5.75957e-06	-0.364918	0.038	0.144	0.210806	CNC	PHLDA2
PPP1R1A.4	5.76907e-06	-0.357343	0.043	0.15	0.211154	CNC	PPP1R1A
EIF4A2.1	5.87904e-06	-0.391	0.363	0.534	0.215179	CNC	EIF4A2
SEZ6L2.3	5.98246e-06	-0.309923	0.034	0.137	0.218964	CNC	SEZ6L2
AL031058.1	5.98869e-06	-0.273469	0.034	0.138	0.219192	CNC	AL031058.1
GAS5.2	6.30049e-06	0.386778	0.658	0.548	0.230604	CNC	GAS5
CLNS1A	6.34538e-06	0.309737	0.654	0.554	0.232247	CNC	CLNS1A
MPC2.1	6.39634e-06	-0.367476	0.316	0.479	0.234112	CNC	MPC2
RAPGEF5.4	6.41288e-06	-0.306944	0.017	0.11	0.234718	CNC	RAPGEF5
CD24.5	6.48813e-06	-0.57322	0.218	0.356	0.237472	CNC	CD24
FAM114A1.6	6.49354e-06	-0.273295	0.068	0.186	0.23767	CNC	FAM114A1
DLL3.5	6.62165e-06	-0.597556	0.047	0.153	0.242359	CNC	DLL3
ID3.2	6.77826e-06	-0.384398	0.791	0.867	0.248091	CNC	ID3
CEBPD.6	6.96839e-06	-0.328653	0.081	0.205	0.25505	CNC	CEBPD
MAP2.5	7.46961e-06	-0.448805	0.06	0.171	0.273395	CNC	MAP2
APLP2	7.50702e-06	-0.409385	0.393	0.534	0.274765	CNC	APLP2
CYBA	7.57531e-06	0.384574	0.329	0.223	0.277264	CNC	CYBA
CDC42.1	8.16757e-06	-0.383788	0.573	0.676	0.298941	CNC	CDC42
C1orf122.3	8.32931e-06	-0.428583	0.44	0.564	0.304861	CNC	C1orf122
SC5D.1	8.37957e-06	-0.35116	0.244	0.39	0.306701	CNC	SC5D
DNM1.3	9.12215e-06	-0.324038	0.09	0.208	0.33388	CNC	DNM1
IDS	9.12964e-06	-0.287904	0.051	0.159	0.334154	CNC	IDS
CPED1.6	1.00394e-05	-0.337123	0.077	0.193	0.367453	CNC	CPED1
PLTP.3	1.04982e-05	-0.371831	0.171	0.312	0.384244	CNC	PLTP
DHCR7	1.07013e-05	-0.304478	0.171	0.313	0.391678	CNC	DHCR7
MGST3.2	1.1095e-05	-0.279308	0.769	0.815	0.406087	CNC	MGST3
HOXB3.5	1.13451e-05	0.28939	0.295	0.185	0.415242	CNC	HOXB3
ERLEC1	1.13575e-05	-0.293433	0.115	0.247	0.415695	CNC	ERLEC1
RND2.3	1.14437e-05	-0.307101	0.073	0.191	0.418852	CNC	RND2
RDH10.1	1.14883e-05	-0.277422	0.017	0.105	0.420483	CNC	RDH10
ETV1.3	1.1504e-05	-0.367023	0.145	0.274	0.421058	CNC	ETV1
RHOU.5	1.18574e-05	-0.345805	0.085	0.2	0.433993	CNC	RHOU
SERPINF1.5	1.19696e-05	-0.405513	0.171	0.298	0.438099	CNC	SERPINF1
PAX3.6	1.22486e-05	0.266461	0.329	0.214	0.448312	CNC	PAX3
SVIL	1.29006e-05	-0.318997	0.115	0.243	0.472176	CNC	SVIL
CALM2.4	1.34466e-05	-0.370059	0.944	0.934	0.492159	CNC	CALM2
SDF2L1	1.41329e-05	-0.329408	0.205	0.339	0.51728	CNC	SDF2L1
DACH1.1	1.45378e-05	-0.342016	0.218	0.359	0.532097	CNC	DACH1
PON2	1.47055e-05	-0.334593	0.231	0.38	0.538234	CNC	PON2
IGFBP5.3	1.48356e-05	-0.757113	0.226	0.347	0.542998	CNC	IGFBP5
DAB2.6	1.48529e-05	-0.371033	0.103	0.22	0.543632	CNC	DAB2
DCHS1.1	1.4869e-05	-0.266059	0.056	0.161	0.544221	CNC	DCHS1
SEC61B.2	1.50692e-05	-0.262833	0.821	0.849	0.551548	CNC	SEC61B
SEC62	1.52025e-05	-0.34791	0.496	0.61	0.556426	CNC	SEC62
RERE	1.5445e-05	-0.362516	0.252	0.393	0.565302	CNC	RERE
PCYOX1	1.54894e-05	-0.314279	0.081	0.194	0.566929	CNC	PCYOX1
BMERB1	1.55781e-05	-0.282207	0.064	0.174	0.570173	CNC	BMERB1
FIGN	1.60528e-05	0.288197	0.316	0.21	0.587548	CNC	FIGN
SAP30.2	1.61814e-05	0.294542	0.432	0.318	0.592255	CNC	SAP30
OST4.3	1.61879e-05	-0.294422	0.889	0.882	0.592492	CNC	OST4
TGIF1.1	1.62199e-05	-0.331213	0.158	0.293	0.593663	CNC	TGIF1
PLD3.3	1.64285e-05	-0.366213	0.248	0.389	0.601301	CNC	PLD3
TM7SF2.2	1.80734e-05	-0.362618	0.15	0.281	0.661504	CNC	TM7SF2
TUBB2B.3	1.88369e-05	-0.556679	0.709	0.757	0.689448	CNC	TUBB2B
NPC2.5	1.88493e-05	-0.329932	0.474	0.608	0.689902	CNC	NPC2
NUCB2.1	1.88919e-05	-0.363194	0.239	0.386	0.691463	CNC	NUCB2
NPDC1.1	1.90029e-05	-0.279655	0.06	0.168	0.695526	CNC	NPDC1
LAMA4.6	2.00037e-05	-0.37464	0.115	0.237	0.732154	CNC	LAMA4
ARHGAP28	2.08136e-05	-0.285941	0.051	0.152	0.761797	CNC	ARHGAP28
FSTL1.4	2.21757e-05	-0.329983	0.197	0.334	0.811653	CNC	FSTL1
COL2A1.4	2.40422e-05	-0.414725	0.432	0.555	0.87997	CNC	COL2A1
MAGED1	2.40433e-05	-0.299431	0.248	0.395	0.880008	CNC	MAGED1
BAZ1A.2	2.42959e-05	0.305115	0.376	0.268	0.889254	CNC	BAZ1A
APOC1	2.44079e-05	-0.284167	0.094	0.213	0.893354	CNC	APOC1
DCX.4	2.58429e-05	-0.391486	0.017	0.1	0.945877	CNC	DCX
SPARC.2	2.58526e-05	-0.387547	0.393	0.515	0.946231	CNC	SPARC
CD59	2.62052e-05	-0.266027	0.235	0.374	0.959137	CNC	CD59
FNDC4	2.64301e-05	-0.252454	0.038	0.133	0.967366	CNC	FNDC4
THSD4.1	2.77666e-05	-0.266689	0.03	0.119	1	CNC	THSD4
UCHL1.2	2.80444e-05	-0.375581	0.598	0.688	1	CNC	UCHL1
CANX	2.81675e-05	-0.355366	0.376	0.517	1	CNC	CANX
ANGPT2.4	3.31593e-05	-0.2572	0.026	0.111	1	CNC	ANGPT2
DBI.1	3.41037e-05	-0.255989	0.829	0.863	1	CNC	DBI
PHLDA1.6	3.51339e-05	-0.445722	0.154	0.273	1	CNC	PHLDA1
DSP.1	3.59291e-05	-0.35096	0.124	0.244	1	CNC	DSP
WIPI1.2	3.61414e-05	-0.267255	0.085	0.197	1	CNC	WIPI1
DMD	3.79001e-05	-0.26864	0.038	0.13	1	CNC	DMD
H2AFJ.5	3.89754e-05	-0.410478	0.308	0.429	1	CNC	H2AFJ
IFT57.1	3.91008e-05	-0.326864	0.274	0.419	1	CNC	IFT57
DIXDC1.1	3.97603e-05	-0.26754	0.09	0.202	1	CNC	DIXDC1
KPNA4	4.10239e-05	-0.312688	0.162	0.285	1	CNC	KPNA4
PCDH18.5	4.1052e-05	-0.323499	0.128	0.248	1	CNC	PCDH18
NAV1.2	4.10782e-05	-0.295296	0.12	0.239	1	CNC	NAV1
SLC25A6.2	4.20269e-05	0.259263	0.889	0.797	1	CNC	SLC25A6
FKBP1B	4.31004e-05	-0.251182	0.038	0.13	1	CNC	FKBP1B
EFNA5.4	4.33562e-05	-0.286751	0.081	0.189	1	CNC	EFNA5
SRGAP3.4	4.33715e-05	-0.39829	0.15	0.27	1	CNC	SRGAP3
SPAG9.1	4.56248e-05	-0.35584	0.222	0.348	1	CNC	SPAG9
CCND2.5	4.58364e-05	-0.394512	0.453	0.564	1	CNC	CCND2
BAX	4.63095e-05	0.285687	0.744	0.675	1	CNC	BAX
BMP2.5	4.68461e-05	-0.25888	0.03	0.115	1	CNC	BMP2
TIMP3.5	4.79894e-05	-0.322172	0.098	0.209	1	CNC	TIMP3
DYNLT1.1	4.9548e-05	-0.302777	0.701	0.747	1	CNC	DYNLT1
CNPY2	5.41441e-05	0.300708	0.654	0.552	1	CNC	CNPY2
RCN2.4	5.46076e-05	-0.330526	0.722	0.776	1	CNC	RCN2
COL11A1.5	5.54855e-05	-0.337855	0.15	0.269	1	CNC	COL11A1
NTS.5	5.65685e-05	-0.303266	0.026	0.107	1	CNC	NTS
ATP1B1.1	5.69451e-05	-0.342015	0.111	0.223	1	CNC	ATP1B1
CCPG1.2	5.73509e-05	-0.294654	0.068	0.167	1	CNC	CCPG1
SERPINH1.5	5.77293e-05	-0.407064	0.265	0.392	1	CNC	SERPINH1
PDLIM2.1	5.77406e-05	-0.303515	0.141	0.259	1	CNC	PDLIM2
WASF1.2	6.12057e-05	-0.329146	0.162	0.285	1	CNC	WASF1
PCSK9.5	6.2348e-05	-0.273978	0.047	0.138	1	CNC	PCSK9
HSP90B1.5	6.24747e-05	-0.28584	0.855	0.894	1	CNC	HSP90B1
PMP22.6	6.24831e-05	-0.352738	0.09	0.194	1	CNC	PMP22
CRNDE.3	6.25228e-05	-0.32944	0.368	0.501	1	CNC	CRNDE
ZNF667-AS1.1	6.64486e-05	-0.275525	0.132	0.255	1	CNC	ZNF667-AS1
TMEM47.2	6.64642e-05	-0.263524	0.03	0.113	1	CNC	TMEM47
C1QBP.2	6.80499e-05	0.273508	0.714	0.624	1	CNC	C1QBP
ZFP36L2.6	7.00888e-05	-0.391591	0.226	0.345	1	CNC	ZFP36L2
PDIA3.1	7.45132e-05	-0.346382	0.581	0.673	1	CNC	PDIA3
S100A11.6	7.73819e-05	-0.980766	0.714	0.65	1	CNC	S100A11
EIF5A.1	7.91043e-05	0.267092	0.607	0.497	1	CNC	EIF5A
KCTD12.5	8.12759e-05	-0.312777	0.073	0.169	1	CNC	KCTD12
HSPA5.3	8.13251e-05	-0.361867	0.568	0.674	1	CNC	HSPA5
SLC25A1	8.32777e-05	-0.309752	0.175	0.296	1	CNC	SLC25A1
CPNE3	8.37568e-05	-0.302318	0.214	0.341	1	CNC	CPNE3
FNBP1L.1	8.3762e-05	-0.357669	0.252	0.372	1	CNC	FNBP1L
SMCO4.1	8.45327e-05	-0.295605	0.145	0.262	1	CNC	SMCO4
SHISAL2B.6	8.64708e-05	-0.363449	0.064	0.158	1	CNC	SHISAL2B
HIF1A	8.87245e-05	-0.292148	0.184	0.304	1	CNC	HIF1A
SEMA6D.1	9.09775e-05	-0.260517	0.043	0.13	1	CNC	SEMA6D
HIST1H2BH.1	9.3723e-05	0.278109	0.209	0.126	1	CNC	HIST1H2BH
AFDN.4	9.62922e-05	-0.29032	0.218	0.346	1	CNC	AFDN
C19orf48.2	9.83405e-05	0.273236	0.329	0.232	1	CNC	C19orf48
A2M.6	0.000102262	-0.264423	0.06	0.154	1	CNC	A2M
CKAP4.1	0.000102378	-0.301462	0.261	0.388	1	CNC	CKAP4
TMOD3.1	0.000107438	-0.251338	0.197	0.327	1	CNC	TMOD3
TBPL1.1	0.00010906	-0.300969	0.128	0.241	1	CNC	TBPL1
CITED2.2	0.000111241	-0.276565	0.073	0.171	1	CNC	CITED2
BEX4	0.000114003	-0.296261	0.457	0.603	1	CNC	BEX4
LSAMP.3	0.000118274	-0.345856	0.222	0.346	1	CNC	LSAMP
MFGE8	0.00012606	-0.309132	0.197	0.324	1	CNC	MFGE8
ACAT2.1	0.000126553	-0.290959	0.739	0.834	1	CNC	ACAT2
CNN3.2	0.000128339	-0.307455	0.765	0.8	1	CNC	CNN3
GREM1.5	0.000130111	-0.287299	0.051	0.139	1	CNC	GREM1
PDIA4	0.000130456	-0.320225	0.209	0.334	1	CNC	PDIA4
TSPAN3	0.000133387	-0.318687	0.282	0.409	1	CNC	TSPAN3
DLK1.6	0.000135109	-0.577183	0.026	0.1	1	CNC	DLK1
GNG5.1	0.000135434	-0.256902	0.876	0.911	1	CNC	GNG5
BMP4.2	0.00014097	-0.25587	0.073	0.168	1	CNC	BMP4
INSIG1	0.000145745	-0.306179	0.171	0.284	1	CNC	INSIG1
PDPN.3	0.000146545	-0.311983	0.068	0.161	1	CNC	PDPN
MMP2.3	0.000147387	-0.287191	0.154	0.272	1	CNC	MMP2
EMP3.3	0.000149155	-0.399213	0.38	0.491	1	CNC	EMP3
MAP1LC3B.2	0.000149251	-0.33004	0.252	0.38	1	CNC	MAP1LC3B
PHACTR2.1	0.000154595	-0.287646	0.137	0.252	1	CNC	PHACTR2
SARAF.1	0.000155982	-0.351625	0.35	0.48	1	CNC	SARAF
GOLGB1.1	0.000157765	-0.33581	0.321	0.452	1	CNC	GOLGB1
DDR2.6	0.000159871	-0.26616	0.085	0.182	1	CNC	DDR2
SPRY4.3	0.000162995	-0.271425	0.06	0.149	1	CNC	SPRY4
NBDY.3	0.000168184	-0.331314	0.521	0.612	1	CNC	NBDY
FBL.1	0.00017292	0.279632	0.543	0.446	1	CNC	FBL
ITGA8.5	0.000174449	-0.254565	0.068	0.16	1	CNC	ITGA8
TJP1	0.000176227	-0.314969	0.248	0.376	1	CNC	TJP1
CYC1.2	0.000181568	0.257097	0.547	0.447	1	CNC	CYC1
CALCOCO2.1	0.000182551	-0.267655	0.103	0.205	1	CNC	CALCOCO2
RTL8A	0.000189436	-0.264015	0.214	0.336	1	CNC	RTL8A
COL4A6.4	0.000195385	-0.275851	0.064	0.153	1	CNC	COL4A6
P4HB.5	0.000195717	-0.295684	0.325	0.446	1	CNC	P4HB
GNG11.6	0.000202818	-0.334953	0.244	0.374	1	CNC	GNG11
HEBP1.1	0.000203061	-0.296304	0.261	0.388	1	CNC	HEBP1
SDC2	0.000203373	-0.313815	0.128	0.23	1	CNC	SDC2
MSX2.4	0.000212021	-0.291675	0.132	0.237	1	CNC	MSX2
LGALS1.6	0.000215614	-0.383583	0.201	0.315	1	CNC	LGALS1
PMEL.2	0.00021819	0.540415	0.222	0.144	1	CNC	PMEL
SUGP2	0.00022139	-0.289873	0.235	0.356	1	CNC	SUGP2
CDK14.1	0.000222793	-0.25786	0.111	0.216	1	CNC	CDK14
ARHGAP5.1	0.000223421	-0.251231	0.184	0.301	1	CNC	ARHGAP5
IFT20.2	0.000224213	-0.2837	0.154	0.266	1	CNC	IFT20
MLF1	0.000225956	-0.277035	0.179	0.297	1	CNC	MLF1
SGCE	0.00022658	-0.25252	0.09	0.186	1	CNC	SGCE
TMEM147	0.000229169	-0.303088	0.342	0.465	1	CNC	TMEM147
BCL11A	0.000229359	0.321705	0.162	0.094	1	CNC	BCL11A
PALM2-AKAP2.3	0.000234467	-0.297689	0.137	0.242	1	CNC	PALM2-AKAP2
ATP6AP2	0.000241148	-0.31436	0.222	0.336	1	CNC	ATP6AP2
UPP1	0.000244025	-0.265463	0.047	0.126	1	CNC	UPP1
MSI2.4	0.000245477	-0.291995	0.226	0.353	1	CNC	MSI2
SVBP	0.000246592	-0.307621	0.316	0.447	1	CNC	SVBP
HHIP.4	0.000264349	-0.28528	0.06	0.147	1	CNC	HHIP
PSAP	0.00026512	-0.252765	0.218	0.343	1	CNC	PSAP
COPRS.1	0.000276709	-0.277034	0.359	0.477	1	CNC	COPRS
FAM3C	0.000278496	0.309843	0.325	0.239	1	CNC	FAM3C
TPD52L1.5	0.000283759	-0.259012	0.085	0.179	1	CNC	TPD52L1
AL359091.1.4	0.00028931	-0.285561	0.043	0.12	1	CNC	AL359091.1
ARHGAP21	0.000295584	-0.287022	0.137	0.242	1	CNC	ARHGAP21
TPM3.1	0.000302407	-0.302529	0.568	0.649	1	CNC	TPM3
ERP29	0.000315122	-0.300393	0.449	0.581	1	CNC	ERP29
FUNDC2	0.000316437	0.286179	0.607	0.529	1	CNC	FUNDC2
G3BP2	0.00031872	-0.266981	0.368	0.496	1	CNC	G3BP2
BZW2	0.000341282	0.302051	0.53	0.454	1	CNC	BZW2
CRYL1	0.000364634	0.25782	0.179	0.11	1	CNC	CRYL1
PTPRD	0.000366648	-0.250957	0.09	0.183	1	CNC	PTPRD
NIFK	0.000372904	0.263498	0.487	0.395	1	CNC	NIFK
LRRN1.4	0.000376072	-0.292004	0.064	0.146	1	CNC	LRRN1
HYMAI.4	0.000385964	-0.263759	0.077	0.164	1	CNC	HYMAI
PCBD1.4	0.000393068	-0.263643	0.256	0.374	1	CNC	PCBD1
IQGAP2.1	0.000393892	-0.276827	0.167	0.273	1	CNC	IQGAP2
EMC7	0.000394065	-0.260419	0.184	0.296	1	CNC	EMC7
QPRT.2	0.000404379	0.330842	0.658	0.568	1	CNC	QPRT
FOXP1.1	0.000426528	-0.28915	0.261	0.381	1	CNC	FOXP1
IER5L.3	0.000435	-0.31979	0.35	0.465	1	CNC	IER5L
FGFBP3.6	0.000452204	-0.407036	0.457	0.535	1	CNC	FGFBP3
SEC31A.1	0.000466013	-0.31188	0.261	0.374	1	CNC	SEC31A
SCCPDH	0.000481021	-0.256394	0.15	0.255	1	CNC	SCCPDH
VDAC2	0.000482269	0.266149	0.726	0.676	1	CNC	VDAC2
CCDC107	0.000482769	-0.29319	0.179	0.29	1	CNC	CCDC107
NOP53	0.00048711	0.255304	0.547	0.464	1	CNC	NOP53
KIF1B.4	0.000515752	-0.311624	0.222	0.338	1	CNC	KIF1B
GATAD1	0.000529932	-0.253344	0.162	0.268	1	CNC	GATAD1
FAM107B	0.000530279	-0.2777	0.192	0.303	1	CNC	FAM107B
UBXN1.1	0.000564803	-0.287916	0.483	0.6	1	CNC	UBXN1
KIF5C.4	0.00059368	-0.356851	0.098	0.188	1	CNC	KIF5C
ITGA4.5	0.000598996	0.270629	0.244	0.165	1	CNC	ITGA4
CDK2AP2	0.000612665	-0.261965	0.137	0.237	1	CNC	CDK2AP2
MLLT11.4	0.000642109	-0.430053	0.368	0.478	1	CNC	MLLT11
TMEM205	0.000655349	-0.273932	0.132	0.227	1	CNC	TMEM205
SCARB2.1	0.000682457	-0.258064	0.15	0.251	1	CNC	SCARB2
CIB1.1	0.000685573	-0.253641	0.145	0.245	1	CNC	CIB1
GTF2I	0.000692017	-0.308117	0.538	0.616	1	CNC	GTF2I
TMBIM4.1	0.000709723	-0.275412	0.244	0.356	1	CNC	TMBIM4
HAT1.4	0.000751743	0.275363	0.41	0.326	1	CNC	HAT1
SELENOS.2	0.000784504	-0.292528	0.299	0.415	1	CNC	SELENOS
AMOTL1.4	0.00079708	-0.253333	0.128	0.224	1	CNC	AMOTL1
DRAXIN.5	0.000803509	-0.263839	0.094	0.178	1	CNC	DRAXIN
CCL2.5	0.00081369	-0.292683	0.06	0.135	1	CNC	CCL2
NQO2.1	0.000835998	-0.260312	0.171	0.272	1	CNC	NQO2
WNT4.5	0.000851736	-0.310235	0.047	0.116	1	CNC	WNT4
RAB2A.2	0.000859952	-0.271766	0.483	0.584	1	CNC	RAB2A
ARPC1B.2	0.00100612	0.295533	0.321	0.239	1	CNC	ARPC1B
ITM2C.5	0.00101486	-0.354222	0.346	0.436	1	CNC	ITM2C
IER2.6	0.0010857	-0.375391	0.389	0.472	1	CNC	IER2
WARS	0.0011602	0.257286	0.141	0.084	1	CNC	WARS
PKM.4	0.00116423	-0.297671	0.615	0.71	1	CNC	PKM
SNRPN.2	0.00121638	-0.338703	0.517	0.6	1	CNC	SNRPN
CD81.2	0.00125041	-0.25717	0.739	0.748	1	CNC	CD81
SAT2.2	0.00129891	-0.271194	0.551	0.634	1	CNC	SAT2
DCBLD2	0.00132514	-0.255711	0.15	0.243	1	CNC	DCBLD2
FXYD5.4	0.0013781	0.295034	0.179	0.117	1	CNC	FXYD5
UBE2Q1	0.00142807	-0.25101	0.197	0.299	1	CNC	UBE2Q1
MCRIP1	0.00148307	-0.265408	0.393	0.497	1	CNC	MCRIP1
EIF4G2	0.00153834	-0.279075	0.628	0.705	1	CNC	EIF4G2
ERG28.2	0.00157219	-0.290472	0.457	0.562	1	CNC	ERG28
SPART.1	0.00163495	-0.255352	0.201	0.299	1	CNC	SPART
SSBP4.2	0.0016499	-0.312738	0.372	0.47	1	CNC	SSBP4
ARF1	0.00165759	-0.260462	0.496	0.597	1	CNC	ARF1
TNFRSF12A.2	0.00166694	-0.313437	0.047	0.111	1	CNC	TNFRSF12A
IDH1.2	0.00173359	-0.270398	0.308	0.416	1	CNC	IDH1
LYRM2	0.00181798	-0.276316	0.299	0.404	1	CNC	LYRM2
RAP1B	0.00185609	-0.261664	0.359	0.478	1	CNC	RAP1B
ITGB1.5	0.00188126	-0.300365	0.573	0.641	1	CNC	ITGB1
TTC3.1	0.00188834	-0.254359	0.726	0.767	1	CNC	TTC3
BTG3.4	0.00201507	-0.280611	0.299	0.404	1	CNC	BTG3
ZFHX4.1	0.00213367	-0.269997	0.333	0.437	1	CNC	ZFHX4
KCNQ1OT1.1	0.00216746	-0.265835	0.701	0.755	1	CNC	KCNQ1OT1
SH3BGRL3.3	0.00218259	-0.295251	0.59	0.663	1	CNC	SH3BGRL3
CKB.5	0.00223623	-0.625469	0.603	0.605	1	CNC	CKB
AC092958.1.4	0.00225797	-0.290998	0.085	0.159	1	CNC	AC092958.1
FIRRE	0.00225812	0.268811	0.286	0.214	1	CNC	FIRRE
NDUFC1.1	0.00231853	-0.279355	0.479	0.567	1	CNC	NDUFC1
SYT1.2	0.00232295	-0.255234	0.06	0.127	1	CNC	SYT1
ETFA	0.00237654	0.280657	0.44	0.372	1	CNC	ETFA
DSTN.2	0.00253371	-0.281247	0.534	0.626	1	CNC	DSTN
BLOC1S2	0.00280696	-0.258355	0.235	0.33	1	CNC	BLOC1S2
HSPB1.4	0.00294603	-0.253615	0.419	0.511	1	CNC	HSPB1
PLAT.4	0.00296541	0.284631	0.179	0.119	1	CNC	PLAT
DPYSL2.3	0.00301221	-0.305434	0.342	0.427	1	CNC	DPYSL2
PAFAH1B3.1	0.00304875	-0.256531	0.581	0.669	1	CNC	PAFAH1B3
H2AFY.3	0.00310049	-0.259431	0.654	0.706	1	CNC	H2AFY
CETN2	0.00317933	-0.253506	0.278	0.377	1	CNC	CETN2
CHCHD10.1	0.00319925	0.260313	0.402	0.33	1	CNC	CHCHD10
HLA-B.2	0.0035249	-0.272997	0.201	0.288	1	CNC	HLA-B
GPBP1	0.00379895	-0.29362	0.359	0.446	1	CNC	GPBP1
DHFR.4	0.00398678	0.25251	0.397	0.324	1	CNC	DHFR
PAFAH1B1	0.00401662	-0.269369	0.376	0.471	1	CNC	PAFAH1B1
TCF12.4	0.00415243	-0.260596	0.235	0.329	1	CNC	TCF12
AP2M1	0.00430831	-0.268966	0.466	0.542	1	CNC	AP2M1
PSAT1.2	0.0043241	-0.265983	0.321	0.413	1	CNC	PSAT1
EIF3D	0.00434362	0.271796	0.509	0.452	1	CNC	EIF3D
CCND1.6	0.00480718	-0.33283	0.483	0.563	1	CNC	CCND1
HMGCR.2	0.0049344	-0.271599	0.457	0.545	1	CNC	HMGCR
NOP56.2	0.00496601	0.318751	0.427	0.369	1	CNC	NOP56
RAD21.4	0.00508219	-0.250908	0.483	0.571	1	CNC	RAD21
JMJD1C.1	0.00514161	-0.255493	0.282	0.377	1	CNC	JMJD1C
SEPTIN6.5	0.00524331	-0.292156	0.308	0.399	1	CNC	SEPTIN6
SCD	0.00533951	-0.250087	0.53	0.609	1	CNC	SCD
TPM4.6	0.00538949	-0.331788	0.632	0.658	1	CNC	TPM4
ATP2B1	0.00550008	-0.252171	0.397	0.483	1	CNC	ATP2B1
PFN2.4	0.00630865	-0.250151	0.453	0.545	1	CNC	PFN2
PDLIM4.3	0.00688308	0.280085	0.312	0.257	1	CNC	PDLIM4
ATP6V0C	0.0071183	-0.251171	0.449	0.539	1	CNC	ATP6V0C
HIST1H1A.5	0.00738741	0.401026	0.291	0.228	1	CNC	HIST1H1A
RBP1.5	0.0080744	-0.528098	0.88	0.826	1	CNC	RBP1
GLRX5.3	0.00826766	-0.25004	0.581	0.644	1	CNC	GLRX5
HMGN2.4	0.00890456	-0.299918	0.897	0.903	1	CNC	HMGN2
TMSB4X.6	0.0093102	-0.392961	0.996	0.987	1	CNC	TMSB4X

## Sheet: Ventro-medial cycling
	P-value	Avg_log2FC	pct.1	pct.2	P-value_adj	Cluster	Gene
ARL6IP1.4	9.81923e-88	1.8225	0.976	0.649	3.59393e-83	Ventro-Medial Cycling	ARL6IP1
UBE2C.4	6.60124e-87	1.82786	0.976	0.576	2.41612e-82	Ventro-Medial Cycling	UBE2C
CENPF.4	5.48644e-86	1.65994	0.991	0.642	2.00809e-81	Ventro-Medial Cycling	CENPF
TUBB4B.4	8.13306e-84	1.53023	0.991	0.757	2.97678e-79	Ventro-Medial Cycling	TUBB4B
PTTG1.4	1.40983e-83	1.67826	0.976	0.656	5.16012e-79	Ventro-Medial Cycling	PTTG1
CCNB1.4	1.39224e-80	1.77373	0.938	0.473	5.09572e-76	Ventro-Medial Cycling	CCNB1
HMGB2.3	1.55703e-75	1.43786	0.986	0.757	5.69888e-71	Ventro-Medial Cycling	HMGB2
KPNA2.3	3.16599e-69	1.64804	0.91	0.588	1.15878e-64	Ventro-Medial Cycling	KPNA2
TOP2A.5	1.97821e-68	1.45773	0.948	0.576	7.24045e-64	Ventro-Medial Cycling	TOP2A
DLGAP5.4	3.84442e-65	1.46728	0.863	0.405	1.4071e-60	Ventro-Medial Cycling	DLGAP5
ASPM.4	4.71686e-61	1.36596	0.853	0.395	1.72642e-56	Ventro-Medial Cycling	ASPM
CKS2.4	2.61117e-60	1.38432	0.938	0.672	9.55714e-56	Ventro-Medial Cycling	CKS2
CDC20.4	7.17678e-60	1.50038	0.763	0.315	2.62677e-55	Ventro-Medial Cycling	CDC20
CCNB2.3	1.1371e-59	1.40999	0.844	0.424	4.16189e-55	Ventro-Medial Cycling	CCNB2
NEK2.3	2.89841e-58	1.32398	0.569	0.169	1.06085e-53	Ventro-Medial Cycling	NEK2
NUSAP1.4	9.48554e-57	1.27942	0.9	0.518	3.4718e-52	Ventro-Medial Cycling	NUSAP1
UBE2S.3	5.11262e-56	1.22304	0.957	0.746	1.87127e-51	Ventro-Medial Cycling	UBE2S
CDKN3.4	1.738e-55	1.35957	0.806	0.402	6.36124e-51	Ventro-Medial Cycling	CDKN3
TUBA1C.5	5.54727e-52	1.50302	0.744	0.353	2.03036e-47	Ventro-Medial Cycling	TUBA1C
TPX2.5	1.63346e-51	1.3105	0.834	0.459	5.97861e-47	Ventro-Medial Cycling	TPX2
TUBA1B.3	3.56996e-50	0.749211	0.991	0.972	1.30664e-45	Ventro-Medial Cycling	TUBA1B
CALM2.5	3.89849e-49	0.919948	0.991	0.931	1.42689e-44	Ventro-Medial Cycling	CALM2
GSTP1.5	5.0178e-47	0.978732	0.995	0.98	1.83657e-42	Ventro-Medial Cycling	GSTP1
S100A11.7	5.3386e-46	-2.45804	0.185	0.681	1.95398e-41	Ventro-Medial Cycling	S100A11
HMGB1.3	1.24109e-44	0.681218	1	0.97	4.54251e-40	Ventro-Medial Cycling	HMGB1
PSRC1.3	1.70899e-44	1.17118	0.564	0.209	6.25508e-40	Ventro-Medial Cycling	PSRC1
PIMREG.3	1.8442e-44	1.24724	0.616	0.254	6.74995e-40	Ventro-Medial Cycling	PIMREG
HMGN2.5	2.92756e-43	0.8637	0.986	0.897	1.07151e-38	Ventro-Medial Cycling	HMGN2
NMU.5	3.24177e-43	1.2523	0.588	0.23	1.18652e-38	Ventro-Medial Cycling	NMU
MKI67.5	6.56781e-43	1.2964	0.815	0.477	2.40388e-38	Ventro-Medial Cycling	MKI67
TMSB4X.7	8.47807e-43	-1.24315	0.953	0.99	3.10306e-38	Ventro-Medial Cycling	TMSB4X
CKS1B.5	1.07528e-41	0.992727	0.948	0.731	3.93563e-37	Ventro-Medial Cycling	CKS1B
JPT1.4	7.36721e-40	0.973889	0.924	0.792	2.69647e-35	Ventro-Medial Cycling	JPT1
PRC1.4	4.64969e-39	1.16424	0.682	0.332	1.70183e-34	Ventro-Medial Cycling	PRC1
CENPA.4	3.28007e-38	1.19512	0.588	0.251	1.20054e-33	Ventro-Medial Cycling	CENPA
ZCCHC7.4	5.3412e-38	1.24351	0.521	0.201	1.95493e-33	Ventro-Medial Cycling	ZCCHC7
BIRC5.4	9.03606e-38	1.16225	0.777	0.471	3.30729e-33	Ventro-Medial Cycling	BIRC5
CCNA2.4	3.17663e-36	1.08489	0.645	0.309	1.16268e-31	Ventro-Medial Cycling	CCNA2
FTL.5	4.1341e-36	-0.766289	0.972	0.994	1.51312e-31	Ventro-Medial Cycling	FTL
CENPE.5	3.64696e-35	1.18678	0.597	0.269	1.33482e-30	Ventro-Medial Cycling	CENPE
TMSB10.5	1.62805e-34	-0.88639	0.886	0.973	5.95884e-30	Ventro-Medial Cycling	TMSB10
AURKA.4	1.95817e-34	1.10028	0.569	0.243	7.1671e-30	Ventro-Medial Cycling	AURKA
H2AFX.3	4.38225e-34	1.12657	0.758	0.455	1.60395e-29	Ventro-Medial Cycling	H2AFX
BUB3.2	6.18068e-34	1.09014	0.711	0.431	2.26219e-29	Ventro-Medial Cycling	BUB3
AKAP12.5	1.28741e-33	-1.50657	0.18	0.621	4.71206e-29	Ventro-Medial Cycling	AKAP12
SGO2.4	1.50861e-32	1.15362	0.592	0.284	5.52165e-28	Ventro-Medial Cycling	SGO2
RPS12.3	1.67368e-32	-0.415417	1	0.998	6.12583e-28	Ventro-Medial Cycling	RPS12
FGF8.1	2.25159e-32	1.26621	0.289	0.069	8.24105e-28	Ventro-Medial Cycling	FGF8
RPS23.2	3.08933e-32	-0.387565	0.995	0.997	1.13072e-27	Ventro-Medial Cycling	RPS23
ACTG1.5	7.25663e-32	-0.598294	0.981	0.993	2.656e-27	Ventro-Medial Cycling	ACTG1
ECT2.2	1.69167e-31	1.0715	0.583	0.27	6.19168e-27	Ventro-Medial Cycling	ECT2
H1FX.2	1.94228e-31	0.844072	0.924	0.807	7.10892e-27	Ventro-Medial Cycling	H1FX
[truncated: 783 more rows]

## Sheet: Keratinazing epithelium
	P-value	Avg_log2FC	pct.1	pct.2	P-value_adj	Cluster	Gene
[truncated: 1,292 more rows]
