# Supplementary material for: Engineering of functional auditory neurons from human induced pluripotent stem cells
Source: Mil Med Res. 2026 Apr 15;13(1):100008. doi: 10.1016/j.mmr.2026.100008 (PMC13127150; doi:10.1016/j.mmr.2026.100008)
Supplement: Supplementary file 6 — Supplementary materialAdditional file 6. Gene expression on D60 [file mmc6.xlsx]

## Sheet: Iα
	P-value	Avg_log2FC	pct.1	pct.2	P-value_adj	Cluster	Gene
NDNF.2	2.4552e-60	1.22846	0.628	0.119	8.98629e-56	2	NDNF
GLRA3.2	2.05733e-53	1.53011	0.642	0.157	7.53002e-49	2	GLRA3
NR2F2.1	1.00439e-45	1.10708	0.858	0.365	3.67615e-41	2	NR2F2
HOXC9.1	1.45588e-35	1.12348	0.823	0.484	5.32867e-31	2	HOXC9
SOX4.2	2.01685e-31	-1.41256	0.456	0.825	7.38189e-27	2	SOX4
SYT4.1	2.15777e-30	0.907492	0.947	0.82	7.89765e-26	2	SYT4
ONECUT2.1	4.35352e-30	0.91095	0.876	0.6	1.59343e-25	2	ONECUT2
MEIS2.2	6.26387e-30	-1.74848	0.177	0.599	2.29264e-25	2	MEIS2
PBX3.2	2.0178e-29	-1.42169	0.071	0.49	7.38534e-25	2	PBX3
POU2F2.1	5.00838e-29	0.807435	0.894	0.577	1.83312e-24	2	POU2F2
BNC2.2	5.26389e-28	1.02385	0.465	0.15	1.92664e-23	2	BNC2
VIM.1	1.96315e-27	-1.99528	0.23	0.608	7.18533e-23	2	VIM
SDC2.1	1.12437e-26	0.961363	0.522	0.216	4.11531e-22	2	SDC2
KCNJ6.1	4.31261e-26	0.913446	0.619	0.314	1.57846e-21	2	KCNJ6
HOXC6.1	1.22033e-23	0.742816	0.841	0.596	4.46653e-19	2	HOXC6
FSTL5.2	1.41443e-23	0.860119	0.5	0.19	5.17697e-19	2	FSTL5
PLS3.2	2.29509e-21	0.843582	0.549	0.255	8.40027e-17	2	PLS3
OLFM1.1	1.16517e-20	0.710619	0.898	0.757	4.26465e-16	2	OLFM1
CELF4.1	3.70566e-20	0.858846	0.717	0.496	1.35631e-15	2	CELF4
RPH3A.1	1.48774e-19	1.06284	0.46	0.195	5.44526e-15	2	RPH3A
HOXB9.1	2.12291e-19	0.593819	0.938	0.788	7.77005e-15	2	HOXB9
ENC1.2	2.87395e-19	0.700951	0.823	0.544	1.05189e-14	2	ENC1
PBX1.2	2.94003e-19	-1.07358	0.133	0.457	1.07608e-14	2	PBX1
MDK.1	9.95999e-19	-1.24535	0.323	0.592	3.64545e-14	2	MDK
HMGN2.1	1.41202e-18	0.593702	0.916	0.765	5.16814e-14	2	HMGN2
HOXC8.2	1.34639e-17	0.698593	0.898	0.694	4.92791e-13	2	HOXC8
NDST4.2	9.96103e-17	0.654539	0.283	0.081	3.64583e-12	2	NDST4
NTM.1	1.17187e-16	-0.932607	0.226	0.539	4.28915e-12	2	NTM
SNCA	1.41549e-16	0.653572	0.819	0.676	5.18082e-12	2	SNCA
VSNL1.1	2.16552e-16	0.773996	0.549	0.289	7.926e-12	2	VSNL1
TMSB4X.1	1.10436e-15	-0.509901	1	0.984	4.04205e-11	2	TMSB4X
RPS2	3.51941e-15	-0.475657	1	0.972	1.28814e-10	2	RPS2
RPL28	4.58536e-15	-0.557136	0.929	0.93	1.67829e-10	2	RPL28
NR3C1.2	1.06606e-14	0.639179	0.323	0.123	3.90188e-10	2	NR3C1
VAT1L.1	1.24168e-14	0.672058	0.602	0.403	4.54467e-10	2	VAT1L
CALB1.1	2.85172e-14	0.684702	0.208	0.05	1.04376e-09	2	CALB1
RBP1.2	3.04075e-14	-0.885487	0.137	0.403	1.11294e-09	2	RBP1
OLFM3.1	4.24829e-14	0.58624	0.558	0.321	1.55492e-09	2	OLFM3
SEMA6A.2	6.85459e-14	-0.660204	0.044	0.286	2.50885e-09	2	SEMA6A
ADCYAP1.2	9.04488e-14	-0.849792	0.027	0.25	3.31052e-09	2	ADCYAP1
GUCA1C	1.08447e-13	0.329634	0.102	0.009	3.96926e-09	2	GUCA1C
PAK3	2.03335e-13	0.564096	0.903	0.83	7.44228e-09	2	PAK3
RCAN2.1	4.74241e-13	-0.695131	0.164	0.431	1.73577e-08	2	RCAN2
ID4.1	6.84635e-13	0.637217	0.929	0.858	2.50583e-08	2	ID4
CCND2	7.21733e-13	-0.55443	0.018	0.225	2.64162e-08	2	CCND2
CNTNAP2.2	8.23565e-13	-0.809794	0.093	0.333	3.01433e-08	2	CNTNAP2
SV2C.1	1.36546e-12	-0.825595	0.23	0.493	4.9977e-08	2	SV2C
EEF1A1	1.54502e-12	-0.425121	1	0.988	5.65491e-08	2	EEF1A1
POU6F2.1	1.54706e-12	0.624028	0.416	0.212	5.66241e-08	2	POU6F2
CRNDE.1	1.61938e-12	-0.504912	0.049	0.276	5.9271e-08	2	CRNDE
PAM.1	1.8636e-12	-0.550184	0.053	0.278	6.82097e-08	2	PAM
PKIB.1	2.18977e-12	-0.593724	0.035	0.249	8.01477e-08	2	PKIB
EDIL3.2	4.47468e-12	-0.878388	0.124	0.359	1.63778e-07	2	EDIL3
DPYSL3	5.17569e-12	0.389146	0.956	0.906	1.89435e-07	2	DPYSL3
GRIA2.1	5.30672e-12	0.42899	0.827	0.656	1.94231e-07	2	GRIA2
ARID5B	8.07821e-12	-0.521078	0.027	0.228	2.9567e-07	2	ARID5B
ZNF503.1	9.38119e-12	0.524083	0.633	0.395	3.43361e-07	2	ZNF503
SLC8A1.2	1.05406e-11	0.430228	0.796	0.615	3.85796e-07	2	SLC8A1
CHMP2B.2	1.10644e-11	0.395831	0.827	0.656	4.04968e-07	2	CHMP2B
MARCKS.1	1.30021e-11	0.431585	0.996	0.93	4.75889e-07	2	MARCKS
RPL41	1.50646e-11	-0.505084	0.973	0.947	5.5138e-07	2	RPL41
UTS2.2	1.62096e-11	-1.89851	0.04	0.239	5.93286e-07	2	UTS2
FAM89A.2	1.92753e-11	0.648276	0.327	0.152	7.05493e-07	2	FAM89A
ZFHX3.2	2.034e-11	0.391255	0.889	0.674	7.44463e-07	2	ZFHX3
RPL7A	2.49161e-11	-0.4941	0.973	0.946	9.11953e-07	2	RPL7A
SCG3.1	5.22992e-11	-0.524418	0.721	0.837	1.9142e-06	2	SCG3
ID2.1	7.07458e-11	0.600225	0.757	0.632	2.58937e-06	2	ID2
LINC01322.1	7.32065e-11	0.46127	0.296	0.12	2.67943e-06	2	LINC01322
PCDH9	7.837e-11	0.422075	0.898	0.756	2.86842e-06	2	PCDH9
POU4F1.2	7.97134e-11	-0.553923	0.022	0.203	2.91759e-06	2	POU4F1
CLIC1.1	1.22559e-10	-0.560056	0.066	0.271	4.48577e-06	2	CLIC1
IER5L.1	1.33216e-10	0.561416	0.504	0.321	4.87584e-06	2	IER5L
RPS19	1.37078e-10	-0.452062	0.982	0.95	5.0172e-06	2	RPS19
PRXL2A.2	1.68052e-10	-0.622688	0.243	0.485	6.15086e-06	2	PRXL2A
PCDH17	1.87613e-10	0.576649	0.628	0.457	6.86683e-06	2	PCDH17
FBXO32	2.09801e-10	0.4064	0.177	0.05	7.67894e-06	2	FBXO32
RHOBTB3	2.3112e-10	-0.580935	0.288	0.532	8.45921e-06	2	RHOBTB3
FDPS.1	2.52432e-10	0.488686	0.712	0.565	9.23927e-06	2	FDPS
RPS6	2.72162e-10	-0.531036	0.916	0.901	9.9614e-06	2	RPS6
TPT1	2.92278e-10	-0.452965	0.973	0.964	1.06977e-05	2	TPT1
RPS18	3.62269e-10	-0.477355	0.982	0.962	1.32594e-05	2	RPS18
EBF3.1	3.76804e-10	0.453747	0.628	0.425	1.37914e-05	2	EBF3
H3F3A.2	4.1893e-10	0.28626	0.991	0.944	1.53332e-05	2	H3F3A
RPL11	5.25979e-10	-0.378363	0.987	0.961	1.92514e-05	2	RPL11
ANXA2.1	5.54804e-10	-0.871908	0.018	0.181	2.03064e-05	2	ANXA2
RPS14	5.69143e-10	-0.431908	0.978	0.955	2.08312e-05	2	RPS14
RPL13	6.17053e-10	-0.413249	0.996	0.963	2.25847e-05	2	RPL13
OPTN	6.51696e-10	0.484684	0.739	0.599	2.38527e-05	2	OPTN
RPS12	7.98093e-10	-0.478104	0.996	0.962	2.9211e-05	2	RPS12
HMGCS1.1	8.72598e-10	0.409569	0.938	0.843	3.1938e-05	2	HMGCS1
SH3GL2	9.27822e-10	0.52441	0.394	0.222	3.39592e-05	2	SH3GL2
RPL17	9.4227e-10	-0.445104	0.96	0.94	3.4488e-05	2	RPL17
RPS27A	1.04415e-09	-0.364602	0.978	0.942	3.8217e-05	2	RPS27A
EZR.2	1.06496e-09	-0.502455	0.049	0.233	3.89785e-05	2	EZR
GET1	1.09244e-09	0.495061	0.695	0.558	3.99845e-05	2	GET1
POU3F2.1	1.18575e-09	-0.775631	0.049	0.225	4.33996e-05	2	POU3F2
CDK2AP1	1.25501e-09	-0.427458	0.062	0.254	4.59345e-05	2	CDK2AP1
RPL30	1.56441e-09	-0.401215	0.96	0.93	5.72588e-05	2	RPL30
FAM107B.1	1.57086e-09	0.545135	0.527	0.355	5.7495e-05	2	FAM107B
PCSK2	1.59469e-09	-0.34442	0.004	0.153	5.83671e-05	2	PCSK2
LMO4.1	1.66845e-09	-0.523848	0.08	0.272	6.10668e-05	2	LMO4
PTPRD	1.75226e-09	-0.483036	0.062	0.249	6.41343e-05	2	PTPRD
ALCAM.1	1.93554e-09	-0.64823	0.102	0.304	7.08427e-05	2	ALCAM
GOLIM4.1	2.12893e-09	-0.382117	0.031	0.199	7.7921e-05	2	GOLIM4
RAB31.2	2.46099e-09	-0.364249	0.022	0.183	9.00748e-05	2	RAB31
LGI2.2	3.2997e-09	-0.454733	0.053	0.23	0.000120772	2	LGI2
RPS3	3.36047e-09	-0.479464	0.956	0.923	0.000122996	2	RPS3
S100A13.1	3.47387e-09	-0.444648	0.013	0.163	0.000127147	2	S100A13
EPS8.1	3.74705e-09	-0.516333	0.084	0.275	0.000137146	2	EPS8
AHI1	3.94727e-09	0.345974	0.814	0.686	0.000144474	2	AHI1
SERPINE2	4.02787e-09	-0.609934	0.137	0.344	0.000147424	2	SERPINE2
ANXA5.1	4.33773e-09	-0.437326	0.075	0.262	0.000158765	2	ANXA5
FGF13.1	5.28651e-09	-0.514033	0.181	0.396	0.000193492	2	FGF13
MSMO1	5.317e-09	0.438445	0.805	0.678	0.000194608	2	MSMO1
NRG1.2	5.66363e-09	-0.385261	0.071	0.259	0.000207295	2	NRG1
CHCHD10	6.20719e-09	-0.423689	0.093	0.284	0.00022719	2	CHCHD10
CEP126	6.84193e-09	0.540226	0.491	0.327	0.000250422	2	CEP126
LHX9.2	7.25678e-09	-1.21007	0.115	0.287	0.000265606	2	LHX9
CHRM2.1	7.91961e-09	-0.372771	0.013	0.157	0.000289866	2	CHRM2
YWHAQ	8.73547e-09	0.306779	0.956	0.89	0.000319727	2	YWHAQ
IFI27L2	9.77504e-09	-0.390177	0.049	0.214	0.000357776	2	IFI27L2
PTPRO.1	1.03908e-08	-0.398606	0.053	0.224	0.000380315	2	PTPRO
CAP2.1	1.19992e-08	-0.301784	0.035	0.195	0.000439182	2	CAP2
BLCAP.1	1.27119e-08	0.58174	0.611	0.49	0.000465269	2	BLCAP
RPL36A	1.2863e-08	-0.519662	0.717	0.79	0.000470799	2	RPL36A
LINC02223.1	1.54206e-08	0.380054	0.265	0.116	0.00056441	2	LINC02223
EID1.1	1.6638e-08	0.354419	0.907	0.798	0.000608967	2	EID1
B3GALT2.1	1.672e-08	0.594445	0.367	0.216	0.000611968	2	B3GALT2
DNER.1	1.82653e-08	-0.677432	0.504	0.685	0.000668529	2	DNER
RGS9	1.87697e-08	0.496299	0.305	0.158	0.000686989	2	RGS9
PKNOX1.1	2.22138e-08	0.486413	0.42	0.267	0.000813046	2	PKNOX1
SCN3B	2.3482e-08	0.41763	0.779	0.663	0.000859465	2	SCN3B
RPL3	2.36139e-08	-0.394827	0.987	0.94	0.000864292	2	RPL3
NREP	2.54975e-08	0.352383	0.934	0.849	0.000933234	2	NREP
PALM2-AKAP2.1	2.6719e-08	-0.485875	0.164	0.365	0.000977943	2	PALM2-AKAP2
RPS4X	3.18894e-08	-0.446054	0.987	0.963	0.00116719	2	RPS4X
CNTN5.2	3.24971e-08	-0.47391	0.04	0.195	0.00118943	2	CNTN5
FNBP1L.1	3.30333e-08	0.327712	0.872	0.804	0.00120905	2	FNBP1L
FAT3	3.34062e-08	-0.542419	0.226	0.435	0.0012227	2	FAT3
RPL12	3.46511e-08	-0.420986	0.96	0.917	0.00126827	2	RPL12
KHDRBS3	3.61643e-08	0.492944	0.655	0.549	0.00132365	2	KHDRBS3
IER2	3.78902e-08	-0.368784	0.058	0.222	0.00138682	2	IER2
VWC2.1	4.70342e-08	-0.344972	0.013	0.147	0.0017215	2	VWC2
ABCA5	5.07036e-08	0.392373	0.367	0.213	0.0018558	2	ABCA5
RPL18A	5.12025e-08	-0.359275	0.925	0.934	0.00187406	2	RPL18A
RPS23	6.07966e-08	-0.390916	0.973	0.938	0.00222522	2	RPS23
RPL10	6.45992e-08	-0.363144	1	0.962	0.0023644	2	RPL10
EFNA5.1	7.93588e-08	-0.317297	0.009	0.135	0.00290461	2	EFNA5
ELAVL4	8.47071e-08	0.444062	0.619	0.484	0.00310037	2	ELAVL4
HOXA5	9.88498e-08	0.473303	0.465	0.305	0.003618	2	HOXA5
RPL39	1.01101e-07	-0.408751	0.867	0.887	0.00370038	2	RPL39
PPP1R14B.1	1.03208e-07	-0.46799	0.504	0.701	0.00377752	2	PPP1R14B
PLPP4	1.09806e-07	0.377849	0.15	0.051	0.00401901	2	PLPP4
SFRP1.1	1.13292e-07	0.524865	0.429	0.275	0.00414661	2	SFRP1
PDLIM1.1	1.28104e-07	-0.395709	0.031	0.169	0.00468874	2	PDLIM1
DOK5.1	1.36426e-07	-0.563781	0.221	0.419	0.00499333	2	DOK5
LUZP2.1	1.56788e-07	-0.480716	0.049	0.196	0.0057386	2	LUZP2
RPL26	1.58799e-07	-0.351537	0.982	0.945	0.00581222	2	RPL26
SEMA3C.2	1.87177e-07	-0.3756	0.044	0.192	0.00685086	2	SEMA3C
RPRM.2	1.96609e-07	0.389715	0.376	0.225	0.0071961	2	RPRM
NTRK2	2.01648e-07	-0.516608	0.177	0.366	0.0073805	2	NTRK2
BMP7.1	2.05479e-07	0.372656	0.283	0.142	0.00752072	2	BMP7
P2RX3.1	2.05504e-07	-0.554221	0.066	0.214	0.00752165	2	P2RX3
CSRNP3.1	2.24303e-07	0.313993	0.739	0.636	0.00820971	2	CSRNP3
KCTD16	2.39381e-07	-0.378942	0.031	0.163	0.00876158	2	KCTD16
LRRN1	2.51263e-07	-0.258029	0.018	0.142	0.00919647	2	LRRN1
LIX1.2	2.6711e-07	-0.353899	0.004	0.116	0.00977648	2	LIX1
RPS7	2.67636e-07	-0.374107	0.947	0.913	0.00979574	2	RPS7
RPS28	2.95043e-07	-0.354172	0.912	0.895	0.0107989	2	RPS28
STAC	3.08401e-07	-0.252266	0	0.107	0.0112878	2	STAC
RPS3A	3.41945e-07	-0.294994	1	0.962	0.0125155	2	RPS3A
ST8SIA4.1	3.52614e-07	-0.431016	0.066	0.213	0.012906	2	ST8SIA4
CDH8.1	3.65256e-07	-0.398529	0	0.105	0.0133687	2	CDH8
RPS15A	3.93401e-07	-0.388794	0.942	0.92	0.0143989	2	RPS15A
FAM184A.1	4.01713e-07	0.510659	0.451	0.317	0.0147031	2	FAM184A
LYPD1	4.20894e-07	-0.563048	0.128	0.301	0.0154051	2	LYPD1
RPL19	4.64333e-07	-0.340581	0.965	0.934	0.016995	2	RPL19
SPOCK3.2	4.94318e-07	-0.589672	0.097	0.254	0.0180925	2	SPOCK3
RPLP1	5.1563e-07	-0.317068	0.991	0.968	0.0188726	2	RPLP1
EEF1G	5.33212e-07	-0.303215	0.947	0.922	0.0195161	2	EEF1G
TMX4	6.2667e-07	0.360813	0.752	0.668	0.0229368	2	TMX4
RASSF8	6.39508e-07	-0.329722	0.058	0.202	0.0234066	2	RASSF8
HSPH1	6.66642e-07	0.364525	0.721	0.626	0.0243997	2	HSPH1
RALYL.1	6.86219e-07	-0.489022	0.106	0.265	0.0251163	2	RALYL
RPL5	7.41133e-07	-0.360786	0.973	0.941	0.0271262	2	RPL5
PCP4.1	7.48239e-07	-0.740315	0.04	0.168	0.0273863	2	PCP4
RPS27	7.80981e-07	-0.339517	0.982	0.936	0.0285847	2	RPS27
CRHBP	8.13801e-07	0.521948	0.363	0.222	0.0297859	2	CRHBP
NFIA.2	8.20378e-07	-0.662582	0.044	0.173	0.0300267	2	NFIA
TES	8.47144e-07	-0.323366	0.088	0.243	0.0310063	2	TES
TAC1.1	9.21128e-07	-0.896203	0.097	0.245	0.0337142	2	TAC1
MAB21L2	1.20661e-06	-0.368457	0.018	0.131	0.0441632	2	MAB21L2
SST.1	1.21391e-06	-1.48322	0.009	0.114	0.0444302	2	SST
RPS11	1.27951e-06	-0.318264	0.934	0.915	0.0468315	2	RPS11
SLC5A7.1	1.31098e-06	-0.360809	0.018	0.13	0.0479833	2	SLC5A7
NBEA.1	1.35007e-06	-0.464266	0.358	0.558	0.0494139	2	NBEA
IFI6.1	1.36331e-06	0.330472	0.195	0.087	0.0498984	2	IFI6
SYBU.1	1.46172e-06	0.342675	0.243	0.126	0.0535003	2	SYBU
PGM2L1.1	1.46803e-06	0.314989	0.916	0.831	0.0537312	2	PGM2L1
CXXC5.2	1.50055e-06	0.337998	0.752	0.629	0.0549215	2	CXXC5
NTNG1.1	1.543e-06	-0.345583	0.018	0.127	0.0564755	2	NTNG1
RPAIN.1	1.59559e-06	-0.434132	0.434	0.629	0.0584004	2	RPAIN
RPL37A	1.68538e-06	-0.299128	0.973	0.934	0.0616867	2	RPL37A
PRPH.1	1.80962e-06	-0.635185	0.004	0.103	0.0662338	2	PRPH
PPP2R2B	1.97142e-06	0.309277	0.796	0.735	0.0721559	2	PPP2R2B
CRABP1.1	1.9819e-06	-0.988694	0.765	0.787	0.0725395	2	CRABP1
RPS13	1.98441e-06	-0.301592	0.969	0.925	0.0726314	2	RPS13
ELAVL2.1	2.01548e-06	-0.355761	0.465	0.646	0.0737687	2	ELAVL2
DNAJC8	2.09344e-06	0.358252	0.832	0.75	0.0766218	2	DNAJC8
GNG5.2	2.09455e-06	-0.582094	0.226	0.397	0.0766627	2	GNG5
DSEL	2.12628e-06	-0.317431	0.031	0.15	0.0778239	2	DSEL
AC097376.3	2.21438e-06	0.388327	0.385	0.252	0.0810484	2	AC097376.3
TIMP1.1	2.24529e-06	-0.433852	0.097	0.243	0.0821799	2	TIMP1
SLIT2.1	2.42695e-06	-0.386686	0.08	0.218	0.0888288	2	SLIT2
RPL8	2.45236e-06	-0.278828	0.978	0.942	0.0897589	2	RPL8
MORF4L1	2.58175e-06	0.254579	0.947	0.901	0.0944946	2	MORF4L1
SOBP.1	2.64408e-06	-0.385413	0.23	0.415	0.0967758	2	SOBP
NLGN1	2.70917e-06	0.399831	0.301	0.17	0.0991585	2	NLGN1
ZMAT4.1	2.86563e-06	0.295559	0.221	0.107	0.104885	2	ZMAT4
ZNF608	3.08229e-06	0.350002	0.487	0.366	0.112815	2	ZNF608
RPL29	3.09716e-06	-0.332003	0.938	0.936	0.113359	2	RPL29
RPL6	3.18138e-06	-0.295181	0.982	0.966	0.116442	2	RPL6
TCEAL4	3.44085e-06	0.265033	0.894	0.798	0.125939	2	TCEAL4
GRIN2B.1	3.49807e-06	0.332817	0.58	0.446	0.128033	2	GRIN2B
RPLP2	3.51323e-06	-0.342676	0.85	0.879	0.128588	2	RPLP2
COPRS	3.56041e-06	0.351674	0.593	0.499	0.130314	2	COPRS
EPHB1.1	3.57112e-06	0.38469	0.265	0.145	0.130707	2	EPHB1
SEMA5A.2	3.61054e-06	-0.571836	0.071	0.203	0.132149	2	SEMA5A
TSC22D1	3.65737e-06	0.290876	0.845	0.812	0.133863	2	TSC22D1
MAB21L1.2	3.7313e-06	-0.355735	0.027	0.138	0.136569	2	MAB21L1
PAPPA2.2	3.75269e-06	-0.702178	0.035	0.147	0.137352	2	PAPPA2
ATP1B1.1	3.94439e-06	-0.453244	0.912	0.909	0.144369	2	ATP1B1
TFAP2A.2	4.21995e-06	-0.394186	0.013	0.113	0.154454	2	TFAP2A
RGS10.1	4.24494e-06	-0.276183	0.018	0.121	0.155369	2	RGS10
RBMS3	4.66029e-06	-0.395538	0.133	0.287	0.170571	2	RBMS3
PRKG1.1	5.07149e-06	-0.340986	0.066	0.199	0.185622	2	PRKG1
PIK3R1.1	5.47802e-06	0.315913	0.673	0.571	0.200501	2	PIK3R1
PLXNC1	5.84084e-06	0.300353	0.314	0.185	0.21378	2	PLXNC1
KCNK12	5.94732e-06	-0.33965	0.071	0.206	0.217678	2	KCNK12
UBE2V2	6.02004e-06	0.293591	0.77	0.678	0.220339	2	UBE2V2
SLFN5.1	6.33003e-06	-0.347992	0.062	0.191	0.231685	2	SLFN5
SNHG16	6.47293e-06	-0.334152	0.155	0.311	0.236916	2	SNHG16
CLTB	6.52216e-06	0.337396	0.761	0.712	0.238718	2	CLTB
ACBD5	6.8024e-06	-0.358612	0.146	0.303	0.248974	2	ACBD5
RPL32	6.85504e-06	-0.257112	0.982	0.966	0.250901	2	RPL32
SAMD11.1	6.94936e-06	-0.326905	0.106	0.251	0.254353	2	SAMD11
AC006115.2	7.33767e-06	0.263063	0.111	0.037	0.268566	2	AC006115.2
RAB2A	7.56929e-06	0.2616	0.942	0.842	0.277043	2	RAB2A
TPD52L1.1	7.80694e-06	-0.251952	0.018	0.115	0.285742	2	TPD52L1
EML6	8.37511e-06	0.350524	0.23	0.126	0.306537	2	EML6
RPS9	8.61493e-06	-0.285283	0.947	0.919	0.315315	2	RPS9
TMED3	8.94638e-06	-0.284424	0.164	0.327	0.327446	2	TMED3
ZFP36L1.2	9.27763e-06	-0.340086	0.027	0.13	0.33957	2	ZFP36L1
TENM1.2	9.65437e-06	-0.486231	0.186	0.341	0.35336	2	TENM1
TMEM205	1.02034e-05	-0.284958	0.106	0.249	0.373456	2	TMEM205
ARHGAP28.1	1.03644e-05	0.297129	0.177	0.083	0.379349	2	ARHGAP28
RPL36	1.0753e-05	-0.322912	0.925	0.885	0.393569	2	RPL36
RPS24	1.09843e-05	-0.311447	0.969	0.944	0.402036	2	RPS24
RAB3C	1.13364e-05	0.322664	0.673	0.591	0.414923	2	RAB3C
TAFA2.1	1.14109e-05	-0.43418	0.15	0.301	0.417651	2	TAFA2
TMEM65	1.16324e-05	-0.322798	0.084	0.213	0.425758	2	TMEM65
CPNE3.1	1.17076e-05	-0.266058	0.111	0.255	0.428511	2	CPNE3
PLXNA2.1	1.17271e-05	0.325909	0.341	0.208	0.429225	2	PLXNA2
TBX3.1	1.20505e-05	-0.533941	0.022	0.12	0.44106	2	TBX3
HEBP2.1	1.23479e-05	-0.391041	0.279	0.45	0.451946	2	HEBP2
MSI2	1.25618e-05	-0.354749	0.146	0.299	0.459776	2	MSI2
LDB2	1.26836e-05	0.298188	0.15	0.064	0.464234	2	LDB2
ABLIM1	1.35942e-05	-0.293632	0.199	0.379	0.497561	2	ABLIM1
IGFBP5	1.40011e-05	-1.39578	0.319	0.442	0.512453	2	IGFBP5
MEAF6	1.42126e-05	0.317714	0.739	0.69	0.520194	2	MEAF6
UBL3	1.56153e-05	0.343534	0.597	0.489	0.571537	2	UBL3
TPD52	1.58931e-05	-0.301358	0.058	0.175	0.581703	2	TPD52
BEX1.1	1.86657e-05	-0.394342	0.695	0.772	0.683185	2	BEX1
VPS13C	1.87235e-05	-0.360326	0.279	0.46	0.6853	2	VPS13C
RTF1	1.89024e-05	0.304897	0.735	0.685	0.691845	2	RTF1
NASP	1.9125e-05	0.330941	0.655	0.572	0.699995	2	NASP
HOXC10	1.98871e-05	0.263154	0.137	0.055	0.727889	2	HOXC10
ADCY2.1	2.0134e-05	-0.425258	0.049	0.156	0.736926	2	ADCY2
GRIA1	2.30744e-05	0.29107	0.208	0.105	0.844545	2	GRIA1
MAP6	2.46734e-05	0.315941	0.743	0.702	0.903071	2	MAP6
RPL9	2.52362e-05	-0.261678	0.987	0.944	0.923672	2	RPL9
DCBLD2.1	2.54832e-05	-0.322806	0.177	0.341	0.93271	2	DCBLD2
RPL7	2.56503e-05	-0.374347	0.845	0.858	0.938827	2	RPL7
GRIA3	2.73541e-05	0.355648	0.137	0.058	1	2	GRIA3
SRPK2	2.86363e-05	0.291829	0.681	0.627	1	2	SRPK2
DRAXIN	3.01579e-05	-0.303715	0.137	0.283	1	2	DRAXIN
2023-03-03	3.12342e-05	0.341129	0.239	0.134	1	2	2023-03-03
CFDP1	3.18172e-05	0.32054	0.783	0.733	1	2	CFDP1
CA10	3.31761e-05	0.344843	0.235	0.132	1	2	CA10
UBE2T	3.37657e-05	0.365519	0.425	0.312	1	2	UBE2T
AP1S2.1	3.59032e-05	-0.440055	0.712	0.786	1	2	AP1S2
SOS1	3.68247e-05	-0.401699	0.208	0.365	1	2	SOS1
NEFM.2	3.73418e-05	-0.718802	0.973	0.951	1	2	NEFM
S100A11.2	3.809e-05	-0.553548	0.058	0.164	1	2	S100A11
RPS15	3.82644e-05	-0.250491	0.969	0.915	1	2	RPS15
ITGB1.1	3.85251e-05	-0.319273	0.27	0.445	1	2	ITGB1
ETV1.1	3.85853e-05	-0.406955	0.018	0.103	1	2	ETV1
STC1.2	3.87236e-05	-0.448336	0.049	0.153	1	2	STC1
RPS17	4.09827e-05	-0.330169	0.77	0.784	1	2	RPS17
SPARCL1.2	4.17724e-05	-0.514312	0.035	0.131	1	2	SPARCL1
CUTA	4.20271e-05	-0.34365	0.496	0.635	1	2	CUTA
PITHD1	4.20317e-05	0.42807	0.531	0.442	1	2	PITHD1
ECEL1.2	4.23629e-05	-0.428415	0.155	0.29	1	2	ECEL1
ARHGAP24.1	4.33738e-05	-0.293699	0.08	0.195	1	2	ARHGAP24
LAPTM4B.1	4.35546e-05	-0.302556	0.288	0.456	1	2	LAPTM4B
GLRA2.1	4.37054e-05	-0.292214	0.075	0.195	1	2	GLRA2
DOK6	4.50237e-05	-0.391246	0.27	0.429	1	2	DOK6
HMGCR	4.50296e-05	0.315674	0.77	0.674	1	2	HMGCR
KLF12	4.89506e-05	-0.258607	0.058	0.164	1	2	KLF12
ST6GAL2	4.91155e-05	-0.489085	0.119	0.241	1	2	ST6GAL2
PUS7L	5.25245e-05	0.363171	0.345	0.235	1	2	PUS7L
MAPRE3	5.31531e-05	0.291776	0.602	0.505	1	2	MAPRE3
TMEFF2.1	5.38227e-05	0.349206	0.416	0.3	1	2	TMEFF2
CST3	5.61938e-05	-0.293064	0.257	0.414	1	2	CST3
CD24.1	5.80552e-05	-0.30286	0.898	0.881	1	2	CD24
CAMK2N1.1	5.87998e-05	0.262335	0.885	0.789	1	2	CAMK2N1
WARS.2	6.50455e-05	-0.328363	0.159	0.31	1	2	WARS
NT5C2	6.62365e-05	0.272519	0.274	0.173	1	2	NT5C2
SRRM2	6.82429e-05	0.318139	0.832	0.781	1	2	SRRM2
RPS29	7.06853e-05	-0.282488	0.872	0.874	1	2	RPS29
ZFAS1	7.16196e-05	-0.394701	0.642	0.728	1	2	ZFAS1
HMGA1	7.50965e-05	-0.333505	0.221	0.377	1	2	HMGA1
RPL22	7.56714e-05	-0.301854	0.836	0.855	1	2	RPL22
PNMA2	7.67449e-05	0.314286	0.491	0.401	1	2	PNMA2
SCD5	7.80782e-05	-0.394185	0.23	0.376	1	2	SCD5
PITPNC1	7.83498e-05	-0.316448	0.128	0.256	1	2	PITPNC1
ASH1L	8.11946e-05	0.294922	0.575	0.491	1	2	ASH1L
ST8SIA3	8.13637e-05	0.364436	0.345	0.245	1	2	ST8SIA3
RPS5	8.29466e-05	-0.259253	0.942	0.918	1	2	RPS5
ISOC1	8.4039e-05	0.29572	0.181	0.093	1	2	ISOC1
C3orf14	8.44504e-05	0.334119	0.677	0.581	1	2	C3orf14
EIF3K	8.619e-05	-0.279008	0.562	0.694	1	2	EIF3K
CFAP97	8.66499e-05	0.360731	0.549	0.466	1	2	CFAP97
MPHOSPH8	9.0033e-05	0.261495	0.699	0.603	1	2	MPHOSPH8
SH3KBP1.1	9.07963e-05	-0.349983	0.199	0.343	1	2	SH3KBP1
C2orf80	9.39857e-05	0.348319	0.292	0.194	1	2	C2orf80
BCAS2	9.51018e-05	0.269461	0.593	0.52	1	2	BCAS2
IGFBPL1	9.55259e-05	-0.320237	0.084	0.199	1	2	IGFBPL1
SNHG29	9.7795e-05	-0.37807	0.916	0.853	1	2	SNHG29
RPL27	0.00010471	-0.296	0.85	0.847	1	2	RPL27
DENND10	0.000108463	0.331178	0.42	0.328	1	2	DENND10
TNNI1.1	0.000110773	0.284208	0.212	0.116	1	2	TNNI1
TRIM67	0.000113972	0.364503	0.248	0.153	1	2	TRIM67
RPL23A	0.000115933	-0.343756	0.854	0.838	1	2	RPL23A
NEAT1.1	0.000119709	-0.41694	0.336	0.474	1	2	NEAT1
OLFM2	0.000122242	0.268561	0.681	0.62	1	2	OLFM2
MPPED2	0.000123263	-0.315321	0.093	0.208	1	2	MPPED2
RPS6KA3.2	0.00012394	-0.297168	0.137	0.27	1	2	RPS6KA3
SLC38A2	0.000124949	-0.28558	0.084	0.196	1	2	SLC38A2
SLC24A3	0.000127204	0.329032	0.257	0.158	1	2	SLC24A3
FGFBP3.1	0.000132011	-0.284143	0.159	0.298	1	2	FGFBP3
FAM49A	0.000133779	0.308553	0.274	0.175	1	2	FAM49A
NRXN2.1	0.000134816	0.349293	0.513	0.417	1	2	NRXN2
KITLG.2	0.000136155	-0.339511	0.049	0.145	1	2	KITLG
MXI1	0.000148116	-0.274449	0.142	0.272	1	2	MXI1
GAS5	0.000160244	-0.400523	0.681	0.749	1	2	GAS5
SIPA1L2	0.0001636	0.312985	0.398	0.288	1	2	SIPA1L2
ARHGAP26	0.000167004	0.437772	0.226	0.138	1	2	ARHGAP26
WNK3	0.000167766	0.259647	0.628	0.565	1	2	WNK3
LINC02381.1	0.000169207	-0.313947	0.119	0.24	1	2	LINC02381
STMP1	0.000177928	-0.322499	0.319	0.488	1	2	STMP1
CARTPT.2	0.000184758	-1.53658	0.035	0.119	1	2	CARTPT
CNTN4.1	0.000184822	-0.307676	0.088	0.199	1	2	CNTN4
TENM4	0.000185642	0.294917	0.319	0.219	1	2	TENM4
GPM6A	0.000190321	0.372255	0.27	0.164	1	2	GPM6A
COMMD6	0.000194133	-0.359618	0.553	0.672	1	2	COMMD6
GRK4	0.000197077	-0.273663	0.115	0.23	1	2	GRK4
CPLX2	0.000200072	0.333181	0.248	0.157	1	2	CPLX2
PRKCB	0.000203367	-0.251677	0.093	0.202	1	2	PRKCB
SUB1	0.000207711	0.257382	0.827	0.781	1	2	SUB1
DTX4	0.000213042	0.30087	0.226	0.137	1	2	DTX4
B2M.1	0.000234374	-0.373145	0.177	0.311	1	2	B2M
PCDH7	0.000236881	-0.352004	0.288	0.444	1	2	PCDH7
CELF2.1	0.000236998	0.327821	0.478	0.377	1	2	CELF2
ATP8A1	0.000250204	0.264801	0.345	0.24	1	2	ATP8A1
CACNG8	0.000251413	0.374	0.327	0.24	1	2	CACNG8
H2AFZ	0.000268521	0.261347	0.819	0.74	1	2	H2AFZ
AC004540.2	0.00027255	-0.306285	0.053	0.142	1	2	AC004540.2
RCN1	0.000277515	-0.258749	0.248	0.395	1	2	RCN1
POSTN.2	0.000277863	-0.299847	0.027	0.104	1	2	POSTN
GNG4.1	0.000278736	-0.349198	0.429	0.558	1	2	GNG4
RPL10A	0.000281785	-0.284535	0.912	0.89	1	2	RPL10A
DCLK1.1	0.000301052	-0.401894	0.593	0.699	1	2	DCLK1
REV1	0.000307178	0.344288	0.341	0.251	1	2	REV1
RPL13A	0.00032147	-0.262928	0.978	0.933	1	2	RPL13A
RPS21	0.000332023	-0.305588	0.739	0.772	1	2	RPS21
SLC1A6	0.000347453	0.347908	0.354	0.267	1	2	SLC1A6
DCC	0.000371463	-0.26032	0.031	0.107	1	2	DCC
LRRN3	0.000419041	0.325655	0.367	0.27	1	2	LRRN3
HK1	0.000424401	0.308782	0.544	0.479	1	2	HK1
DRAP1	0.000433445	0.252242	0.739	0.68	1	2	DRAP1
SMC2.1	0.000434282	-0.250934	0.097	0.205	1	2	SMC2
LINC00632	0.000434896	-0.502811	0.305	0.442	1	2	LINC00632
GALNT1	0.000456027	-0.271073	0.181	0.314	1	2	GALNT1
TSC22D3.1	0.000465436	-0.271656	0.261	0.402	1	2	TSC22D3
GLCCI1.1	0.000480753	0.284362	0.274	0.183	1	2	GLCCI1
FGF12	0.000480768	0.348059	0.381	0.294	1	2	FGF12
CADM2	0.000482464	0.253501	0.566	0.479	1	2	CADM2
CDKN1C.1	0.000491449	-0.277222	0.186	0.317	1	2	CDKN1C
CCDC112	0.00049521	0.258239	0.699	0.667	1	2	CCDC112
DUSP4	0.000587389	0.272545	0.659	0.567	1	2	DUSP4
HPCAL4	0.000619824	0.348985	0.385	0.301	1	2	HPCAL4
CASD1	0.00063683	0.278479	0.558	0.51	1	2	CASD1
PGRMC1	0.000642565	0.268244	0.898	0.865	1	2	PGRMC1
RELN.1	0.000675673	-0.309603	0.066	0.157	1	2	RELN
SPOCK1	0.000734408	0.335679	0.469	0.391	1	2	SPOCK1
ID3.2	0.000759311	-0.331466	0.381	0.515	1	2	ID3
ONECUT1.2	0.000781273	-0.345837	0.115	0.217	1	2	ONECUT1
ZMYM2	0.00083888	0.254771	0.447	0.366	1	2	ZMYM2
RBMS1	0.000887432	-0.263413	0.195	0.316	1	2	RBMS1
QDPR	0.000899435	0.333595	0.35	0.275	1	2	QDPR
NTRK3.1	0.000906864	-0.37807	0.265	0.387	1	2	NTRK3
SLC4A7	0.000936711	-0.254226	0.173	0.292	1	2	SLC4A7
NCOA7	0.00100229	-0.358159	0.274	0.409	1	2	NCOA7
PPM1K	0.00102449	0.300356	0.535	0.474	1	2	PPM1K
GPR162	0.00107208	0.321131	0.274	0.194	1	2	GPR162
OCIAD2.1	0.00118723	-0.254463	0.115	0.217	1	2	OCIAD2
DTNBP1	0.00124648	0.300151	0.434	0.359	1	2	DTNBP1
HOXA-AS3	0.00125049	-0.380537	0.115	0.208	1	2	HOXA-AS3
PCDH11X.1	0.00125351	-0.270914	0.049	0.123	1	2	PCDH11X
MAP1LC3A.1	0.00127028	-0.367494	0.177	0.284	1	2	MAP1LC3A
DNAJB6	0.00129288	0.258572	0.774	0.73	1	2	DNAJB6
PPP1R14C	0.00138767	-0.274204	0.204	0.322	1	2	PPP1R14C
CTNND2	0.00146306	-0.270876	0.252	0.384	1	2	CTNND2
ZMYND8	0.00151653	0.28713	0.531	0.472	1	2	ZMYND8
LIN7B	0.00153938	0.29722	0.558	0.511	1	2	LIN7B
NSFL1C	0.00155085	0.314173	0.442	0.379	1	2	NSFL1C
PSD3	0.00155388	-0.394823	0.164	0.271	1	2	PSD3
CYSTM1	0.00155415	0.293983	0.535	0.471	1	2	CYSTM1
SOCS4	0.0016575	-0.264079	0.181	0.3	1	2	SOCS4
EPHA4.1	0.00175438	-0.252833	0.08	0.163	1	2	EPHA4
MLF1	0.0017749	0.25745	0.381	0.303	1	2	MLF1
NYAP2	0.00180248	-0.28243	0.08	0.163	1	2	NYAP2
C1QTNF4	0.00189936	0.250866	0.535	0.469	1	2	C1QTNF4
MAGEH1	0.00195204	0.302966	0.487	0.426	1	2	MAGEH1
TRIB2	0.00198219	0.266961	0.447	0.363	1	2	TRIB2
RNMT	0.00198407	0.276259	0.633	0.594	1	2	RNMT
METTL5	0.00205181	0.336215	0.465	0.411	1	2	METTL5
NR2F1.2	0.0020579	-0.332944	0.319	0.442	1	2	NR2F1
MGP.1	0.00205936	-0.746993	0.106	0.196	1	2	MGP
DLK1.1	0.00211092	-0.647711	0.142	0.228	1	2	DLK1
GRID2.1	0.00221745	-0.334733	0.142	0.235	1	2	GRID2
PPP2R2C	0.00224291	0.323406	0.372	0.301	1	2	PPP2R2C
FADS1	0.00233662	0.260977	0.553	0.525	1	2	FADS1
ELMOD1.1	0.00234399	-0.273038	0.159	0.262	1	2	ELMOD1
TMEM14A	0.00235598	0.304599	0.558	0.522	1	2	TMEM14A
GRIA4.1	0.00238278	-0.307109	0.226	0.341	1	2	GRIA4
PPP1R1A	0.00250071	0.254516	0.549	0.462	1	2	PPP1R1A
LINC01003	0.00250693	0.302578	0.274	0.203	1	2	LINC01003
AMPH	0.00261889	0.328291	0.407	0.362	1	2	AMPH
HOXB3.1	0.00267402	0.263948	0.407	0.324	1	2	HOXB3
DUT	0.00312728	-0.273411	0.385	0.523	1	2	DUT
DIRAS2	0.00314632	-0.270896	0.199	0.299	1	2	DIRAS2
OAT	0.00314918	0.320816	0.403	0.341	1	2	OAT
ATP2B4.2	0.0033136	-0.251071	0.181	0.283	1	2	ATP2B4
AMD1	0.00336642	-0.289127	0.274	0.4	1	2	AMD1
TLE4	0.00338623	0.260074	0.403	0.327	1	2	TLE4
ABL2	0.00341217	0.310935	0.301	0.232	1	2	ABL2
CADPS.1	0.00348952	-0.269836	0.354	0.482	1	2	CADPS
PACSIN2	0.00377791	0.25313	0.323	0.251	1	2	PACSIN2
NRXN3.2	0.00413434	-0.301197	0.248	0.36	1	2	NRXN3
GNG3.2	0.00423655	-0.327595	0.54	0.613	1	2	GNG3
NCALD	0.00460475	-0.309574	0.416	0.522	1	2	NCALD
EEF1D	0.0048646	-0.308472	0.314	0.431	1	2	EEF1D
RAN	0.0049783	0.254622	0.752	0.718	1	2	RAN
NUB1	0.00499712	0.27663	0.35	0.292	1	2	NUB1
AGAP1	0.00506635	0.264065	0.566	0.518	1	2	AGAP1
WDR37	0.00526669	0.263773	0.204	0.138	1	2	WDR37
LRCH2	0.00533557	0.355215	0.372	0.32	1	2	LRCH2
PARP1	0.00534505	0.273791	0.544	0.509	1	2	PARP1
TMOD3	0.00534543	-0.298047	0.265	0.377	1	2	TMOD3
GFRA2	0.00537645	0.262429	0.195	0.131	1	2	GFRA2
PPAT	0.0056069	0.257321	0.279	0.213	1	2	PPAT
PDZRN4.2	0.0056312	0.269654	0.208	0.14	1	2	PDZRN4
SUMO3	0.005819	0.28453	0.407	0.366	1	2	SUMO3
SNAP91	0.00615735	0.252525	0.473	0.412	1	2	SNAP91
ZHX1	0.00628541	0.263998	0.425	0.364	1	2	ZHX1
HOXB6	0.00667572	0.323269	0.292	0.228	1	2	HOXB6
C12orf43	0.00676741	0.259195	0.279	0.216	1	2	C12orf43
MDM2	0.00695109	-0.25866	0.146	0.235	1	2	MDM2
VPS50	0.00733154	0.263648	0.243	0.176	1	2	VPS50
SYT1	0.00751998	-0.585654	0.805	0.836	1	2	SYT1
CELF5	0.00766607	0.264252	0.535	0.504	1	2	CELF5
GNPTAB	0.0076753	0.275861	0.473	0.42	1	2	GNPTAB
BTBD3.1	0.00777178	-0.513777	0.527	0.591	1	2	BTBD3
PLXNA4.1	0.00777531	-0.251962	0.15	0.238	1	2	PLXNA4
SSTR2	0.0080386	-0.326224	0.137	0.223	1	2	SSTR2
ATF7IP	0.00804564	-0.274612	0.252	0.36	1	2	ATF7IP
LGALSL	0.00831042	0.273691	0.341	0.282	1	2	LGALSL
MMD	0.00836266	0.267051	0.416	0.375	1	2	MMD
H3F3B.2	0.00871642	-0.256944	0.881	0.913	1	2	H3F3B
LRRC49	0.00877465	0.282526	0.376	0.321	1	2	LRRC49
BRMS1L	0.00900535	0.289014	0.226	0.167	1	2	BRMS1L
TPM4	0.00926149	-0.252291	0.429	0.55	1	2	TPM4

## Sheet: Iβ
	P-value	Avg_log2FC	pct.1	pct.2	P-value_adj	Cluster	Gene
LHX9	1.13166e-45	1.66084	0.491	0.115	4.142e-41	0	LHX9
ZFHX3	2.66557e-34	0.910393	0.882	0.631	9.75627e-30	0	ZFHX3
VAT1L	2.97255e-29	-0.978874	0.214	0.575	1.08798e-24	0	VAT1L
CRABP1	1.0309e-28	1.28922	0.877	0.729	3.77321e-24	0	CRABP1
NOVA1	1.54467e-28	0.803894	0.96	0.897	5.65366e-24	0	NOVA1
H3F3B	7.21963e-21	0.599338	0.965	0.873	2.64246e-16	0	H3F3B
ONECUT2	7.98388e-18	-0.528221	0.442	0.782	2.92218e-13	0	ONECUT2
POU4F1	8.29625e-18	-0.608326	0.032	0.238	3.03651e-13	0	POU4F1
BTG1	8.32914e-18	0.769698	0.702	0.559	3.04855e-13	0	BTG1
RAP1B	1.3679e-17	-0.753604	0.408	0.668	5.00666e-13	0	RAP1B
ONECUT1	1.9585e-17	-0.639313	0.054	0.274	7.1683e-13	0	ONECUT1
PEG10	2.85954e-17	0.687706	0.976	0.958	1.04662e-12	0	PEG10
S100A10	5.92958e-17	-0.995238	0.26	0.523	2.17029e-12	0	S100A10
NEFL	9.74136e-17	-0.473779	0.995	0.991	3.56544e-12	0	NEFL
EZR	1.68852e-16	-0.567567	0.056	0.269	6.18014e-12	0	EZR
NR2F2	1.92191e-16	-1.01602	0.314	0.561	7.03439e-12	0	NR2F2
H3F3A	3.46149e-16	0.397692	0.995	0.931	1.26694e-11	0	H3F3A
ANXA2	4.09599e-16	-0.905992	0.027	0.212	1.49917e-11	0	ANXA2
EDIL3	9.0673e-16	-0.805177	0.153	0.395	3.31872e-11	0	EDIL3
SDC2	1.02612e-15	-0.571359	0.129	0.368	3.7557e-11	0	SDC2
SNCG	2.6885e-15	-0.900927	0.477	0.689	9.84018e-11	0	SNCG
ATP2B4	7.67987e-15	-0.385642	0.11	0.345	2.81091e-10	0	ATP2B4
NEFM	9.53356e-15	-0.719299	0.922	0.975	3.48938e-10	0	NEFM
AKAP12	1.57723e-14	-0.546885	0.818	0.909	5.77283e-10	0	AKAP12
CCNI	2.15351e-14	0.32313	0.979	0.934	7.88205e-10	0	CCNI
BARHL1	5.76122e-14	0.478897	0.193	0.049	2.10866e-09	0	BARHL1
TSHZ2	6.59696e-14	0.773082	0.705	0.592	2.41455e-09	0	TSHZ2
RPRM	7.13868e-14	-0.432901	0.118	0.336	2.61283e-09	0	RPRM
SOX4	1.4265e-13	0.58303	0.831	0.697	5.22113e-09	0	SOX4
GLRA3	3.2912e-13	-0.957247	0.129	0.336	1.20461e-08	0	GLRA3
SYT4	3.54195e-13	-0.613407	0.756	0.898	1.29639e-08	0	SYT4
PCDH10	5.51311e-13	-0.603147	0.172	0.401	2.01786e-08	0	PCDH10
DACH1	1.16764e-12	-0.410126	0.086	0.28	4.27369e-08	0	DACH1
PDLIM1	3.04347e-12	-0.356056	0.038	0.196	1.11394e-07	0	PDLIM1
CHST8	3.37721e-12	-0.304325	0.046	0.209	1.23609e-07	0	CHST8
TM7SF2	3.52224e-12	-0.418664	0.26	0.511	1.28918e-07	0	TM7SF2
B3GALT2	3.99621e-12	-0.437481	0.118	0.321	1.46265e-07	0	B3GALT2
PAPPA2	4.16936e-12	-0.793611	0.029	0.175	1.52603e-07	0	PAPPA2
CRTAC1	6.09438e-12	-0.251078	0.027	0.175	2.23061e-07	0	CRTAC1
NRG1	1.27158e-11	-0.329924	0.097	0.286	4.6541e-07	0	NRG1
TFAP2A	1.57748e-11	-0.478171	0.011	0.136	5.77374e-07	0	TFAP2A
PRKG1	2.44872e-11	-0.29116	0.062	0.23	8.96256e-07	0	PRKG1
SCG2	2.4836e-11	-0.662733	0.855	0.939	9.09023e-07	0	SCG2
ATP1B1	3.589e-11	0.47947	0.928	0.9	1.31361e-06	0	ATP1B1
ADCY2	3.66374e-11	0.548842	0.22	0.084	1.34096e-06	0	ADCY2
SCN9A	3.68929e-11	-0.448062	0.196	0.414	1.35032e-06	0	SCN9A
ECEL1	5.11625e-11	-0.569985	0.139	0.329	1.8726e-06	0	ECEL1
S100A11	5.79017e-11	-0.585056	0.046	0.194	2.11926e-06	0	S100A11
RPS6KA3	6.68329e-11	-0.463316	0.121	0.308	2.44615e-06	0	RPS6KA3
CD99	8.87311e-11	-0.357168	0.131	0.33	3.24765e-06	0	CD99
MIR137HG	1.0361e-10	-0.453295	0.091	0.266	3.79224e-06	0	MIR137HG
UTS2	1.0574e-10	-1.24586	0.091	0.254	3.8702e-06	0	UTS2
WNT4	1.0651e-10	-0.327373	0.139	0.338	3.89837e-06	0	WNT4
CHMP2B	1.11583e-10	0.619532	0.732	0.671	4.08403e-06	0	CHMP2B
DYNC1I1	1.1368e-10	-0.288689	0.102	0.287	4.16081e-06	0	DYNC1I1
RAB31	1.26081e-10	-0.322072	0.051	0.202	4.6147e-06	0	RAB31
NELL2	1.46573e-10	-0.405178	0.201	0.416	5.36472e-06	0	NELL2
NR3C1	1.50211e-10	-0.398163	0.064	0.223	5.49789e-06	0	NR3C1
RBP1	2.07903e-10	-0.489977	0.209	0.422	7.60946e-06	0	RBP1
AUTS2	2.89447e-10	-0.336075	0.257	0.505	1.0594e-05	0	AUTS2
NPTX2	3.07582e-10	-0.251837	0.027	0.157	1.12578e-05	0	NPTX2
SPARCL1	4.07592e-10	-0.613472	0.029	0.155	1.49183e-05	0	SPARCL1
ACAT2	4.38193e-10	-0.41184	0.584	0.773	1.60383e-05	0	ACAT2
ONECUT3	4.50304e-10	-0.261202	0.021	0.142	1.64816e-05	0	ONECUT3
FDPS	4.84894e-10	-0.384916	0.44	0.685	1.77476e-05	0	FDPS
COL3A1	4.8542e-10	-0.513531	0.024	0.146	1.77668e-05	0	COL3A1
SEMA5A	5.40172e-10	-0.548292	0.075	0.23	1.97709e-05	0	SEMA5A
GNG5	5.74752e-10	-0.447503	0.228	0.433	2.10365e-05	0	GNG5
CARTPT	7.67302e-10	-1.71701	0.024	0.143	2.8084e-05	0	CARTPT
TBX3	1.10609e-09	-0.641544	0.024	0.141	4.04841e-05	0	TBX3
OPCML	1.46513e-09	-0.351	0.131	0.311	5.36252e-05	0	OPCML
ROBO2	1.47494e-09	0.584849	0.426	0.275	5.39844e-05	0	ROBO2
PCSK1	1.57341e-09	-0.782279	0.346	0.537	5.75883e-05	0	PCSK1
RGS10	1.84626e-09	-0.275526	0.024	0.141	6.75749e-05	0	RGS10
PLS3	2.09155e-09	-0.363831	0.19	0.39	7.65527e-05	0	PLS3
MVD	2.24085e-09	-0.356217	0.201	0.407	8.20172e-05	0	MVD
POU3F2	2.5486e-09	0.745185	0.273	0.139	9.32813e-05	0	POU3F2
TACR1	2.8117e-09	0.396613	0.139	0.04	0.000102911	0	TACR1
PTMA	3.23896e-09	0.296602	0.995	0.972	0.000118549	0	PTMA
CPNE1	3.62644e-09	-0.31081	0.121	0.29	0.000132731	0	CPNE1
CNTNAP2	4.43884e-09	-0.44443	0.164	0.347	0.000162466	0	CNTNAP2
TMEM163	4.84873e-09	-0.266239	0.075	0.224	0.000177468	0	TMEM163
ID3	5.08831e-09	-0.500855	0.357	0.558	0.000186237	0	ID3
S100A13	5.39005e-09	-0.350719	0.048	0.176	0.000197281	0	S100A13
CELF4	5.53256e-09	-0.409272	0.405	0.622	0.000202497	0	CELF4
CXXC5	6.99005e-09	-0.372587	0.52	0.731	0.000255843	0	CXXC5
H2AFJ	7.39453e-09	-0.259772	0.078	0.223	0.000270647	0	H2AFJ
PLXNA4	7.80698e-09	-0.426301	0.118	0.275	0.000285743	0	PLXNA4
SPARC	7.95589e-09	-0.340234	0.029	0.142	0.000291194	0	SPARC
DNAJC3	8.59846e-09	-0.297327	0.161	0.344	0.000314712	0	DNAJC3
BTBD3	8.93651e-09	0.700492	0.622	0.552	0.000327085	0	BTBD3
MEST	1.13972e-08	-0.344983	0.161	0.338	0.000417149	0	MEST
NRXN2	1.14742e-08	-0.354386	0.298	0.516	0.000419966	0	NRXN2
AKAP6	1.15141e-08	-0.38239	0.282	0.507	0.000421428	0	AKAP6
CALB1	1.17833e-08	-0.540025	0.019	0.121	0.00043128	0	CALB1
ARPP21	1.36165e-08	0.6411	0.287	0.157	0.000498378	0	ARPP21
TENM1	1.38944e-08	-0.347203	0.188	0.374	0.000508548	0	TENM1
NENF	1.4917e-08	-0.342772	0.166	0.341	0.000545976	0	NENF
NME4	1.73919e-08	-0.254388	0.105	0.263	0.000636561	0	NME4
PCBD1	1.74275e-08	-0.314426	0.3	0.513	0.000637865	0	PCBD1
STC1	1.83908e-08	-0.467282	0.051	0.175	0.000673122	0	STC1
CLIC1	1.89873e-08	-0.304531	0.123	0.284	0.000694954	0	CLIC1
ZFP36L1	1.92858e-08	-0.327988	0.035	0.148	0.000705881	0	ZFP36L1
SPATS2L	2.25122e-08	-0.312547	0.225	0.436	0.000823968	0	SPATS2L
RHOC	2.32745e-08	-0.331556	0.086	0.229	0.000851871	0	RHOC
SCD	2.41808e-08	-0.349431	0.276	0.49	0.000885041	0	SCD
CBFB	2.45015e-08	-0.26774	0.043	0.163	0.000896778	0	CBFB
LSAMP	2.83581e-08	0.433566	0.708	0.653	0.00103793	0	LSAMP
ANXA5	2.86041e-08	-0.291489	0.121	0.278	0.00104694	0	ANXA5
IGFBP4	3.4636e-08	-0.25994	0.032	0.141	0.00126771	0	IGFBP4
ADCYAP1	3.67268e-08	-0.363423	0.107	0.254	0.00134424	0	ADCYAP1
SPTBN1	5.15946e-08	-0.367151	0.807	0.892	0.00188842	0	SPTBN1
FKBP1B	5.42378e-08	-0.474572	0.44	0.614	0.00198516	0	FKBP1B
SNTG1	5.61429e-08	-0.352702	0.134	0.288	0.00205488	0	SNTG1
FAM89A	6.63175e-08	-0.319146	0.099	0.241	0.00242729	0	FAM89A
ACLY	7.75784e-08	-0.347398	0.239	0.429	0.00283945	0	ACLY
IGFBP2	8.1178e-08	-0.404564	0.239	0.419	0.00297119	0	IGFBP2
PERP	8.18346e-08	-0.266004	0.091	0.232	0.00299523	0	PERP
DHCR7	8.58973e-08	-0.262011	0.099	0.245	0.00314393	0	DHCR7
TUBA1B	1.03736e-07	-0.323887	0.791	0.891	0.00379682	0	TUBA1B
CADM1	1.37136e-07	-0.353882	0.322	0.52	0.00501932	0	CADM1
BEX5	1.43483e-07	-0.399078	0.343	0.52	0.00525162	0	BEX5
KCNJ6	1.51298e-07	-0.429185	0.265	0.444	0.00553767	0	KCNJ6
SEMA6A	1.66732e-07	-0.288256	0.134	0.288	0.00610255	0	SEMA6A
TUBB4A	1.78898e-07	-0.283769	0.276	0.472	0.00654784	0	TUBB4A
ARHGAP5	1.86153e-07	-0.308692	0.29	0.51	0.00681339	0	ARHGAP5
NETO2	2.12016e-07	-0.434053	0.263	0.445	0.00775999	0	NETO2
NPC2	2.14855e-07	-0.300171	0.145	0.297	0.00786392	0	NPC2
CAMK2D	2.20047e-07	-0.26734	0.225	0.411	0.00805392	0	CAMK2D
PLK2	2.20138e-07	-0.386371	0.214	0.392	0.00805726	0	PLK2
P2RX3	2.31109e-07	-0.443833	0.099	0.229	0.00845881	0	P2RX3
STXBP6	2.36426e-07	0.458957	0.239	0.12	0.00865342	0	STXBP6
FSTL1	2.60942e-07	-0.280223	0.021	0.112	0.00955075	0	FSTL1
BLCAP	2.74958e-07	-0.381037	0.381	0.592	0.0100637	0	BLCAP
CNTN5	2.81231e-07	-0.384532	0.08	0.206	0.0102933	0	CNTN5
ID1	3.04941e-07	-0.36301	0.491	0.658	0.0111611	0	ID1
PBX3	3.06591e-07	-0.272659	0.284	0.463	0.0112215	0	PBX3
LMO4	3.18103e-07	-0.316301	0.134	0.284	0.0116429	0	LMO4
CD63	3.72101e-07	-0.293509	0.826	0.886	0.0136193	0	CD63
PTN	4.66736e-07	0.717336	0.633	0.561	0.017083	0	PTN
TIMP1	4.92764e-07	-0.367921	0.123	0.26	0.0180357	0	TIMP1
ZFYVE16	5.6949e-07	-0.310849	0.185	0.35	0.0208439	0	ZFYVE16
CLU	5.72392e-07	-0.300234	0.228	0.396	0.0209501	0	CLU
BEX3	6.05009e-07	-0.279944	0.869	0.91	0.0221439	0	BEX3
ETV1	6.18647e-07	-0.387661	0.027	0.117	0.0226431	0	ETV1
NANS	6.74935e-07	-0.274352	0.257	0.442	0.0247033	0	NANS
SEMA3C	7.01607e-07	-0.308507	0.083	0.203	0.0256795	0	SEMA3C
SLFN5	7.29099e-07	-0.285162	0.083	0.208	0.0266858	0	SLFN5
RHOU	9.66476e-07	-0.269083	0.134	0.277	0.035374	0	RHOU
CYCS	9.98688e-07	0.316912	0.794	0.75	0.036553	0	CYCS
MDK	1.04218e-06	-0.699601	0.464	0.572	0.0381449	0	MDK
ITGB1	1.0443e-06	-0.284939	0.292	0.471	0.0382223	0	ITGB1
TUBB4B	1.14047e-06	-0.320501	0.351	0.529	0.0417425	0	TUBB4B
SPOCK2	1.23634e-06	-0.277791	0.249	0.42	0.0452511	0	SPOCK2
GOLIM4	1.2473e-06	-0.270196	0.086	0.205	0.0456525	0	GOLIM4
MAB21L1	1.25802e-06	-0.260618	0.048	0.151	0.0460448	0	MAB21L1
MAP1A	1.27695e-06	-0.359424	0.536	0.698	0.0467376	0	MAP1A
WARS	1.42655e-06	-0.29655	0.18	0.332	0.0522133	0	WARS
IL6ST	1.53199e-06	-0.259443	0.126	0.262	0.0560725	0	IL6ST
PRXL2A	1.64661e-06	-0.264666	0.316	0.498	0.0602676	0	PRXL2A
PGM2L1	1.72413e-06	-0.35088	0.783	0.886	0.0631049	0	PGM2L1
LIX1	1.87059e-06	-0.295926	0.035	0.124	0.0684655	0	LIX1
RAD50	2.12755e-06	-0.258333	0.18	0.336	0.0778703	0	RAD50
INSIG1	2.21159e-06	-0.257913	0.137	0.272	0.0809466	0	INSIG1
NRXN3	2.22114e-06	-0.258802	0.231	0.395	0.0812959	0	NRXN3
ZNF428	2.27182e-06	0.331209	0.845	0.824	0.0831508	0	ZNF428
MEIS2	2.29561e-06	-0.503669	0.413	0.561	0.0840215	0	MEIS2
CAMK2N1	2.35009e-06	0.27587	0.877	0.773	0.0860156	0	CAMK2N1
NDST4	2.69861e-06	-0.310731	0.059	0.161	0.0987717	0	NDST4
HMGCS1	2.75024e-06	-0.300957	0.78	0.91	0.100662	0	HMGCS1
PPP1R14B	2.80922e-06	0.362476	0.689	0.641	0.10282	0	PPP1R14B
VAT1	3.77324e-06	-0.279084	0.397	0.59	0.138104	0	VAT1
SNHG6	4.13004e-06	0.355489	0.759	0.725	0.151164	0	SNHG6
LGI2	4.53415e-06	-0.267369	0.113	0.236	0.165955	0	LGI2
MGP	4.54326e-06	-0.916401	0.105	0.217	0.166288	0	MGP
STMN4	4.75657e-06	0.458014	0.716	0.689	0.174095	0	STMN4
CYP51A1	4.94555e-06	-0.391095	0.777	0.885	0.181012	0	CYP51A1
DBI	5.59601e-06	-0.317427	0.399	0.57	0.204819	0	DBI
RUNX1T1	5.97686e-06	0.594333	0.525	0.463	0.218759	0	RUNX1T1
LINC01578	7.11449e-06	0.394136	0.705	0.706	0.260398	0	LINC01578
NFIA	7.76238e-06	-0.488604	0.08	0.181	0.284111	0	NFIA
VCP	8.36057e-06	-0.31798	0.351	0.543	0.306005	0	VCP
TXNIP	9.34084e-06	0.614313	0.365	0.265	0.341884	0	TXNIP
COTL1	1.00403e-05	-0.286179	0.29	0.462	0.367486	0	COTL1
GUCY1A2	1.24896e-05	0.494052	0.335	0.235	0.457132	0	GUCY1A2
FAM184A	1.2521e-05	-0.265933	0.244	0.404	0.458281	0	FAM184A
HOXB-AS3	1.4449e-05	0.466268	0.469	0.39	0.528849	0	HOXB-AS3
OST4	1.4921e-05	-0.324219	0.445	0.602	0.546123	0	OST4
KITLG	1.96009e-05	-0.300707	0.064	0.157	0.717412	0	KITLG
RELN	2.01842e-05	0.440743	0.193	0.106	0.738762	0	RELN
POSTN	2.24067e-05	-0.339502	0.038	0.115	0.820108	0	POSTN
SLC8A1	2.33286e-05	0.30194	0.686	0.637	0.853851	0	SLC8A1
STK26	2.38232e-05	-0.277532	0.029	0.102	0.871953	0	STK26
NEAT1	2.42758e-05	-0.447197	0.349	0.498	0.888519	0	NEAT1
DCXR	2.44907e-05	-0.27862	0.458	0.632	0.896382	0	DCXR
NR2F1	2.46978e-05	0.395478	0.48	0.38	0.903965	0	NR2F1
RPAIN	2.75359e-05	0.412253	0.603	0.577	1	0	RPAIN
RERE	2.79847e-05	0.377171	0.692	0.726	1	0	RERE
RND3	2.98586e-05	0.46767	0.483	0.407	1	0	RND3
METRN	3.26047e-05	-0.294212	0.155	0.275	1	0	METRN
WLS	4.03642e-05	-0.295567	0.102	0.205	1	0	WLS
VEZT	5.63275e-05	-0.254477	0.316	0.487	1	0	VEZT
CSNK1E	5.78176e-05	0.314722	0.651	0.631	1	0	CSNK1E
PBX1	6.46252e-05	-0.367883	0.284	0.444	1	0	PBX1
LINC00645	7.02056e-05	0.394396	0.268	0.181	1	0	LINC00645
CBX1	7.60836e-05	0.261341	0.786	0.794	1	0	CBX1
PTPRN	8.43533e-05	-0.297374	0.408	0.565	1	0	PTPRN
TNKS	8.58615e-05	-0.282155	0.298	0.453	1	0	TNKS
PRPH	9.26891e-05	-0.634917	0.038	0.106	1	0	PRPH
SPOCK3	9.72069e-05	-0.433924	0.15	0.259	1	0	SPOCK3
ID2	9.79573e-05	-0.314787	0.55	0.72	1	0	ID2
CNN3	0.000101353	-0.312499	0.311	0.451	1	0	CNN3
NDUFB2	0.000111291	0.267305	0.842	0.8	1	0	NDUFB2
BNC2	0.000114138	-0.265023	0.147	0.257	1	0	BNC2
LMAN1	0.000116156	-0.272944	0.362	0.523	1	0	LMAN1
CALR	0.000119664	-0.283312	0.649	0.765	1	0	CALR
ANKS1B	0.000126446	0.542424	0.391	0.32	1	0	ANKS1B
SERPINI1	0.000161016	-0.284949	0.164	0.277	1	0	SERPINI1
TTLL7	0.000162542	-0.26364	0.292	0.436	1	0	TTLL7
ELMO1	0.000211183	0.341029	0.214	0.136	1	0	ELMO1
C9orf16	0.000228342	0.284058	0.724	0.709	1	0	C9orf16
2023-03-01	0.000239675	0.404675	0.378	0.299	1	0	2023-03-01
DHX36	0.000240939	0.289512	0.721	0.743	1	0	DHX36
MGAT4C	0.000247878	-0.308865	0.349	0.483	1	0	MGAT4C
SRI	0.000264102	-0.260677	0.445	0.598	1	0	SRI
NCAM2	0.000270439	0.272762	0.408	0.327	1	0	NCAM2
BCL11A	0.000280082	0.332777	0.123	0.061	1	0	BCL11A
OLFM1	0.000347395	-0.283018	0.713	0.83	1	0	OLFM1
ELMOD1	0.000374622	0.474823	0.284	0.215	1	0	ELMOD1
FAM133B	0.000421043	0.425099	0.41	0.353	1	0	FAM133B
ZFHX4-AS1	0.00046526	0.333385	0.295	0.221	1	0	ZFHX4-AS1
FSTL5	0.000555969	-0.387256	0.196	0.291	1	0	FSTL5
EPHA4	0.000633274	0.388273	0.188	0.121	1	0	EPHA4
LRRC75A	0.00063751	-0.262958	0.051	0.117	1	0	LRRC75A
PNISR	0.000675961	0.250947	0.743	0.786	1	0	PNISR
LMO3	0.000691209	0.361205	0.113	0.057	1	0	LMO3
CNTN1	0.000697227	-0.281848	0.432	0.592	1	0	CNTN1
PCSK5	0.000703342	0.335695	0.198	0.127	1	0	PCSK5
GNG3	0.000756526	-0.26613	0.523	0.638	1	0	GNG3
TMSB15A	0.00080606	0.330859	0.568	0.549	1	0	TMSB15A
LINC02609	0.000827509	0.38188	0.332	0.271	1	0	LINC02609
CTTNBP2	0.000875212	0.357645	0.34	0.28	1	0	CTTNBP2
CNTN4	0.000889185	0.325366	0.217	0.151	1	0	CNTN4
PPP1R9A	0.000891426	0.437944	0.496	0.501	1	0	PPP1R9A
RAB3B	0.000963326	-0.273698	0.496	0.62	1	0	RAB3B
NDNF	0.000981488	-0.314563	0.172	0.262	1	0	NDNF
FARP1	0.00101329	-0.397708	0.525	0.658	1	0	FARP1
HSPA5	0.0010549	-0.257351	0.66	0.783	1	0	HSPA5
ALCAM	0.00111092	-0.254006	0.193	0.297	1	0	ALCAM
AUXG01000058.1	0.00120558	-0.327601	0.496	0.628	1	0	AUXG01000058.1
DLK1	0.0012125	-0.543851	0.155	0.239	1	0	DLK1
ETFB	0.00130309	0.321575	0.606	0.617	1	0	ETFB
VCAN	0.00135044	0.278824	0.426	0.341	1	0	VCAN
SST	0.00153735	-1.23191	0.054	0.112	1	0	SST
HNRNPH3	0.00184334	0.287233	0.617	0.623	1	0	HNRNPH3
VSNL1	0.00211271	-0.313873	0.276	0.384	1	0	VSNL1
COL25A1	0.00248124	0.276951	0.107	0.058	1	0	COL25A1
HOXC8	0.00292128	0.42156	0.716	0.75	1	0	HOXC8
LRRC7	0.0032694	0.274575	0.233	0.172	1	0	LRRC7
TPBG	0.00354063	0.273007	0.142	0.09	1	0	TPBG
SEC31A	0.00381934	-0.257454	0.375	0.51	1	0	SEC31A
NTRK3	0.0038641	0.391378	0.381	0.35	1	0	NTRK3
NME1	0.00408744	0.25691	0.737	0.762	1	0	NME1
ANK2	0.00415393	-0.278911	0.807	0.883	1	0	ANK2
VIM	0.00428307	-0.82264	0.496	0.543	1	0	VIM
FLRT3	0.00488849	0.279324	0.147	0.096	1	0	FLRT3
PODXL2	0.0054077	0.257137	0.579	0.593	1	0	PODXL2
PDZRN4	0.00615014	0.312647	0.19	0.135	1	0	PDZRN4
TRPM3	0.00683356	0.268182	0.217	0.161	1	0	TRPM3
GNAQ	0.00694524	0.255818	0.662	0.689	1	0	GNAQ
GDAP1L1	0.00708833	0.305938	0.558	0.575	1	0	GDAP1L1
ENC1	0.00878764	0.290299	0.638	0.586	1	0	ENC1
POU6F2	0.00986787	-0.288708	0.206	0.284	1	0	POU6F2

## Sheet: Iγ 
	P-value	Avg_log2FC	pct.1	pct.2	P-value_adj	Cluster	Gene
MEIS2.1	9.07223e-55	1.51449	0.891	0.4	3.32053e-50	1	MEIS2
PBX3.1	9.30139e-54	1.20605	0.821	0.28	3.4044e-49	1	PBX3
ZFHX3.1	1.23588e-53	-1.94366	0.367	0.82	4.52345e-49	1	ZFHX3
EDIL3.1	3.51958e-52	1.32968	0.69	0.2	1.2882e-47	1	EDIL3
NTM	2.17388e-41	0.983628	0.834	0.369	7.9566e-37	1	NTM
ADCYAP1.1	8.37174e-34	1.00954	0.476	0.124	3.06414e-29	1	ADCYAP1
TFAP2A.1	1.07567e-32	0.833739	0.288	0.036	3.93707e-28	1	TFAP2A
POU4F1.1	7.06244e-32	0.782889	0.41	0.095	2.58492e-27	1	POU4F1
SCG3	1.38537e-31	0.710834	0.974	0.766	5.07061e-27	1	SCG3
SEMA5A.1	2.0686e-30	1.05084	0.424	0.105	7.57127e-26	1	SEMA5A
TENM1.1	8.45571e-30	0.828295	0.607	0.223	3.09488e-25	1	TENM1
STMN2	5.23152e-29	0.471426	1	0.994	1.91479e-24	1	STMN2
TUBA1A	2.93451e-26	0.476247	0.991	0.983	1.07406e-21	1	TUBA1A
MAP1B	7.54562e-25	0.346046	1	0.995	2.76177e-20	1	MAP1B
MAB21L1.1	4.70559e-24	0.651726	0.301	0.062	1.72229e-19	1	MAB21L1
SEMA6A.1	1.30716e-23	0.667929	0.472	0.166	4.78433e-19	1	SEMA6A
NRG1.1	4.03696e-23	0.635246	0.45	0.153	1.47757e-18	1	NRG1
SNTG1.1	4.14371e-23	0.674852	0.476	0.165	1.51664e-18	1	SNTG1
NEFM.1	6.15646e-23	0.624134	1	0.943	2.25333e-18	1	NEFM
TMSB4X	7.48819e-23	0.557307	1	0.984	2.74075e-18	1	TMSB4X
TUBB3	1.60164e-22	0.50426	0.991	0.952	5.86217e-18	1	TUBB3
ENC1.1	3.35234e-22	-1.28031	0.384	0.667	1.22699e-17	1	ENC1
KLHL1	4.66508e-22	0.360167	0.175	0.016	1.70747e-17	1	KLHL1
WNT4.1	8.92988e-22	0.548349	0.515	0.197	3.26843e-17	1	WNT4
DOK5	2.45952e-21	0.76021	0.638	0.303	9.00209e-17	1	DOK5
CRNDE	6.99081e-21	0.497884	0.459	0.161	2.55871e-16	1	CRNDE
UTS2.1	7.37756e-21	1.43271	0.406	0.137	2.70026e-16	1	UTS2
EZR.1	2.74942e-20	0.732441	0.393	0.137	1.00632e-15	1	EZR
CNTNAP2.1	3.92951e-20	0.448181	0.533	0.21	1.43824e-15	1	CNTNAP2
PEG10.1	5.49531e-20	-0.865043	0.956	0.967	2.01134e-15	1	PEG10
PALM2-AKAP2	1.00025e-19	0.527258	0.572	0.251	3.66101e-15	1	PALM2-AKAP2
C11orf96	1.24016e-19	0.399965	0.21	0.036	4.53911e-15	1	C11orf96
CARTPT.1	2.38477e-19	2.55728	0.253	0.058	8.72851e-15	1	CARTPT
NRXN3.1	2.81989e-19	0.531543	0.585	0.266	1.03211e-14	1	NRXN3
TAFA2	6.04141e-19	0.736419	0.493	0.205	2.21122e-14	1	TAFA2
CNTN5.1	6.60053e-19	0.447897	0.354	0.107	2.41586e-14	1	CNTN5
PAM	7.3565e-19	0.549511	0.441	0.17	2.69255e-14	1	PAM
GNG4	1.02286e-18	0.6075	0.773	0.461	3.74376e-14	1	GNG4
RCAN2	1.93762e-18	0.572558	0.611	0.306	7.09189e-14	1	RCAN2
NDNF.1	2.62498e-18	-1.11224	0.013	0.29	9.6077e-14	1	NDNF
EPS8	2.68949e-18	0.555526	0.45	0.172	9.84379e-14	1	EPS8
VCAN.1	3.82932e-18	-1.23127	0.14	0.437	1.40157e-13	1	VCAN
UNCX	5.17325e-18	0.281418	0.223	0.043	1.89346e-13	1	UNCX
RTN1	1.24416e-17	0.449589	0.987	0.895	4.55375e-13	1	RTN1
SHISA9	1.67594e-17	0.434533	0.218	0.044	6.13411e-13	1	SHISA9
GRIA4	2.71561e-17	0.485043	0.555	0.248	9.93939e-13	1	GRIA4
POU2F2	9.15294e-17	-1.02973	0.507	0.685	3.35007e-12	1	POU2F2
PCDH10.1	1.07683e-16	0.739299	0.537	0.257	3.94131e-12	1	PCDH10
CHST8.1	1.34547e-16	0.471241	0.319	0.103	4.92456e-12	1	CHST8
TUBB2A	1.46716e-16	0.49851	0.965	0.868	5.36994e-12	1	TUBB2A
TMSB10	1.56923e-16	0.305985	1	0.985	5.74352e-12	1	TMSB10
GNG3.1	1.79049e-16	0.538815	0.825	0.533	6.55339e-12	1	GNG3
RTL1	2.02104e-16	0.515576	0.183	0.032	7.39721e-12	1	RTL1
PRXL2A.1	2.03262e-16	0.490032	0.677	0.364	7.43959e-12	1	PRXL2A
SV2C	2.59852e-16	0.62823	0.659	0.373	9.51086e-12	1	SV2C
TPD52L1	4.51786e-16	0.359501	0.231	0.055	1.65358e-11	1	TPD52L1
SPOCK3.1	6.99571e-16	0.563278	0.41	0.166	2.5605e-11	1	SPOCK3
TAC1	1.26826e-15	1.17017	0.393	0.162	4.64198e-11	1	TAC1
ST8SIA4	2.29601e-15	0.339836	0.362	0.13	8.40363e-11	1	ST8SIA4
NETO2.1	3.10959e-15	0.599382	0.598	0.319	1.13814e-10	1	NETO2
TSHZ2.1	3.94954e-15	-1.00999	0.485	0.674	1.44557e-10	1	TSHZ2
ACAT2.1	5.30277e-15	0.520119	0.891	0.653	1.94087e-10	1	ACAT2
CDH2	7.54962e-15	0.591737	0.777	0.506	2.76323e-10	1	CDH2
UCHL1	9.79416e-15	0.345499	0.987	0.943	3.58476e-10	1	UCHL1
LUZP2	1.0548e-14	0.383172	0.332	0.117	3.86066e-10	1	LUZP2
ZNF503	1.20891e-14	-0.788267	0.236	0.506	4.42475e-10	1	ZNF503
CLU.1	1.26158e-14	0.502767	0.533	0.28	4.61749e-10	1	CLU
LHX9.1	1.76966e-14	-1.26294	0.057	0.304	6.47715e-10	1	LHX9
ONECUT1.1	1.86187e-14	0.516768	0.371	0.145	6.81463e-10	1	ONECUT1
NPTX1	2.12817e-14	0.39852	0.297	0.1	7.78931e-10	1	NPTX1
PCSK1.1	2.62105e-14	0.815477	0.664	0.413	9.59332e-10	1	PCSK1
PTPRN.1	2.82008e-14	0.57593	0.721	0.449	1.03218e-09	1	PTPRN
CRTAC1.1	2.88415e-14	0.337842	0.266	0.081	1.05563e-09	1	CRTAC1
ROBO2.1	2.95337e-14	-0.905529	0.127	0.386	1.08096e-09	1	ROBO2
DYNC1I1.1	3.52305e-14	0.419959	0.397	0.171	1.28947e-09	1	DYNC1I1
ONECUT3.1	3.94833e-14	0.425598	0.227	0.063	1.44513e-09	1	ONECUT3
NCS1	4.88106e-14	0.491688	0.917	0.715	1.78652e-09	1	NCS1
RALYL	6.60352e-14	0.322717	0.424	0.176	2.41696e-09	1	RALYL
RANGAP1	7.17348e-14	0.384269	0.419	0.178	2.62557e-09	1	RANGAP1
NOVA1.1	7.72171e-14	-0.784981	0.921	0.919	2.82622e-09	1	NOVA1
UBE2E3	9.1263e-14	0.490397	0.86	0.64	3.34032e-09	1	UBE2E3
LGI2.1	9.48332e-14	0.517834	0.358	0.145	3.47099e-09	1	LGI2
SEMA3E	9.63752e-14	0.447321	0.188	0.043	3.52743e-09	1	SEMA3E
MGAT4C.1	1.11816e-13	0.816428	0.629	0.38	4.09258e-09	1	MGAT4C
AUTS2.1	1.18712e-13	0.405518	0.646	0.352	4.34497e-09	1	AUTS2
MARCKSL1	1.30479e-13	0.350943	1	0.946	4.77565e-09	1	MARCKSL1
CDH8	1.66241e-13	0.419477	0.201	0.049	6.08457e-09	1	CDH8
ODAPH	1.68802e-13	0.274113	0.205	0.052	6.17832e-09	1	ODAPH
PBX1.1	1.82912e-13	0.59086	0.616	0.322	6.69476e-09	1	PBX1
SEZ6	2.24564e-13	0.316507	0.288	0.096	8.21928e-09	1	SEZ6
VWC2	2.3091e-13	0.460931	0.253	0.08	8.45155e-09	1	VWC2
GUCY1A1	2.99112e-13	0.3587	0.231	0.066	1.09478e-08	1	GUCY1A1
FGFBP3	2.99897e-13	0.412303	0.459	0.214	1.09765e-08	1	FGFBP3
TSC22D3	3.14815e-13	0.425323	0.59	0.31	1.15225e-08	1	TSC22D3
TMEM158	3.37343e-13	0.453727	0.319	0.122	1.23471e-08	1	TMEM158
ELAVL2	3.66069e-13	0.445146	0.808	0.55	1.33985e-08	1	ELAVL2
KITLG.1	3.90183e-13	0.497039	0.262	0.085	1.42811e-08	1	KITLG
DBI.1	3.9676e-13	0.460139	0.738	0.444	1.45218e-08	1	DBI
BTG1.1	4.84006e-13	-0.901071	0.489	0.645	1.77151e-08	1	BTG1
SLIT2	5.23532e-13	0.422104	0.349	0.143	1.91618e-08	1	SLIT2
NRSN1	8.34333e-13	0.252403	0.135	0.022	3.05374e-08	1	NRSN1
PLS3.1	8.78985e-13	-1.02058	0.131	0.371	3.21717e-08	1	PLS3
DUSP26	9.39907e-13	0.36904	0.231	0.069	3.44015e-08	1	DUSP26
SCG2.1	1.40759e-12	0.71247	0.978	0.889	5.15191e-08	1	SCG2
SNCG.1	1.46012e-12	0.500646	0.782	0.566	5.34418e-08	1	SNCG
PTPRO	1.5374e-12	0.386412	0.349	0.141	5.62702e-08	1	PTPRO
SAMD11	1.67055e-12	0.417138	0.384	0.173	6.11439e-08	1	SAMD11
SH3KBP1	2.2724e-12	0.490206	0.502	0.258	8.3172e-08	1	SH3KBP1
RPS6KA3.1	2.41832e-12	0.287996	0.428	0.188	8.8513e-08	1	RPS6KA3
CHMP2B.1	2.96851e-12	-0.92143	0.607	0.717	1.0865e-07	1	CHMP2B
CD24	3.73562e-12	0.409267	0.974	0.86	1.36727e-07	1	CD24
FGF13	4.2802e-12	0.470074	0.55	0.293	1.5666e-07	1	FGF13
ARHGAP24	5.00721e-12	0.303814	0.323	0.127	1.83269e-07	1	ARHGAP24
PCDH11X	6.26557e-12	0.405328	0.231	0.071	2.29326e-07	1	PCDH11X
ZNF703	8.03576e-12	0.294838	0.205	0.059	2.94117e-07	1	ZNF703
MMP7	9.98561e-12	0.498569	0.122	0.02	3.65483e-07	1	MMP7
BEX1	1.21772e-11	0.474807	0.865	0.724	4.45698e-07	1	BEX1
TUBB4A.1	1.26673e-11	0.409773	0.607	0.344	4.63636e-07	1	TUBB4A
BSCL2	1.54925e-11	0.443035	0.764	0.545	5.67041e-07	1	BSCL2
RAP1B.1	1.58461e-11	0.498822	0.795	0.513	5.79984e-07	1	RAP1B
TUBB2B	1.88145e-11	0.326777	0.974	0.946	6.88628e-07	1	TUBB2B
SH3BGRL	1.92738e-11	0.334788	0.59	0.327	7.05441e-07	1	SH3BGRL
FIGN	2.64243e-11	0.333394	0.144	0.031	9.67155e-07	1	FIGN
BNC2.1	2.81208e-11	-0.731908	0.061	0.262	1.02925e-06	1	BNC2
ARHGAP5.1	3.73543e-11	0.29882	0.659	0.367	1.3672e-06	1	ARHGAP5
MALAT1	4.22427e-11	-0.395703	1	0.996	1.54612e-06	1	MALAT1
SCN9A.1	5.22957e-11	0.44457	0.524	0.283	1.91408e-06	1	SCN9A
DCXR.1	6.00659e-11	0.369297	0.782	0.51	2.19847e-06	1	DCXR
PRKACB	6.79109e-11	0.508805	0.729	0.494	2.48561e-06	1	PRKACB
GAPDH	7.34038e-11	0.270349	0.996	0.951	2.68665e-06	1	GAPDH
NPTX2.1	7.98913e-11	0.321222	0.227	0.077	2.9241e-06	1	NPTX2
GRID2	9.51485e-11	0.395016	0.376	0.17	3.48253e-06	1	GRID2
NEFL.1	9.96571e-11	0.298407	1	0.99	3.64755e-06	1	NEFL
PTN.1	1.06703e-10	-0.832732	0.45	0.625	3.90542e-06	1	PTN
GAP43	1.23415e-10	0.348457	0.991	0.972	4.51711e-06	1	GAP43
GRIA2	1.52585e-10	-0.836201	0.638	0.708	5.58477e-06	1	GRIA2
GLRA2	1.6109e-10	0.252875	0.314	0.128	5.89606e-06	1	GLRA2
EPHA6	1.61968e-10	0.361105	0.227	0.076	5.9282e-06	1	EPHA6
SMS	2.04847e-10	0.535869	0.777	0.576	7.49762e-06	1	SMS
SPATC1L	2.05659e-10	0.258989	0.188	0.057	7.52733e-06	1	SPATC1L
CAP2	2.49586e-10	0.303529	0.293	0.123	9.13508e-06	1	CAP2
NBEA	3.02611e-10	0.363686	0.699	0.462	1.10759e-05	1	NBEA
HOXC8.1	4.4624e-10	-0.934493	0.707	0.747	1.63328e-05	1	HOXC8
SCD.1	4.64649e-10	0.316118	0.611	0.358	1.70066e-05	1	SCD
CREM	4.90507e-10	0.468028	0.572	0.347	1.79531e-05	1	CREM
PRDX2	5.30104e-10	0.309282	0.948	0.815	1.94024e-05	1	PRDX2
SOBP	5.31664e-10	0.421225	0.55	0.326	1.94594e-05	1	SOBP
HSP90AA1	5.37236e-10	0.250046	1	0.983	1.96634e-05	1	HSP90AA1
BRINP3	6.19141e-10	0.430162	0.214	0.076	2.26612e-05	1	BRINP3
WARS.1	6.9999e-10	0.373901	0.441	0.231	2.56203e-05	1	WARS
AP1S2	7.19224e-10	0.451573	0.908	0.731	2.63243e-05	1	AP1S2
TMOD2	9.37839e-10	0.38096	0.734	0.523	3.43258e-05	1	TMOD2
TTC3	9.56942e-10	0.260732	1	0.959	3.5025e-05	1	TTC3
ATP1A1	9.71411e-10	0.271122	0.384	0.186	3.55546e-05	1	ATP1A1
CDKN1C	1.04914e-09	0.281885	0.45	0.244	3.83996e-05	1	CDKN1C
RBP1.1	1.07225e-09	0.447895	0.528	0.294	3.92454e-05	1	RBP1
BCL2	1.25233e-09	0.382124	0.266	0.106	4.58366e-05	1	BCL2
NTNG1	1.45064e-09	0.314715	0.21	0.074	5.30948e-05	1	NTNG1
EFNA5	1.63483e-09	0.329193	0.214	0.077	5.98364e-05	1	EFNA5
MAP1LC3A	2.03155e-09	0.552895	0.406	0.22	7.43567e-05	1	MAP1LC3A
KCNIP4	2.06131e-09	0.383528	0.319	0.141	7.5446e-05	1	KCNIP4
C12orf75	2.29638e-09	0.320532	0.524	0.301	8.40497e-05	1	C12orf75
S100A10.1	3.55463e-09	0.521745	0.603	0.38	0.000130103	1	S100A10
CIB2	3.56126e-09	0.366125	0.568	0.341	0.000130346	1	CIB2
TUBB4B.1	3.60308e-09	0.382664	0.642	0.416	0.000131876	1	TUBB4B
SQLE	3.87294e-09	0.307574	0.882	0.699	0.000141753	1	SQLE
PCP4	4.41514e-09	0.581966	0.258	0.107	0.000161599	1	PCP4
ACHE	4.71086e-09	0.348373	0.406	0.215	0.000172422	1	ACHE
RNF7	5.81882e-09	0.353149	0.869	0.662	0.000212975	1	RNF7
PRDX5	5.85342e-09	0.330637	0.969	0.809	0.000214241	1	PRDX5
BEX3.1	6.1354e-09	0.299079	0.974	0.873	0.000224562	1	BEX3
AKAP12.1	6.22908e-09	0.3653	0.965	0.851	0.00022799	1	AKAP12
NENF.1	7.55584e-09	0.46512	0.419	0.239	0.000276551	1	NENF
CRMP1	8.38905e-09	0.290821	0.934	0.814	0.000307048	1	CRMP1
RUNDC3B	9.00863e-09	0.259591	0.493	0.282	0.000329725	1	RUNDC3B
LAPTM4B	9.53698e-09	0.265649	0.607	0.367	0.000349063	1	LAPTM4B
ATP1B3	9.66968e-09	0.344912	0.795	0.587	0.00035392	1	ATP1B3
HOXC6	1.07259e-08	-0.756082	0.607	0.661	0.000392579	1	HOXC6
RDH11	1.15915e-08	0.291513	0.672	0.435	0.000424261	1	RDH11
CFAP36	1.18444e-08	0.296106	0.611	0.384	0.000433515	1	CFAP36
HLA-C	1.19186e-08	0.336572	0.197	0.073	0.000436231	1	HLA-C
BDNF	1.21151e-08	0.35348	0.301	0.141	0.000443425	1	BDNF
DCBLD2	1.23298e-08	0.28133	0.472	0.258	0.000451283	1	DCBLD2
CXXC5.1	1.28766e-08	0.436646	0.817	0.61	0.000471296	1	CXXC5
SEMA3C.1	1.30234e-08	0.265126	0.279	0.127	0.000476669	1	SEMA3C
NSG2	1.47863e-08	0.365217	0.926	0.836	0.000541193	1	NSG2
NELL2.1	1.50861e-08	0.311495	0.502	0.293	0.000552168	1	NELL2
TM7SF2.1	1.85651e-08	0.316607	0.607	0.369	0.000679501	1	TM7SF2
NFIA.1	1.93749e-08	-0.717253	0.031	0.177	0.000709141	1	NFIA
DNER	2.00668e-08	0.3324	0.808	0.6	0.000734465	1	DNER
SGIP1	2.09681e-08	0.286195	0.616	0.387	0.000767455	1	SGIP1
ID3.1	2.13967e-08	0.354312	0.677	0.432	0.00078314	1	ID3
USP11	2.50392e-08	0.304893	0.847	0.654	0.000916461	1	USP11
CTNNA2	2.53766e-08	0.277895	0.467	0.262	0.000928809	1	CTNNA2
MGST3	2.59886e-08	0.303845	0.908	0.788	0.000951208	1	MGST3
ACLY.1	2.67374e-08	0.270909	0.541	0.31	0.000978614	1	ACLY
KCNMA1	2.90108e-08	0.293767	0.563	0.341	0.00106182	1	KCNMA1
LSM11	3.20719e-08	0.282992	0.384	0.2	0.00117386	1	LSM11
CKB	3.5209e-08	0.331922	0.882	0.736	0.00128868	1	CKB
CHRM2	3.53689e-08	0.251749	0.231	0.096	0.00129454	1	CHRM2
HOXB9	3.57196e-08	-0.520663	0.786	0.83	0.00130737	1	HOXB9
KCTD12	3.84565e-08	0.258781	0.118	0.03	0.00140754	1	KCTD12
ZNF804A	3.97765e-08	0.275593	0.197	0.074	0.00145586	1	ZNF804A
ATP2B4.1	4.02118e-08	0.294215	0.402	0.221	0.00147179	1	ATP2B4
NAP1L3	4.08652e-08	0.321654	0.821	0.637	0.00149571	1	NAP1L3
H3F3A.1	4.08712e-08	-0.2922	0.996	0.942	0.00149593	1	H3F3A
SOX4.1	4.54654e-08	0.422662	0.904	0.7	0.00166408	1	SOX4
CIAO2B	4.89368e-08	0.327853	0.808	0.589	0.00179114	1	CIAO2B
HLA-B	4.96999e-08	0.317686	0.218	0.091	0.00181907	1	HLA-B
P4HTM	5.35417e-08	0.255768	0.262	0.118	0.00195968	1	P4HTM
CREG2	5.602e-08	0.281517	0.537	0.322	0.00205039	1	CREG2
JUN	5.88183e-08	-0.673626	0.148	0.323	0.00215281	1	JUN
SCOC	5.95223e-08	0.272288	0.856	0.658	0.00217857	1	SCOC
TPGS2	6.72776e-08	0.280011	0.699	0.467	0.00246243	1	TPGS2
CYP51A1.1	7.33364e-08	0.285972	0.948	0.818	0.00268418	1	CYP51A1
HNRNPH2	8.35074e-08	0.258164	0.537	0.333	0.00305646	1	HNRNPH2
GNG5.1	8.37916e-08	0.613589	0.507	0.319	0.00306685	1	GNG5
CTXN1	1.02468e-07	0.271855	0.694	0.462	0.00375044	1	CTXN1
FNDC4	1.10848e-07	0.30303	0.323	0.164	0.00405716	1	FNDC4
CCDC167	1.18621e-07	0.334	0.507	0.31	0.00434164	1	CCDC167
GSTP1	1.23791e-07	0.353349	0.917	0.731	0.00453088	1	GSTP1
SLC8A1.1	1.2814e-07	-0.676773	0.616	0.665	0.00469007	1	SLC8A1
DESI2	1.37907e-07	0.437759	0.406	0.236	0.00504754	1	DESI2
BARHL1.1	1.41774e-07	-0.449186	0.009	0.127	0.00518905	1	BARHL1
DCLK1	1.45454e-07	0.409878	0.817	0.636	0.00532377	1	DCLK1
RPH3A	1.60439e-07	-0.823451	0.131	0.287	0.00587221	1	RPH3A
BARHL2	1.68069e-07	-0.418275	0.013	0.135	0.00615148	1	BARHL2
ATP6AP2	1.72717e-07	0.282704	0.764	0.563	0.00632161	1	ATP6AP2
KCND2	2.32991e-07	0.307122	0.306	0.15	0.00852769	1	KCND2
LINC02223	2.39988e-07	-0.454699	0.044	0.178	0.00878379	1	LINC02223
EID1	3.12239e-07	-0.413067	0.817	0.823	0.0114282	1	EID1
COPE	4.36311e-07	0.336806	0.825	0.648	0.0159694	1	COPE
RAB31.1	4.40833e-07	0.260283	0.253	0.118	0.0161349	1	RAB31
COPS5	4.6403e-07	0.284186	0.528	0.333	0.016984	1	COPS5
MSANTD4	4.8167e-07	0.258758	0.546	0.33	0.0176296	1	MSANTD4
HEBP2	5.28801e-07	0.285922	0.568	0.369	0.0193546	1	HEBP2
BEX5.1	5.94868e-07	0.352217	0.598	0.417	0.0217728	1	BEX5
TUSC3	6.82672e-07	0.334074	0.716	0.522	0.0249865	1	TUSC3
DGKB	7.23627e-07	0.285457	0.24	0.111	0.0264855	1	DGKB
GLRA3.1	7.69345e-07	-1.1017	0.153	0.293	0.0281588	1	GLRA3
MMP16	7.92514e-07	0.257837	0.271	0.134	0.0290068	1	MMP16
FDFT1	8.22932e-07	0.261096	0.734	0.501	0.0301201	1	FDFT1
POMP	8.55279e-07	0.285253	0.847	0.667	0.0313041	1	POMP
SLC5A7	1.01818e-06	0.288461	0.192	0.081	0.0372663	1	SLC5A7
SH3PXD2A	1.02673e-06	0.269424	0.288	0.148	0.0375792	1	SH3PXD2A
CTNNA1	1.02997e-06	-0.516274	0.157	0.31	0.037698	1	CTNNA1
MVD.1	1.14537e-06	0.287062	0.472	0.294	0.0419218	1	MVD
HOXC9	1.15554e-06	-0.833477	0.493	0.576	0.0422939	1	HOXC9
STXBP6.1	1.25068e-06	-0.497783	0.061	0.191	0.0457761	1	STXBP6
RNASEK	1.2858e-06	0.316989	0.908	0.743	0.0470617	1	RNASEK
ID4	1.29098e-06	-0.484035	0.891	0.868	0.0472512	1	ID4
SPOCK2.1	1.34795e-06	0.335684	0.493	0.321	0.0493362	1	SPOCK2
RAB3B.1	1.52598e-06	0.307702	0.725	0.534	0.0558525	1	RAB3B
WLS.1	1.74296e-06	-0.446449	0.066	0.197	0.0637941	1	WLS
CHGB	1.98884e-06	0.265703	0.891	0.742	0.0727935	1	CHGB
RARB	2.54317e-06	-0.394691	0.026	0.138	0.0930827	1	RARB
FLOT1	2.63311e-06	0.265896	0.546	0.363	0.0963745	1	FLOT1
ATP5PO	2.64031e-06	0.283376	0.856	0.665	0.0966381	1	ATP5PO
PAPPA	2.87033e-06	-0.316808	0.087	0.228	0.105057	1	PAPPA
HSD17B12	3.20923e-06	0.276785	0.603	0.418	0.117461	1	HSD17B12
CPNE3	3.36614e-06	0.263254	0.332	0.193	0.123204	1	CPNE3
COX5A	3.70003e-06	0.255099	0.952	0.801	0.135425	1	COX5A
HOXB8	4.50166e-06	-0.61096	0.258	0.401	0.164765	1	HOXB8
BMERB1	4.59063e-06	0.270167	0.808	0.627	0.168021	1	BMERB1
PDZRN4.1	5.15779e-06	-0.45938	0.061	0.181	0.18878	1	PDZRN4
PIK3R1	6.30754e-06	-0.664731	0.533	0.61	0.230862	1	PIK3R1
LINC01322	6.44069e-06	-0.487022	0.066	0.185	0.235736	1	LINC01322
H3F3B.1	9.5328e-06	-0.385406	0.952	0.893	0.34891	1	H3F3B
DNAJC12	1.01368e-05	0.285399	0.489	0.317	0.371018	1	DNAJC12
ARPP21.1	1.23953e-05	-0.665491	0.109	0.23	0.453681	1	ARPP21
LSAMP.1	1.36254e-05	-0.444279	0.624	0.686	0.498705	1	LSAMP
OCIAD2	1.81314e-05	0.257397	0.297	0.166	0.663627	1	OCIAD2
UFD1	1.91668e-05	0.25086	0.463	0.306	0.701526	1	UFD1
SPARCL1.1	2.05555e-05	-0.587151	0.035	0.132	0.752351	1	SPARCL1
BCHE	2.60024e-05	-0.340793	0.026	0.119	0.951714	1	BCHE
CELF2	2.62723e-05	-0.535488	0.301	0.427	0.961592	1	CELF2
SERPINI1.1	2.62862e-05	0.265337	0.341	0.207	0.962103	1	SERPINI1
SNHG14	2.84118e-05	-0.363671	1	0.961	1	1	SNHG14
CADPS	3.27224e-05	0.293941	0.59	0.416	1	1	CADPS
NR2F2-AS1	3.63426e-05	0.276436	0.135	0.055	1	1	NR2F2-AS1
PCSK5.1	3.67687e-05	-0.492126	0.07	0.176	1	1	PCSK5
HTR2A	4.01158e-05	0.254964	0.131	0.053	1	1	HTR2A
PCBD1.1	4.24883e-05	0.256581	0.568	0.4	1	1	PCBD1
RPRM.1	4.88278e-05	0.257788	0.362	0.229	1	1	RPRM
TXNIP.1	5.06564e-05	-0.601544	0.201	0.328	1	1	TXNIP
MTRNR2L8	5.42247e-05	-0.348068	0.978	0.954	1	1	MTRNR2L8
CSRNP3	5.45161e-05	-0.481062	0.638	0.664	1	1	CSRNP3
LINC02381	6.37045e-05	0.250459	0.31	0.187	1	1	LINC02381
CREB5	6.40108e-05	0.330077	0.131	0.057	1	1	CREB5
FARP1.1	6.45907e-05	0.336458	0.725	0.578	1	1	FARP1
IER5L	6.49381e-05	-0.450461	0.262	0.389	1	1	IER5L
GRIK1	8.72254e-05	0.277301	0.144	0.065	1	1	GRIK1
NDST4.1	0.000106553	-0.42957	0.052	0.145	1	1	NDST4
ECEL1.1	0.000115982	0.349794	0.362	0.232	1	1	ECEL1
HMGN2	0.000119371	-0.425552	0.821	0.791	1	1	HMGN2
ZFHX4-AS1.1	0.000121769	-0.453927	0.162	0.272	1	1	ZFHX4-AS1
ZFP36L1.1	0.00012343	-0.335508	0.039	0.127	1	1	ZFP36L1
OLFM3	0.000135604	-0.540863	0.297	0.394	1	1	OLFM3
STC1.1	0.000162308	0.344458	0.205	0.109	1	1	STC1
NCL	0.000237426	-0.316052	0.961	0.942	1	1	NCL
EBF3	0.000241579	-0.530635	0.41	0.486	1	1	EBF3
ELMO1.1	0.000291403	-0.319453	0.087	0.186	1	1	ELMO1
SYBU	0.000298054	-0.352664	0.079	0.172	1	1	SYBU
PKIB	0.00033637	0.253453	0.284	0.18	1	1	PKIB
FABP3	0.000399214	0.300932	0.109	0.048	1	1	FABP3
MARCKS	0.000420983	-0.298617	0.996	0.93	1	1	MARCKS
GUCY1A2.1	0.000442654	-0.561306	0.197	0.292	1	1	GUCY1A2
SCRG1	0.000522556	0.391723	0.376	0.263	1	1	SCRG1
HOXB-AS3.1	0.000561506	-0.462275	0.341	0.44	1	1	HOXB-AS3
BMP7	0.000606434	-0.308192	0.1	0.193	1	1	BMP7
SFRP1	0.000639084	-0.553795	0.236	0.328	1	1	SFRP1
SMC2	0.00064814	0.253093	0.262	0.159	1	1	SMC2
NR3C1.1	0.000653694	-0.357734	0.096	0.186	1	1	NR3C1
LINC00645.1	0.00076937	-0.425881	0.144	0.231	1	1	LINC00645
GRIN2B	0.000779695	-0.501712	0.424	0.49	1	1	GRIN2B
CCDC138	0.000792863	-0.257135	0.031	0.1	1	1	CCDC138
TMEFF2	0.000880262	-0.385331	0.253	0.346	1	1	TMEFF2
IFI6	0.000949717	-0.272342	0.052	0.127	1	1	IFI6
PNISR.1	0.000966832	-0.420717	0.817	0.758	1	1	PNISR
B2M	0.000999471	0.308782	0.367	0.258	1	1	B2M
S100A11.1	0.00103788	-0.523182	0.079	0.159	1	1	S100A11
IRF2BP2	0.00122826	-0.441889	0.24	0.328	1	1	IRF2BP2
ROCK1	0.00132089	-0.319993	0.14	0.23	1	1	ROCK1
ARHGAP28	0.00134191	-0.255685	0.048	0.119	1	1	ARHGAP28
ADD3	0.00139916	-0.507504	0.236	0.314	1	1	ADD3
LIX1.1	0.00144252	-0.259092	0.039	0.107	1	1	LIX1
TPBG.1	0.00158797	-0.271215	0.052	0.124	1	1	TPBG
ZMAT4	0.00161886	-0.268126	0.07	0.149	1	1	ZMAT4
NR2F1.1	0.00184248	-0.493279	0.354	0.433	1	1	NR2F1
GLCCI1	0.00203318	-0.317137	0.135	0.221	1	1	GLCCI1
NEGR1	0.00203714	0.28453	0.275	0.178	1	1	NEGR1
PAPPA2.1	0.00206832	-0.457543	0.066	0.139	1	1	PAPPA2
PLXNA2	0.00244578	-0.484367	0.179	0.253	1	1	PLXNA2
METRN.1	0.00286854	-0.396403	0.17	0.25	1	1	METRN
N4BP2L2	0.00320962	-0.388047	0.607	0.622	1	1	N4BP2L2
FSTL5.1	0.00339498	-0.425896	0.188	0.277	1	1	FSTL5
ZNF521	0.00391768	-0.31146	0.402	0.475	1	1	ZNF521
FRMD4A	0.00399524	-0.488008	0.306	0.365	1	1	FRMD4A
FNBP1L	0.00431691	-0.328752	0.838	0.813	1	1	FNBP1L
COL3A1.1	0.00444034	-0.337692	0.052	0.117	1	1	COL3A1
HMGN1	0.00487121	-0.316161	0.803	0.756	1	1	HMGN1
PKNOX1	0.00513504	-0.439675	0.253	0.314	1	1	PKNOX1
FAM107B	0.00514347	-0.394944	0.341	0.407	1	1	FAM107B
HOXB3	0.00522711	-0.295252	0.284	0.358	1	1	HOXB3
POSTN.1	0.0057056	-0.368275	0.044	0.1	1	1	POSTN
EPHB1	0.00696949	-0.285617	0.118	0.186	1	1	EPHB1
GRIN2A	0.00743696	-0.273394	0.066	0.127	1	1	GRIN2A
PRCP	0.00755263	-0.341533	0.157	0.231	1	1	PRCP
TNNI1	0.00776085	-0.298949	0.087	0.151	1	1	TNNI1
FAM89A.1	0.00872445	-0.303391	0.135	0.205	1	1	FAM89A
SEMA6D	0.0087754	-0.350962	0.157	0.228	1	1	SEMA6D
XIST	0.00893321	-0.371054	0.192	0.28	1	1	XIST
NUCKS1	0.00940799	-0.255286	0.856	0.8	1	1	NUCKS1
NME2	0.00954718	-0.252618	0.838	0.776	1	1	NME2

## Sheet: II
	P-value	Avg_log2FC	pct.1	pct.2	P-value_adj	Cluster	Gene
ISL1	6.1266e-162	2.34345	0.891	0.01	2.2424e-157	5	ISL1
PPP1R1C	2.02483e-156	1.84044	0.848	0.009	7.41107e-152	5	PPP1R1C
PLEKHD1	1.33466e-118	1.12556	0.587	0.003	4.88498e-114	5	PLEKHD1
LINC02735	2.85593e-110	1.12368	0.63	0.008	1.0453e-105	5	LINC02735
UTS2B	5.6526e-105	1.1364	0.543	0.004	2.06891e-100	5	UTS2B
AC010478.1	6.66545e-104	0.654602	0.522	0.003	2.43962e-99	5	AC010478.1
AC022433.1	2.97985e-98	0.644666	0.478	0.002	1.09066e-93	5	AC022433.1
ETV1.2	3.50793e-95	2.22335	0.891	0.047	1.28394e-90	5	ETV1
GACAT2	1.93181e-88	0.577052	0.435	0.002	7.07063e-84	5	GACAT2
RET	2.00202e-85	1.02021	0.652	0.02	7.32758e-81	5	RET
ARHGAP22	3.58996e-83	1.02456	0.522	0.009	1.31396e-78	5	ARHGAP22
DRGX	3.79029e-79	0.503093	0.391	0.002	1.38728e-74	5	DRGX
SHOX2	1.11202e-78	1.89416	0.739	0.037	4.07009e-74	5	SHOX2
ANO3	1.94076e-78	1.23093	0.587	0.017	7.10338e-74	5	ANO3
MAFA	4.95233e-74	1.52154	0.587	0.02	1.8126e-69	5	MAFA
CD44	5.25888e-74	0.374	0.435	0.006	1.9248e-69	5	CD44
FMN1	6.36766e-74	1.12878	0.761	0.043	2.33063e-69	5	FMN1
LINC01630	1.40088e-73	0.47607	0.348	0.001	5.12737e-69	5	LINC01630
MT1F	2.93693e-69	0.404009	0.413	0.006	1.07495e-64	5	MT1F
AC078845.1	3.22585e-69	0.490366	0.478	0.011	1.18069e-64	5	AC078845.1
TBX3.2	7.1427e-68	2.31938	0.826	0.065	2.6143e-63	5	TBX3
PIEZO2	2.6599e-67	1.31898	0.696	0.039	9.73549e-63	5	PIEZO2
KCNA1	3.30887e-66	0.380861	0.413	0.007	1.21108e-61	5	KCNA1
TMEM233	4.6662e-66	0.672978	0.435	0.009	1.70787e-61	5	TMEM233
LIX1.4	9.81617e-65	1.80206	0.783	0.06	3.59282e-60	5	LIX1
ISL2	7.0956e-64	0.58148	0.283	0	2.59706e-59	5	ISL2
RASSF5	4.28778e-61	0.803378	0.565	0.025	1.56937e-56	5	RASSF5
TLX3	1.53129e-60	0.459217	0.457	0.013	5.60468e-56	5	TLX3
SYT2	3.01991e-59	0.749148	0.587	0.029	1.10532e-54	5	SYT2
NPAS1	2.63266e-58	0.312588	0.348	0.005	9.63581e-54	5	NPAS1
NECAB1	5.19014e-57	0.778339	0.543	0.025	1.89964e-52	5	NECAB1
FRMPD1	5.69744e-57	0.254374	0.326	0.004	2.08532e-52	5	FRMPD1
ANXA2.3	1.98494e-56	2.73545	0.891	0.111	7.26509e-52	5	ANXA2
RGS10.2	5.15627e-55	1.40463	0.761	0.068	1.88725e-50	5	RGS10
PLD5	1.50139e-54	0.765486	0.696	0.051	5.49523e-50	5	PLD5
STEAP3	5.15874e-54	0.505394	0.326	0.005	1.88815e-49	5	STEAP3
TANC1	1.19112e-53	0.849437	0.609	0.038	4.35963e-49	5	TANC1
NEB	3.75041e-53	0.717697	0.435	0.015	1.37269e-48	5	NEB
PRPH.2	5.23627e-53	2.9994	0.674	0.054	1.91653e-48	5	PRPH
SIDT1	1.27617e-52	0.63279	0.304	0.004	4.67091e-48	5	SIDT1
HCN1	1.0016e-51	0.328028	0.457	0.018	3.66596e-47	5	HCN1
LAYN	1.48397e-51	1.08955	0.326	0.006	5.43147e-47	5	LAYN
AC006058.1	3.48837e-51	0.885911	0.587	0.038	1.27678e-46	5	AC006058.1
BCAM	3.94632e-51	0.69668	0.457	0.019	1.44439e-46	5	BCAM
DOCK5	4.73414e-48	0.350549	0.283	0.004	1.73274e-43	5	DOCK5
GJA1	4.39861e-47	0.708548	0.413	0.017	1.60993e-42	5	GJA1
AC006058.3	2.77283e-46	0.430769	0.478	0.025	1.01488e-41	5	AC006058.3
PAPPA2.4	2.58487e-44	2.48777	0.739	0.094	9.46087e-40	5	PAPPA2
NTNG2	3.23005e-44	0.401606	0.435	0.021	1.18223e-39	5	NTNG2
MAP7D2	1.01683e-43	1.44223	0.609	0.053	3.72168e-39	5	MAP7D2
PRUNE2	1.05557e-43	1.74497	0.848	0.115	3.86348e-39	5	PRUNE2
NRP1	1.41655e-43	1.24458	0.739	0.082	5.18472e-39	5	NRP1
STC1.3	1.6035e-43	1.65387	0.783	0.1	5.86898e-39	5	STC1
TPPP3	2.77014e-43	0.434373	0.37	0.014	1.0139e-38	5	TPPP3
PHLDA2	5.97505e-43	0.748185	0.609	0.051	2.18693e-38	5	PHLDA2
AC011287.1	4.60998e-42	0.456445	0.239	0.003	1.6873e-37	5	AC011287.1
TP53I3	6.00461e-42	0.669565	0.457	0.027	2.19775e-37	5	TP53I3
PDLIM1.3	1.847e-41	1.28031	0.804	0.108	6.76022e-37	5	PDLIM1
MTUS1	2.09212e-41	0.344555	0.37	0.015	7.65737e-37	5	MTUS1
TUBB6	5.35363e-41	0.54939	0.565	0.046	1.95948e-36	5	TUBB6
RNF125	5.88416e-41	0.453644	0.457	0.027	2.15366e-36	5	RNF125
SHC1	7.51482e-41	0.667557	0.63	0.06	2.7505e-36	5	SHC1
ANXA6	1.23715e-39	0.880429	0.717	0.082	4.5281e-35	5	ANXA6
DRD2	3.02874e-39	0.433624	0.478	0.032	1.10855e-34	5	DRD2
TPD52.1	3.14514e-39	1.36908	0.804	0.119	1.15115e-34	5	TPD52
C8orf34	5.32274e-39	0.755792	0.413	0.023	1.94817e-34	5	C8orf34
PLAAT3	2.07293e-38	0.675709	0.522	0.041	7.58712e-34	5	PLAAT3
CBFB.1	2.64888e-38	1.20993	0.717	0.092	9.69515e-34	5	CBFB
PRKG1.2	8.35828e-38	1.22235	0.848	0.139	3.05921e-33	5	PRKG1
S100A13.3	2.14445e-37	1.67063	0.717	0.103	7.84891e-33	5	S100A13
NGFR	2.17729e-37	1.01038	0.739	0.096	7.96911e-33	5	NGFR
CLDN6	2.25381e-36	0.319023	0.239	0.005	8.24917e-32	5	CLDN6
NELL1	4.24481e-36	0.261088	0.196	0.002	1.55364e-31	5	NELL1
ITGA2	5.60777e-36	0.450235	0.261	0.007	2.0525e-31	5	ITGA2
LINC02790	5.18644e-35	0.343108	0.152	0	1.89829e-30	5	LINC02790
DHRS2	7.0593e-35	0.371988	0.5	0.041	2.58378e-30	5	DHRS2
GAL	7.39398e-35	1.10197	0.5	0.044	2.70627e-30	5	GAL
SST.2	2.58529e-34	3.63579	0.587	0.068	9.46243e-30	5	SST
P2RX3.2	1.47226e-33	1.64683	0.804	0.154	5.3886e-29	5	P2RX3
MSN.1	3.70751e-33	0.827394	0.609	0.074	1.35698e-28	5	MSN
RASGRP2	5.23898e-33	0.386121	0.478	0.04	1.91752e-28	5	RASGRP2
PMFBP1	5.69207e-33	0.738108	0.196	0.003	2.08336e-28	5	PMFBP1
C2orf88	9.0663e-33	0.334633	0.283	0.011	3.31836e-28	5	C2orf88
LRRN1.1	1.02238e-32	0.806242	0.674	0.089	3.74202e-28	5	LRRN1
GPRC5C	2.87254e-32	0.309024	0.304	0.014	1.05138e-27	5	GPRC5C
EDNRA	4.35175e-32	0.346488	0.37	0.023	1.59278e-27	5	EDNRA
CACHD1	5.39321e-32	0.506243	0.674	0.083	1.97397e-27	5	CACHD1
GAS2L3	1.21341e-31	0.374168	0.478	0.042	4.44119e-27	5	GAS2L3
CLIC1.3	1.71498e-31	1.51091	0.87	0.197	6.27699e-27	5	CLIC1
CORO2A	1.7905e-31	0.374111	0.522	0.051	6.55341e-27	5	CORO2A
SNX7	2.57048e-31	0.678981	0.391	0.028	9.40822e-27	5	SNX7
GAREM2	3.3454e-31	0.262322	0.435	0.034	1.22445e-26	5	GAREM2
TMEM159	3.82151e-31	0.564848	0.522	0.052	1.39871e-26	5	TMEM159
PRKCE	4.42643e-31	0.83589	0.717	0.105	1.62012e-26	5	PRKCE
GALNT17	5.91683e-31	0.359706	0.5	0.047	2.16562e-26	5	GALNT17
SEL1L3	9.04693e-31	0.250857	0.304	0.015	3.31127e-26	5	SEL1L3
PRKAG2-AS1	9.56837e-31	0.28761	0.391	0.028	3.50212e-26	5	PRKAG2-AS1
S100A11.4	1.18893e-30	2.13748	0.674	0.116	4.35161e-26	5	S100A11
PLXNA4.2	1.44707e-30	1.51775	0.848	0.19	5.29642e-26	5	PLXNA4
HMX1	2.06212e-30	0.370701	0.522	0.053	7.54757e-26	5	HMX1
ESYT1	1.12474e-29	0.287128	0.5	0.049	4.11664e-25	5	ESYT1
UCP2	1.15046e-29	0.256213	0.348	0.022	4.21082e-25	5	UCP2
MAFA-AS1	7.89893e-29	0.448563	0.304	0.017	2.89109e-24	5	MAFA-AS1
MYO1E	9.13338e-29	0.336582	0.283	0.014	3.34291e-24	5	MYO1E
LHFPL6	1.31498e-28	0.700146	0.543	0.063	4.81296e-24	5	LHFPL6
GAREM1	1.38006e-28	0.631836	0.565	0.07	5.05114e-24	5	GAREM1
CYP3A5	1.44016e-28	0.633783	0.522	0.058	5.27112e-24	5	CYP3A5
LINC01572	1.59938e-28	0.284144	0.304	0.017	5.85389e-24	5	LINC01572
CCND2.1	1.66597e-28	1.22188	0.783	0.153	6.09762e-24	5	CCND2
KCTD16.1	3.58523e-28	0.959187	0.674	0.109	1.31223e-23	5	KCTD16
CLMP	4.38069e-28	1.34106	0.435	0.044	1.60338e-23	5	CLMP
UNC5B	6.95918e-28	0.48264	0.413	0.037	2.54713e-23	5	UNC5B
CASZ1	9.21462e-28	0.577073	0.435	0.041	3.37264e-23	5	CASZ1
ARPC1B	1.12517e-27	0.277847	0.457	0.044	4.11823e-23	5	ARPC1B
DNAJC22	1.37501e-27	0.459735	0.304	0.018	5.03268e-23	5	DNAJC22
WIPF3	1.43217e-27	0.292408	0.435	0.04	5.2419e-23	5	WIPF3
OGFRL1	1.60128e-27	0.808415	0.761	0.13	5.86083e-23	5	OGFRL1
NIPAL3	1.7206e-27	0.288069	0.587	0.072	6.29756e-23	5	NIPAL3
PHACTR2	2.89936e-27	0.80254	0.522	0.064	1.0612e-22	5	PHACTR2
TNFRSF9	1.48179e-26	0.273017	0.304	0.019	5.42349e-22	5	TNFRSF9
NEFM.3	1.63517e-26	2.14694	1	0.954	5.98487e-22	5	NEFM
AC016044.1	2.64997e-26	0.545034	0.37	0.031	9.69916e-22	5	AC016044.1
CRTAC1.2	4.26827e-26	0.800324	0.63	0.098	1.56223e-21	5	CRTAC1
AC109466.1	5.93804e-26	0.57695	0.391	0.035	2.17338e-21	5	AC109466.1
CHRM2.2	6.74454e-26	0.734776	0.652	0.101	2.46857e-21	5	CHRM2
ALCAM.2	2.05139e-25	1.41357	0.87	0.232	7.50829e-21	5	ALCAM
ASF1A	2.09198e-25	1.15811	0.783	0.154	7.65686e-21	5	ASF1A
RAPGEF4	3.77348e-25	0.305219	0.457	0.049	1.38113e-20	5	RAPGEF4
TAGLN2	5.29082e-25	0.459008	0.391	0.037	1.93649e-20	5	TAGLN2
MAF	5.80121e-25	0.533492	0.5	0.061	2.1233e-20	5	MAF
TLE1	5.97453e-25	0.524237	0.587	0.083	2.18674e-20	5	TLE1
SNCG.3	6.43683e-25	2.27152	1	0.595	2.35594e-20	5	SNCG
RAI14	1.37553e-24	0.843811	0.652	0.113	5.03457e-20	5	RAI14
TSPAN14	2.56483e-24	0.700322	0.696	0.127	9.38755e-20	5	TSPAN14
SPRY2	3.92295e-24	0.282089	0.478	0.056	1.43584e-19	5	SPRY2
VASP	4.25818e-24	0.515562	0.5	0.061	1.55854e-19	5	VASP
NPTX2.2	7.25643e-24	0.623685	0.587	0.088	2.65593e-19	5	NPTX2
STX2	8.79026e-24	0.569839	0.717	0.129	3.21732e-19	5	STX2
KRT8	9.74944e-24	0.593593	0.457	0.055	3.56839e-19	5	KRT8
NRN1	9.8533e-24	0.45197	0.283	0.019	3.60641e-19	5	NRN1
IFI27L2.1	1.33933e-23	1.01764	0.717	0.154	4.9021e-19	5	IFI27L2
2023-03-11	2.21343e-23	0.491611	0.522	0.071	8.10137e-19	5	2023-03-11
RHOC.2	3.05532e-23	0.980549	0.717	0.153	1.11828e-18	5	RHOC
IL6ST.1	4.1232e-23	0.981722	0.783	0.187	1.50913e-18	5	IL6ST
MALAT1.2	9.17432e-23	-1.69458	1	0.997	3.35789e-18	5	MALAT1
NOVA1.3	1.33691e-22	-2.89479	0.696	0.93	4.89323e-18	5	NOVA1
NEFH	1.81811e-22	0.815201	0.435	0.053	6.65447e-18	5	NEFH
TMOD1	2.07192e-22	0.342816	0.435	0.051	7.58344e-18	5	TMOD1
RPS6KA3.3	2.72776e-22	1.3396	0.804	0.215	9.98388e-18	5	RPS6KA3
ONECUT1.3	2.76972e-22	1.09026	0.761	0.169	1.01375e-17	5	ONECUT1
STAC.1	3.06659e-22	0.556767	0.478	0.065	1.1224e-17	5	STAC
THOC5	3.30834e-22	0.520426	0.609	0.098	1.21089e-17	5	THOC5
UTS2.3	3.69289e-22	1.76178	0.761	0.17	1.35163e-17	5	UTS2
UHMK1	4.96239e-22	0.955162	0.717	0.148	1.81629e-17	5	UHMK1
C7.1	5.47372e-22	0.338119	0.391	0.042	2.00344e-17	5	C7
RSPH14	8.1422e-22	0.381748	0.37	0.038	2.98013e-17	5	RSPH14
SDCBP	9.05604e-22	0.603673	0.696	0.127	3.3146e-17	5	SDCBP
POU4F1.3	1.30075e-21	0.783406	0.696	0.14	4.76086e-17	5	POU4F1
TMEM229A	1.91652e-21	0.330327	0.326	0.03	7.01467e-17	5	TMEM229A
AC106881.1	2.41751e-21	0.519344	0.5	0.072	8.84835e-17	5	AC106881.1
SV2B	2.86842e-21	0.403226	0.478	0.065	1.04987e-16	5	SV2B
E2F3	3.66559e-21	0.640686	0.609	0.106	1.34164e-16	5	E2F3
RAB31.4	4.15197e-21	0.847701	0.63	0.126	1.51966e-16	5	RAB31
B3GAT2	4.19191e-21	0.854026	0.543	0.088	1.53428e-16	5	B3GAT2
CAMK2N1.4	6.34506e-21	-2.71849	0.109	0.842	2.32235e-16	5	CAMK2N1
RAB3D	8.37746e-21	0.312824	0.37	0.04	3.06624e-16	5	RAB3D
SPRED1	8.9277e-21	0.84548	0.674	0.137	3.26763e-16	5	SPRED1
GEMIN7	9.34075e-21	0.324486	0.543	0.084	3.41881e-16	5	GEMIN7
DGKH	9.90468e-21	0.343165	0.457	0.06	3.62521e-16	5	DGKH
NEFL.3	1.1198e-20	1.33727	1	0.992	4.09858e-16	5	NEFL
AC120193.1	1.90955e-20	0.332192	0.174	0.007	6.98915e-16	5	AC120193.1
COTL1.1	2.12599e-20	1.56191	0.891	0.378	7.78132e-16	5	COTL1
S100A10.3	2.90131e-20	2.26408	0.848	0.41	1.06191e-15	5	S100A10
MT3	3.1697e-20	0.322032	0.478	0.068	1.16014e-15	5	MT3
AHNAK2	4.01236e-20	0.713286	0.761	0.17	1.46857e-15	5	AHNAK2
MID1IP1	5.90655e-20	0.267071	0.391	0.047	2.16186e-15	5	MID1IP1
GPX3	6.00414e-20	0.540164	0.304	0.029	2.19757e-15	5	GPX3
MYH9	7.45397e-20	0.348248	0.565	0.094	2.72823e-15	5	MYH9
SCN7A	7.9937e-20	0.252437	0.283	0.024	2.92577e-15	5	SCN7A
PERP.1	9.24254e-20	0.795525	0.696	0.158	3.38286e-15	5	PERP
LARGE1	1.06303e-19	0.727541	0.761	0.181	3.8908e-15	5	LARGE1
CCDC85A	1.24462e-19	0.577669	0.457	0.064	4.55542e-15	5	CCDC85A
DYNLT3	1.82423e-19	0.779269	0.565	0.104	6.67685e-15	5	DYNLT3
LMO4.4	2.62806e-19	1.25142	0.739	0.207	9.61895e-15	5	LMO4
ZNF385D	3.26955e-19	0.412772	0.348	0.039	1.19669e-14	5	ZNF385D
SCN5A	4.893e-19	0.557195	0.217	0.014	1.79089e-14	5	SCN5A
CNST	4.97154e-19	0.782731	0.804	0.198	1.81963e-14	5	CNST
CHST8.2	5.33782e-19	0.619714	0.63	0.129	1.9537e-14	5	CHST8
ANKRD40	6.79289e-19	0.57429	0.391	0.049	2.48627e-14	5	ANKRD40
ADAM22.1	7.649e-19	0.589403	0.652	0.126	2.79961e-14	5	ADAM22
TOMM34	1.0703e-18	0.332323	0.413	0.055	3.91742e-14	5	TOMM34
HEY1	1.4842e-18	0.592587	0.565	0.108	5.43233e-14	5	HEY1
RHOQ	1.5641e-18	0.941797	0.826	0.253	5.72475e-14	5	RHOQ
MAML2.2	2.03347e-18	0.656739	0.674	0.143	7.44272e-14	5	MAML2
CORO2B	3.13629e-18	0.294236	0.522	0.087	1.14791e-13	5	CORO2B
FKBP1B.2	5.95656e-18	1.513	0.87	0.537	2.18016e-13	5	FKBP1B
C20orf27	7.89684e-18	0.543213	0.696	0.159	2.89032e-13	5	C20orf27
ETFA	1.05535e-17	0.831102	0.804	0.197	3.8627e-13	5	ETFA
H3F3A.4	1.18638e-17	-1.26122	0.87	0.958	4.34227e-13	5	H3F3A
NES.1	1.21025e-17	0.566134	0.457	0.075	4.42964e-13	5	NES
PTPN1	1.21402e-17	0.714369	0.826	0.225	4.44343e-13	5	PTPN1
FERMT2.1	1.85336e-17	0.534595	0.717	0.161	6.7835e-13	5	FERMT2
GLIPR2	1.8733e-17	0.384713	0.348	0.042	6.85646e-13	5	GLIPR2
ANXA5.3	3.71681e-17	0.857152	0.761	0.197	1.36039e-12	5	ANXA5
PITPNC1.1	5.22279e-17	0.763745	0.761	0.204	1.91159e-12	5	PITPNC1
SCN9A.2	6.18963e-17	0.912461	0.891	0.31	2.26547e-12	5	SCN9A
LARGE-AS1	7.57109e-17	0.425811	0.152	0.007	2.77109e-12	5	LARGE-AS1
CCNB1IP1	8.37838e-17	0.671203	0.674	0.155	3.06657e-12	5	CCNB1IP1
HEBP2.3	8.93776e-17	1.23022	0.891	0.391	3.27131e-12	5	HEBP2
SLC25A26	1.23155e-16	0.346604	0.5	0.086	4.5076e-12	5	SLC25A26
ZNF467	1.5427e-16	0.318564	0.217	0.017	5.64644e-12	5	ZNF467
AKAP12.2	2.26632e-16	1.11169	1	0.87	8.29495e-12	5	AKAP12
EPB41L3	2.45332e-16	0.989565	0.87	0.333	8.9794e-12	5	EPB41L3
DMTN	2.81779e-16	0.273484	0.565	0.108	1.03134e-11	5	DMTN
DYRK4	4.1754e-16	0.252064	0.348	0.047	1.52824e-11	5	DYRK4
RBP1.4	4.43409e-16	1.16119	0.891	0.32	1.62292e-11	5	RBP1
MTCL1	7.18829e-16	0.302405	0.413	0.065	2.63099e-11	5	MTCL1
BCL2L1	8.34659e-16	0.457294	0.63	0.142	3.05494e-11	5	BCL2L1
MAB21L2.1	9.25393e-16	0.608106	0.478	0.089	3.38703e-11	5	MAB21L2
CCNA1	9.48773e-16	0.259761	0.413	0.065	3.4726e-11	5	CCNA1
DOK4	9.53601e-16	0.357218	0.5	0.092	3.49028e-11	5	DOK4
LNPEP.1	1.12948e-15	0.460683	0.696	0.168	4.13399e-11	5	LNPEP
PM20D2	1.14857e-15	0.408666	0.37	0.053	4.20388e-11	5	PM20D2
REXO2.1	1.34684e-15	0.648936	0.783	0.215	4.92957e-11	5	REXO2
ZDHHC7	1.68192e-15	0.378374	0.304	0.037	6.15599e-11	5	ZDHHC7
AHCY	1.83152e-15	0.254366	0.63	0.134	6.70355e-11	5	AHCY
LYPLA2	1.98935e-15	0.308849	0.609	0.13	7.28124e-11	5	LYPLA2
TTLL7.1	2.03884e-15	1.00914	0.87	0.362	7.46235e-11	5	TTLL7
DHRS4-AS1	2.05497e-15	0.286321	0.522	0.1	7.52141e-11	5	DHRS4-AS1
SVIP	2.67013e-15	0.486032	0.522	0.105	9.77293e-11	5	SVIP
SULT4A1	2.91031e-15	0.369424	0.674	0.156	1.0652e-10	5	SULT4A1
PLK2.1	3.39383e-15	1.2643	0.848	0.304	1.24218e-10	5	PLK2
HID1	4.895e-15	0.371767	0.391	0.062	1.79162e-10	5	HID1
FRMD4A.1	4.89606e-15	1.37562	0.826	0.33	1.79201e-10	5	FRMD4A
MPST	4.93291e-15	0.284645	0.522	0.102	1.80549e-10	5	MPST
LGI2.3	6.007e-15	0.748996	0.674	0.17	2.19862e-10	5	LGI2
MCUB	6.44109e-15	0.359552	0.283	0.034	2.3575e-10	5	MCUB
STMN2.3	6.61493e-15	0.66556	1	0.995	2.42113e-10	5	STMN2
GNA13	6.73655e-15	0.304353	0.609	0.132	2.46565e-10	5	GNA13
TNR	7.37758e-15	0.646477	0.565	0.127	2.70027e-10	5	TNR
HSD17B11	7.85629e-15	0.302448	0.239	0.024	2.87548e-10	5	HSD17B11
RNASEH1-AS1.1	8.85688e-15	0.28703	0.652	0.149	3.24171e-10	5	RNASEH1-AS1
SERP2	9.31029e-15	0.33095	0.348	0.052	3.40766e-10	5	SERP2
BCL2L13	9.61763e-15	0.485626	0.457	0.083	3.52015e-10	5	BCL2L13
AC020915.2	9.83652e-15	0.254117	0.261	0.029	3.60026e-10	5	AC020915.2
CD36	1.08177e-14	0.304598	0.196	0.016	3.95939e-10	5	CD36
SNHG29.3	1.18297e-14	1.11301	0.957	0.862	4.3298e-10	5	SNHG29
APP.1	1.32726e-14	-1.512	0.935	0.927	4.85791e-10	5	APP
JUP	1.35673e-14	0.338228	0.609	0.141	4.96575e-10	5	JUP
GFRA2.1	1.77168e-14	0.79505	0.565	0.126	6.48452e-10	5	GFRA2
DHCR24	2.18343e-14	0.78792	0.804	0.273	7.99156e-10	5	DHCR24
GPATCH4	2.54613e-14	0.323192	0.587	0.127	9.3191e-10	5	GPATCH4
CREB5.1	3.40232e-14	0.326745	0.37	0.059	1.24528e-09	5	CREB5
MIR137HG.1	3.84508e-14	0.562841	0.696	0.181	1.40734e-09	5	MIR137HG
TRIM67.1	4.14093e-14	0.422148	0.63	0.153	1.51562e-09	5	TRIM67
ATP6V0E1.2	4.36622e-14	0.88692	0.826	0.281	1.59808e-09	5	ATP6V0E1
SLC7A5	4.40295e-14	0.262534	0.457	0.085	1.61152e-09	5	SLC7A5
OTUD1	5.2783e-14	0.353434	0.217	0.021	1.93191e-09	5	OTUD1
BCAP29	5.29321e-14	0.474474	0.696	0.18	1.93737e-09	5	BCAP29
VIM.3	5.77222e-14	0.937629	1	0.504	2.11269e-09	5	VIM
RSU1	6.00034e-14	0.339069	0.565	0.124	2.19618e-09	5	RSU1
TRAPPC6A	6.33443e-14	0.274055	0.391	0.066	2.31847e-09	5	TRAPPC6A
TMEM176B	6.80126e-14	0.491922	0.239	0.027	2.48933e-09	5	TMEM176B
TPD52L2	6.86806e-14	0.376007	0.609	0.14	2.51378e-09	5	TPD52L2
LINC00467	7.21809e-14	0.474445	0.37	0.06	2.64189e-09	5	LINC00467
NTRK2.2	7.31831e-14	1.06485	0.804	0.303	2.67858e-09	5	NTRK2
HLA-C.1	7.61225e-14	0.44287	0.435	0.084	2.78616e-09	5	HLA-C
SLC8A1.4	8.89182e-14	-1.95282	0.13	0.679	3.2545e-09	5	SLC8A1
ANO5	1.0304e-13	0.385792	0.522	0.112	3.77137e-09	5	ANO5
UNC5C	1.14582e-13	0.687468	0.435	0.084	4.19381e-09	5	UNC5C
HMGN2.2	1.1703e-13	-1.69896	0.609	0.806	4.2834e-09	5	HMGN2
PRADC1	1.34267e-13	0.326259	0.457	0.09	4.91432e-09	5	PRADC1
SEC22B	2.06011e-13	0.315838	0.652	0.162	7.54022e-09	5	SEC22B
SNHG14.3	2.0732e-13	-1.14215	0.935	0.971	7.58813e-09	5	SNHG14
NRG1.3	2.2806e-13	0.507582	0.696	0.196	8.34723e-09	5	NRG1
SIAH2	2.35318e-13	0.268361	0.413	0.075	8.61289e-09	5	SIAH2
2023-03-04	2.41678e-13	0.406058	0.478	0.1	8.84566e-09	5	2023-03-04
IVD.1	2.55287e-13	0.478397	0.674	0.168	9.34375e-09	5	IVD
CEP85L	4.00234e-13	0.541736	0.652	0.178	1.4649e-08	5	CEP85L
TIMP1.4	4.03233e-13	0.653216	0.674	0.19	1.47587e-08	5	TIMP1
VIPAS39	4.12116e-13	0.266402	0.37	0.063	1.50839e-08	5	VIPAS39
NUDT4	5.30645e-13	0.279553	0.522	0.115	1.94222e-08	5	NUDT4
FRMD3	5.49783e-13	0.422678	0.696	0.194	2.01226e-08	5	FRMD3
CEP85	5.75457e-13	0.256654	0.217	0.023	2.10623e-08	5	CEP85
MAP3K1	5.81133e-13	0.551391	0.304	0.044	2.127e-08	5	MAP3K1
SHC4	5.85178e-13	0.363734	0.587	0.14	2.14181e-08	5	SHC4
AFF1	6.48061e-13	0.621928	0.304	0.046	2.37197e-08	5	AFF1
CLSTN2	7.97206e-13	0.482247	0.63	0.17	2.91785e-08	5	CLSTN2
PDE4DIP	8.6636e-13	1.04288	0.87	0.442	3.17097e-08	5	PDE4DIP
KMT5A	9.12114e-13	0.479292	0.717	0.2	3.33843e-08	5	KMT5A
DACH1.2	9.17143e-13	0.659915	0.652	0.19	3.35684e-08	5	DACH1
TMEM97	9.21791e-13	0.746231	0.717	0.235	3.37385e-08	5	TMEM97
GNG3.4	9.94038e-13	1.17777	0.891	0.583	3.63828e-08	5	GNG3
GNG5.5	1.00641e-12	0.910396	0.848	0.337	3.68356e-08	5	GNG5
NREP.2	1.05681e-12	-1.45321	0.739	0.873	3.86802e-08	5	NREP
PIP4P1	1.07126e-12	0.293365	0.565	0.135	3.9209e-08	5	PIP4P1
RPS6KA6	1.18933e-12	0.296811	0.5	0.109	4.35305e-08	5	RPS6KA6
SH3BGRL3.1	1.32431e-12	0.967641	0.935	0.696	4.84711e-08	5	SH3BGRL3
PLIN3.1	1.43993e-12	0.352417	0.37	0.066	5.27028e-08	5	PLIN3
CPNE3.3	1.49663e-12	0.458701	0.717	0.201	5.47782e-08	5	CPNE3
PLCL1	1.52246e-12	0.520043	0.435	0.089	5.57235e-08	5	PLCL1
CALB2	1.55801e-12	0.930891	0.696	0.232	5.70248e-08	5	CALB2
SFXN3	1.63917e-12	0.393008	0.674	0.176	5.99954e-08	5	SFXN3
SENP3	1.65721e-12	0.250925	0.239	0.029	6.06554e-08	5	SENP3
VARS	1.81914e-12	0.642169	0.413	0.082	6.65822e-08	5	VARS
PRR14L	2.27844e-12	0.698284	0.826	0.265	8.33931e-08	5	PRR14L
FUCA2	2.2885e-12	0.252825	0.348	0.06	8.37616e-08	5	FUCA2
CHRM3	2.60411e-12	0.350939	0.457	0.098	9.53129e-08	5	CHRM3
LIMS1.1	2.68147e-12	0.423682	0.674	0.187	9.81443e-08	5	LIMS1
PEG10.2	2.74888e-12	-1.21873	0.87	0.969	1.00612e-07	5	PEG10
RPS18.3	3.12612e-12	0.790719	1	0.965	1.14419e-07	5	RPS18
GCLM	3.24507e-12	0.267889	0.478	0.104	1.18773e-07	5	GCLM
CHMP1A	3.29282e-12	0.268556	0.565	0.136	1.20521e-07	5	CHMP1A
RIMS3	3.45847e-12	0.350703	0.652	0.178	1.26583e-07	5	RIMS3
RPL17.3	3.8911e-12	0.868023	0.978	0.943	1.42418e-07	5	RPL17
ANGPT2	3.95128e-12	0.265235	0.326	0.054	1.44621e-07	5	ANGPT2
HSPA12A	4.28939e-12	0.567917	0.783	0.262	1.56996e-07	5	HSPA12A
ACSL1	4.45754e-12	0.272226	0.435	0.087	1.63151e-07	5	ACSL1
CSRP2.1	4.54975e-12	-2.06102	0.348	0.734	1.66525e-07	5	CSRP2
DTNA.1	4.69533e-12	0.619939	0.761	0.226	1.71854e-07	5	DTNA
GATAD2A	4.76436e-12	0.268959	0.652	0.168	1.7438e-07	5	GATAD2A
NME2.3	5.32427e-12	1.06058	0.891	0.785	1.94874e-07	5	NME2
CCDC32	5.41425e-12	0.46414	0.63	0.161	1.98167e-07	5	CCDC32
HMGB1	6.32608e-12	-0.835744	0.913	0.959	2.31541e-07	5	HMGB1
RTN2	6.95378e-12	0.542254	0.739	0.222	2.54515e-07	5	RTN2
DHCR7.1	7.73101e-12	0.505083	0.63	0.173	2.82963e-07	5	DHCR7
SPTBN2	8.47132e-12	0.320107	0.587	0.148	3.10059e-07	5	SPTBN2
RPL32.3	9.00535e-12	0.62033	1	0.968	3.29605e-07	5	RPL32
PCDH9.2	9.76835e-12	-1.87559	0.587	0.796	3.57531e-07	5	PCDH9
SPRY4	1.0022e-11	0.257523	0.391	0.076	3.66814e-07	5	SPRY4
EZR.3	1.47536e-11	0.340883	0.63	0.173	5.39996e-07	5	EZR
TES.2	1.52409e-11	0.529254	0.652	0.189	5.57833e-07	5	TES
MORF4L1.2	1.8987e-11	-0.995569	0.87	0.913	6.94943e-07	5	MORF4L1
DPH2	1.94247e-11	0.278591	0.174	0.017	7.10963e-07	5	DPH2
UBASH3B	2.30436e-11	0.539733	0.5	0.124	8.43417e-07	5	UBASH3B
ETS1	2.30935e-11	0.766342	0.109	0.006	8.45247e-07	5	ETS1
FAM162A	2.59794e-11	0.386164	0.739	0.217	9.50872e-07	5	FAM162A
DPP8	2.73508e-11	0.519696	0.609	0.165	1.00107e-06	5	DPP8
BAMBI	2.77281e-11	0.537291	0.348	0.068	1.01488e-06	5	BAMBI
ATP1B1.3	2.87123e-11	-1.25581	0.826	0.914	1.0509e-06	5	ATP1B1
DECR1	2.90992e-11	0.337433	0.304	0.051	1.06506e-06	5	DECR1
APOL2	2.93238e-11	0.300465	0.217	0.027	1.07328e-06	5	APOL2
DDT.1	3.48477e-11	0.822385	0.848	0.456	1.27546e-06	5	DDT
PCSK2.2	3.58648e-11	0.385032	0.457	0.105	1.31269e-06	5	PCSK2
LRRC57	3.64017e-11	0.390968	0.457	0.104	1.33234e-06	5	LRRC57
CDC42SE1	4.05107e-11	0.262494	0.543	0.136	1.48273e-06	5	CDC42SE1
MSRB2.1	4.29881e-11	0.91079	0.783	0.327	1.57341e-06	5	MSRB2
DUBR	4.50198e-11	0.302746	0.717	0.21	1.64777e-06	5	DUBR
TLN1.1	4.53118e-11	0.487613	0.435	0.098	1.65846e-06	5	TLN1
POU2F2.2	4.82388e-11	-1.93229	0.261	0.664	1.76559e-06	5	POU2F2
SNHG16.3	4.8448e-11	0.538824	0.739	0.256	1.77325e-06	5	SNHG16
PCDH18	5.76242e-11	0.373179	0.174	0.018	2.1091e-06	5	PCDH18
TMEM60	5.94843e-11	0.268102	0.587	0.154	2.17719e-06	5	TMEM60
ZFHX4	6.37723e-11	-1.68632	0.196	0.648	2.33413e-06	5	ZFHX4
AVEN	6.83683e-11	0.263645	0.5	0.123	2.50235e-06	5	AVEN
ASCC3	6.86164e-11	0.256006	0.652	0.181	2.51143e-06	5	ASCC3
HIST1H2AC	6.89149e-11	0.253995	0.304	0.052	2.52235e-06	5	HIST1H2AC
CRABP1.3	7.00665e-11	-2.18408	0.391	0.8	2.56451e-06	5	CRABP1
AKAP1	7.20159e-11	0.261891	0.565	0.148	2.63586e-06	5	AKAP1
TMEM163.2	7.21226e-11	0.264076	0.587	0.152	2.63976e-06	5	TMEM163
PCYT1A	7.31432e-11	0.278102	0.391	0.084	2.67711e-06	5	PCYT1A
CHCHD10.3	8.1676e-11	0.670306	0.674	0.223	2.98942e-06	5	CHCHD10
SMAD1	8.45054e-11	0.536002	0.783	0.259	3.09298e-06	5	SMAD1
GNG10	8.62042e-11	0.537694	0.739	0.24	3.15516e-06	5	GNG10
ATP2B4.4	8.72667e-11	0.595357	0.696	0.241	3.19405e-06	5	ATP2B4
MDK.4	8.78023e-11	0.906857	0.935	0.515	3.21365e-06	5	MDK
EAF1	9.29052e-11	0.328735	0.413	0.09	3.40042e-06	5	EAF1
MAP1LC3A.3	9.86422e-11	0.638067	0.717	0.24	3.6104e-06	5	MAP1LC3A
KIF1BP.1	1.03229e-10	0.325435	0.717	0.216	3.77828e-06	5	KIF1BP
TAGLN3	1.19526e-10	0.871697	0.891	0.551	4.37478e-06	5	TAGLN3
WARS.3	1.19944e-10	0.549393	0.783	0.254	4.39006e-06	5	WARS
JPH3	1.27298e-10	0.386582	0.609	0.169	4.65924e-06	5	JPH3
CASC15	1.36756e-10	0.286643	0.217	0.029	5.00541e-06	5	CASC15
PARN	1.38406e-10	0.461629	0.435	0.1	5.0658e-06	5	PARN
RPL8.3	1.51425e-10	0.639866	0.957	0.95	5.5423e-06	5	RPL8
MAP1A.1	1.51635e-10	0.837605	0.891	0.629	5.55e-06	5	MAP1A
DAPK1	1.5314e-10	0.312462	0.609	0.166	5.60507e-06	5	DAPK1
TMEM256.1	1.57479e-10	0.354489	0.565	0.149	5.7639e-06	5	TMEM256
RPS2.3	1.67756e-10	0.702795	0.978	0.978	6.14005e-06	5	RPS2
APH1B	1.7974e-10	0.48514	0.239	0.036	6.57866e-06	5	APH1B
CAST	1.81457e-10	0.702162	0.848	0.347	6.64152e-06	5	CAST
DKK1.1	1.88541e-10	0.449297	0.217	0.03	6.90077e-06	5	DKK1
SYBU.2	2.09671e-10	0.385555	0.522	0.135	7.67416e-06	5	SYBU
RHOU.2	2.22193e-10	0.349491	0.674	0.205	8.13248e-06	5	RHOU
PDP1	2.24709e-10	0.324062	0.696	0.21	8.22459e-06	5	PDP1
CAPNS1.1	2.37813e-10	0.397404	0.783	0.262	8.70421e-06	5	CAPNS1
ATG9A	2.45963e-10	0.35409	0.348	0.07	9.00248e-06	5	ATG9A
ST8SIA1	2.46684e-10	0.498397	0.543	0.164	9.02886e-06	5	ST8SIA1
CTNNA1.2	2.55654e-10	0.588853	0.761	0.254	9.35719e-06	5	CTNNA1
FGF13.2	2.5862e-10	0.749902	0.804	0.328	9.46576e-06	5	FGF13
ZBTB33	2.79581e-10	0.275636	0.348	0.071	1.02329e-05	5	ZBTB33
OSBPL10	3.24608e-10	0.363148	0.37	0.08	1.1881e-05	5	OSBPL10
BEX5.3	3.27353e-10	0.807654	0.87	0.438	1.19815e-05	5	BEX5
DNAJC30	3.29205e-10	0.28348	0.565	0.15	1.20492e-05	5	DNAJC30
RCAN2.3	3.35566e-10	0.786372	0.848	0.351	1.2282e-05	5	RCAN2
RPL7A.3	3.51115e-10	0.756747	0.978	0.951	1.28512e-05	5	RPL7A
MOSPD2	3.8048e-10	0.275343	0.413	0.093	1.3926e-05	5	MOSPD2
DBNL	3.89739e-10	0.266966	0.63	0.183	1.42649e-05	5	DBNL
TRPC1	4.15944e-10	0.527324	0.326	0.065	1.5224e-05	5	TRPC1
HIST3H2A.1	4.30801e-10	0.485055	0.609	0.175	1.57677e-05	5	HIST3H2A
NCOA7.1	4.46156e-10	0.677265	0.804	0.36	1.63298e-05	5	NCOA7
RPL36A.3	4.51219e-10	0.758192	0.957	0.766	1.65151e-05	5	RPL36A
ADPGK	5.69656e-10	0.478296	0.37	0.081	2.085e-05	5	ADPGK
GNAS.2	5.75155e-10	-0.743527	0.978	0.982	2.10512e-05	5	GNAS
DDI2	5.86907e-10	0.31243	0.413	0.096	2.14814e-05	5	DDI2
FST	6.0898e-10	0.456737	0.239	0.038	2.22893e-05	5	FST
CXADR.1	6.34105e-10	-1.17762	0.761	0.841	2.32089e-05	5	CXADR
SLFN5.2	6.59962e-10	0.681611	0.522	0.147	2.41553e-05	5	SLFN5
YKT6	6.9715e-10	0.312451	0.63	0.185	2.55164e-05	5	YKT6
CNTN5.3	7.13282e-10	0.721088	0.5	0.146	2.61068e-05	5	CNTN5
VPS25	7.23294e-10	0.334503	0.696	0.208	2.64733e-05	5	VPS25
RBMS1.1	8.91269e-10	0.510313	0.739	0.269	3.26213e-05	5	RBMS1
SORBS1	9.04828e-10	0.407818	0.478	0.121	3.31176e-05	5	SORBS1
PTRHD1	9.84045e-10	0.421227	0.543	0.155	3.6017e-05	5	PTRHD1
SMIM12.1	1.0059e-09	0.438271	0.63	0.198	3.68169e-05	5	SMIM12
TIGAR	1.07103e-09	0.386919	0.457	0.112	3.92009e-05	5	TIGAR
PGRMC1.1	1.07618e-09	-1.03469	0.848	0.873	3.93893e-05	5	PGRMC1
ARMH3	1.21646e-09	0.343336	0.326	0.067	4.45238e-05	5	ARMH3
NMNAT1	1.39123e-09	0.300708	0.239	0.039	5.09203e-05	5	NMNAT1
RPL26.3	1.44118e-09	0.633016	1	0.951	5.27485e-05	5	RPL26
RPL14.2	1.45825e-09	0.582303	0.957	0.926	5.33734e-05	5	RPL14
ZNF33B	1.47496e-09	0.417014	0.587	0.176	5.39849e-05	5	ZNF33B
ZBTB1	1.49694e-09	0.385466	0.457	0.116	5.47896e-05	5	ZBTB1
RMDN1	1.52878e-09	0.2694	0.5	0.136	5.59548e-05	5	RMDN1
RIMKLA	1.66246e-09	0.25149	0.522	0.144	6.08478e-05	5	RIMKLA
RPL41.3	1.66249e-09	0.609833	1	0.951	6.08486e-05	5	RPL41
PKIB.2	1.78688e-09	0.501244	0.587	0.185	6.54016e-05	5	PKIB
ACO1	1.83615e-09	0.3589	0.522	0.144	6.72051e-05	5	ACO1
YWHAH.1	1.92287e-09	0.653111	0.978	0.874	7.03789e-05	5	YWHAH
DDHD1	1.93411e-09	0.423446	0.717	0.236	7.07902e-05	5	DDHD1
ELOVL5	1.96417e-09	0.338012	0.587	0.17	7.18906e-05	5	ELOVL5
MARCKS.3	2.02372e-09	-0.86398	0.957	0.944	7.40703e-05	5	MARCKS
ZNF860	2.04651e-09	0.351914	0.13	0.012	7.49041e-05	5	ZNF860
CAPN2	2.1132e-09	0.359112	0.587	0.177	7.73454e-05	5	CAPN2
NRIP3	2.13646e-09	0.470855	0.696	0.245	7.81965e-05	5	NRIP3
MAGEE1	2.2228e-09	0.258317	0.587	0.176	8.13567e-05	5	MAGEE1
RPL13.3	2.22564e-09	0.646328	1	0.969	8.14606e-05	5	RPL13
EVI5	2.2967e-09	0.557954	0.609	0.19	8.40615e-05	5	EVI5
IGF2R	2.31426e-09	0.533283	0.652	0.205	8.47041e-05	5	IGF2R
MYL6.1	2.43092e-09	0.680002	0.978	0.894	8.89741e-05	5	MYL6
AK2	2.47398e-09	0.295276	0.391	0.092	9.05501e-05	5	AK2
ACADM.1	2.51352e-09	0.514209	0.717	0.243	9.19972e-05	5	ACADM
ME1	2.62637e-09	0.450816	0.152	0.017	9.61278e-05	5	ME1
DYNC1I1.2	2.77567e-09	0.493281	0.63	0.202	0.000101592	5	DYNC1I1
FKBP1A.1	3.05146e-09	0.723228	0.891	0.474	0.000111687	5	FKBP1A
C19orf12.1	3.35928e-09	0.415884	0.63	0.192	0.000122953	5	C19orf12
PGPEP1	3.39975e-09	0.282979	0.326	0.071	0.000124434	5	PGPEP1
H3F3B.4	3.61056e-09	-1.02687	0.891	0.907	0.00013215	5	H3F3B
PFN1.1	3.82016e-09	0.905474	0.891	0.649	0.000139822	5	PFN1
DANCR	4.48251e-09	0.501288	0.761	0.291	0.000164064	5	DANCR
CCM2	4.53898e-09	0.343805	0.457	0.12	0.000166131	5	CCM2
SNAPC4	4.78797e-09	0.326623	0.261	0.048	0.000175244	5	SNAPC4
ANO6	4.83769e-09	0.323933	0.283	0.055	0.000177064	5	ANO6
SEPHS1	5.34801e-09	0.313379	0.478	0.129	0.000195742	5	SEPHS1
TMEM64	5.76571e-09	0.337007	0.239	0.042	0.000211031	5	TMEM64
SPTBN1.2	5.84423e-09	0.765767	1	0.855	0.000213905	5	SPTBN1
SOCS4.1	5.86901e-09	0.373153	0.739	0.253	0.000214812	5	SOCS4
HOXC6.2	6.41348e-09	-1.66867	0.435	0.659	0.00023474	5	HOXC6
ANKRD12.1	6.96163e-09	-1.0907	0.804	0.814	0.000254803	5	ANKRD12
DCTPP1.1	7.32994e-09	0.261999	0.717	0.24	0.000268283	5	DCTPP1
TTC3.1	7.37122e-09	-0.705819	0.935	0.97	0.000269794	5	TTC3
MAPKAPK2	7.49341e-09	0.400215	0.261	0.049	0.000274266	5	MAPKAPK2
GRIN2B.2	9.1849e-09	-1.36612	0.043	0.495	0.000336177	5	GRIN2B
POLR2C	9.91653e-09	0.316658	0.565	0.168	0.000362955	5	POLR2C
DBI.3	1.03243e-08	0.708885	0.826	0.494	0.000377879	5	DBI
PTMA.2	1.05877e-08	-0.571418	1	0.979	0.000387519	5	PTMA
RPL19.3	1.08514e-08	0.534768	0.978	0.939	0.000397173	5	RPL19
PAK3.2	1.10175e-08	-1.18268	0.761	0.849	0.00040325	5	PAK3
ZNF480	1.12324e-08	0.352523	0.326	0.071	0.000411116	5	ZNF480
ASAP1	1.12344e-08	0.577081	0.804	0.343	0.000411191	5	ASAP1
RPS4X.3	1.21541e-08	0.647173	0.978	0.968	0.000444853	5	RPS4X
CLPTM1L	1.24118e-08	0.330953	0.696	0.23	0.000454284	5	CLPTM1L
MRPS12.1	1.27145e-08	0.387687	0.761	0.275	0.000465362	5	MRPS12
APLP2	1.32316e-08	-0.933537	0.87	0.888	0.000484291	5	APLP2
RAMAC	1.38771e-08	0.320117	0.37	0.088	0.000507917	5	RAMAC
TAFA5	1.4283e-08	0.310648	0.674	0.233	0.000522773	5	TAFA5
ZNF606	1.53699e-08	0.532577	0.37	0.091	0.000562552	5	ZNF606
SMIM20	1.65387e-08	0.26445	0.457	0.123	0.000605332	5	SMIM20
AKAP6.1	1.70601e-08	0.876643	0.87	0.406	0.000624418	5	AKAP6
MAP4K3	1.72501e-08	0.390372	0.652	0.215	0.00063137	5	MAP4K3
CTNNB1.1	1.79382e-08	0.48534	0.565	0.178	0.000656554	5	CTNNB1
CYB5A	1.80573e-08	0.436446	0.717	0.249	0.000660914	5	CYB5A
ZDHHC9	1.8681e-08	0.384737	0.63	0.209	0.000683744	5	ZDHHC9
MRPL35	1.88977e-08	0.28791	0.587	0.182	0.000691675	5	MRPL35
NBL1	1.90209e-08	0.26446	0.543	0.166	0.000696185	5	NBL1
CCNDBP1	2.02916e-08	0.327497	0.652	0.219	0.000742693	5	CCNDBP1
TUBB4A.2	2.03191e-08	0.565589	0.804	0.384	0.0007437	5	TUBB4A
DAAM1.1	2.10665e-08	-1.09785	0.739	0.8	0.000771056	5	DAAM1
FLVCR1	2.14899e-08	0.338294	0.5	0.146	0.000786553	5	FLVCR1
SAMD11.2	2.15022e-08	0.267592	0.63	0.201	0.000787001	5	SAMD11
MMP24OS.1	2.43431e-08	0.425002	0.761	0.283	0.00089098	5	MMP24OS
ITGB1.4	2.46607e-08	0.655316	0.848	0.387	0.000902605	5	ITGB1
NSG2.2	2.47545e-08	-1.01061	0.783	0.859	0.000906039	5	NSG2
CPNE1.1	2.48944e-08	0.298976	0.63	0.211	0.000911159	5	CPNE1
THY1	2.52081e-08	0.661251	0.783	0.356	0.000922642	5	THY1
DPH3	2.59928e-08	0.478446	0.783	0.298	0.000951361	5	DPH3
AP002360.1	2.61023e-08	0.29507	0.304	0.067	0.000955369	5	AP002360.1
ARFGEF3	2.81617e-08	0.458392	0.804	0.341	0.00103075	5	ARFGEF3
MAPK8IP1	2.87216e-08	0.337769	0.696	0.247	0.00105124	5	MAPK8IP1
TLE4.1	3.03597e-08	0.510435	0.804	0.322	0.00111119	5	TLE4
NEK3	3.19561e-08	0.32306	0.217	0.038	0.00116963	5	NEK3
VAT1L.2	3.46208e-08	0.563505	0.891	0.426	0.00126716	5	VAT1L
PIP4P2.1	3.47451e-08	0.597201	0.739	0.317	0.00127171	5	PIP4P2
CALM1.1	3.536e-08	-0.525973	0.957	0.977	0.00129421	5	CALM1
FAM120A	3.55409e-08	0.421333	0.37	0.093	0.00130083	5	FAM120A
CST3.3	3.61656e-08	0.51502	0.804	0.36	0.0013237	5	CST3
NDUFA5.2	3.82455e-08	0.728649	0.978	0.79	0.00139982	5	NDUFA5
TRAK1	3.83018e-08	0.408919	0.543	0.167	0.00140188	5	TRAK1
CYB5R3.1	3.91453e-08	0.407992	0.652	0.254	0.00143276	5	CYB5R3
REEP5	3.93656e-08	0.788188	0.87	0.504	0.00144082	5	REEP5
RHEBL1	4.11211e-08	0.494869	0.196	0.032	0.00150507	5	RHEBL1
RBM11	4.20753e-08	0.281877	0.283	0.06	0.00154	5	RBM11
TBC1D9	4.28127e-08	0.301313	0.652	0.234	0.00156699	5	TBC1D9
SLC19A1	4.93805e-08	0.400787	0.174	0.026	0.00180738	5	SLC19A1
MYO9A	5.02903e-08	0.480646	0.804	0.321	0.00184068	5	MYO9A
MAU2	5.03954e-08	0.287375	0.435	0.117	0.00184452	5	MAU2
KALRN	5.05498e-08	0.341473	0.674	0.227	0.00185017	5	KALRN
POLE4.1	5.33543e-08	0.462202	0.717	0.287	0.00195282	5	POLE4
SMYD2	5.41995e-08	0.30674	0.391	0.107	0.00198376	5	SMYD2
DCBLD2.2	5.96254e-08	0.269791	0.761	0.284	0.00218235	5	DCBLD2
RPS6.3	6.07014e-08	0.585636	0.978	0.901	0.00222173	5	RPS6
LANCL1	6.1316e-08	0.270199	0.348	0.089	0.00224423	5	LANCL1
RPS14.3	6.48142e-08	0.548719	1	0.958	0.00237227	5	RPS14
FLII	6.97298e-08	0.312684	0.326	0.077	0.00255218	5	FLII
TLCD3B	7.11803e-08	0.270565	0.696	0.253	0.00260527	5	TLCD3B
C8orf82	7.21407e-08	0.26954	0.326	0.077	0.00264042	5	C8orf82
MT-ND5	7.25146e-08	0.603895	1	0.97	0.00265411	5	MT-ND5
MTRF1L.1	7.38046e-08	0.299433	0.652	0.219	0.00270132	5	MTRF1L
THSD7A	7.50614e-08	-1.45689	0.217	0.592	0.00274732	5	THSD7A
MMS19	7.87328e-08	0.311488	0.326	0.078	0.0028817	5	MMS19
TNKS.1	7.94161e-08	0.660935	0.826	0.378	0.00290671	5	TNKS
PDE6D	8.05912e-08	0.275007	0.63	0.208	0.00294972	5	PDE6D
WDR45	8.30206e-08	0.314239	0.348	0.086	0.00303864	5	WDR45
INPP1	8.31121e-08	0.265228	0.348	0.089	0.00304198	5	INPP1
ORC6	8.40159e-08	0.324768	0.348	0.087	0.00307507	5	ORC6
SMAD9	8.45083e-08	0.274974	0.522	0.173	0.00309309	5	SMAD9
MTMR2	8.60718e-08	0.525393	0.696	0.248	0.00315031	5	MTMR2
G6PC3	9.08676e-08	0.313035	0.717	0.267	0.00332584	5	G6PC3
ZMPSTE24	9.44371e-08	0.497441	0.413	0.12	0.00345649	5	ZMPSTE24
TRIM2	9.81991e-08	0.69866	0.87	0.504	0.00359419	5	TRIM2
EEF1G.2	9.89353e-08	0.520468	1	0.924	0.00362113	5	EEF1G
AKAP9.1	9.94628e-08	-0.787329	0.913	0.901	0.00364044	5	AKAP9
ACLY.2	1.01667e-07	0.604482	0.761	0.342	0.00372112	5	ACLY
PSIP1	1.12224e-07	-0.758491	0.87	0.842	0.00410753	5	PSIP1
PRXL2A.3	1.12832e-07	0.588195	0.826	0.415	0.00412975	5	PRXL2A
CEP89	1.17673e-07	0.329271	0.565	0.18	0.00430694	5	CEP89
TAFA1	1.23594e-07	0.294035	0.152	0.021	0.00452367	5	TAFA1
RRM2B	1.30232e-07	0.355994	0.283	0.064	0.00476661	5	RRM2B
TBC1D1	1.30235e-07	0.375354	0.261	0.056	0.00476673	5	TBC1D1
ARID5B.2	1.35466e-07	0.376888	0.522	0.169	0.00495821	5	ARID5B
YWHAQ.2	1.40138e-07	-0.733199	0.891	0.905	0.00512919	5	YWHAQ
RPL10.3	1.4014e-07	0.589332	0.978	0.97	0.00512928	5	RPL10
SLC43A2	1.42582e-07	0.475332	0.5	0.154	0.00521866	5	SLC43A2
ZNF598	1.42693e-07	0.418037	0.196	0.034	0.00522272	5	ZNF598
ARHGDIA.1	1.45888e-07	0.620729	0.696	0.313	0.00533963	5	ARHGDIA
RPL12.3	1.52706e-07	0.606857	0.957	0.925	0.00558919	5	RPL12
NPFF	1.587e-07	0.326053	0.109	0.011	0.00580857	5	NPFF
FAM89A.3	1.62816e-07	0.28664	0.522	0.175	0.00595921	5	FAM89A
MAP2.1	1.66828e-07	-0.781784	0.913	0.943	0.00610608	5	MAP2
RPL28.3	1.69222e-07	0.506604	0.957	0.929	0.00619368	5	RPL28
DDX5.1	1.69432e-07	-0.791983	0.913	0.89	0.00620139	5	DDX5
RPS3.3	1.77198e-07	0.546398	1	0.927	0.00648561	5	RPS3
TRIM26	1.83264e-07	0.295976	0.37	0.098	0.00670766	5	TRIM26
CLDND1	1.99666e-07	0.260239	0.609	0.207	0.00730798	5	CLDND1
NSD3.1	2.07413e-07	-0.853381	0.804	0.842	0.00759154	5	NSD3
DUSP4.1	2.09885e-07	-1.19519	0.326	0.599	0.00768201	5	DUSP4
TSPYL4.1	2.12718e-07	-1.01761	0.739	0.774	0.00778569	5	TSPYL4
CHMP2B.4	2.14797e-07	-1.34953	0.63	0.696	0.00786179	5	CHMP2B
LINC00641	2.21327e-07	0.38499	0.37	0.099	0.00810077	5	LINC00641
RELCH	2.24302e-07	0.283355	0.609	0.212	0.00820969	5	RELCH
ARID3B	2.27146e-07	0.323748	0.304	0.075	0.00831378	5	ARID3B
THUMPD1	2.27575e-07	0.278894	0.717	0.257	0.00832949	5	THUMPD1
HARS	2.287e-07	0.275052	0.674	0.248	0.00837065	5	HARS
RPL35.2	2.29446e-07	0.484814	0.957	0.893	0.00839795	5	RPL35
NDUFA9	2.39214e-07	0.264184	0.739	0.268	0.00875546	5	NDUFA9
TMEM169	2.47744e-07	0.25745	0.5	0.152	0.00906768	5	TMEM169
RNF7.2	2.62852e-07	0.577714	0.913	0.698	0.00962065	5	RNF7
SLC30A9.1	2.72619e-07	0.434193	0.804	0.312	0.00997811	5	SLC30A9
KIF3C	2.85202e-07	0.42951	0.783	0.307	0.0104387	5	KIF3C
IGFBP2.2	2.93852e-07	0.643205	0.761	0.335	0.0107553	5	IGFBP2
LSAMP.2	2.96587e-07	-1.25208	0.413	0.685	0.0108554	5	LSAMP
RPL27.3	2.97895e-07	0.512336	0.935	0.843	0.0109033	5	RPL27
SH3KBP1.2	3.30991e-07	0.380343	0.739	0.292	0.0121146	5	SH3KBP1
BAALC	3.31194e-07	0.353585	0.652	0.258	0.012122	5	BAALC
GRIA2.3	3.31341e-07	-1.43687	0.587	0.698	0.0121274	5	GRIA2
TRAPPC1.1	3.60109e-07	0.688621	0.826	0.605	0.0131803	5	TRAPPC1
RPS28.3	3.71012e-07	0.501724	0.957	0.896	0.0135794	5	RPS28
ABLIM1.1	4.11021e-07	0.399699	0.739	0.321	0.0150438	5	ABLIM1
CHUK	4.2795e-07	0.313247	0.217	0.043	0.0156634	5	CHUK
PRPS1.1	4.36028e-07	0.278804	0.609	0.218	0.0159591	5	PRPS1
MRPL15.1	4.47532e-07	0.528796	0.783	0.352	0.0163801	5	MRPL15
RPL29.3	4.67041e-07	0.557735	0.935	0.937	0.0170942	5	RPL29
SLC17A5	4.78517e-07	0.292663	0.413	0.122	0.0175142	5	SLC17A5
RPS23.3	4.80624e-07	0.490872	0.978	0.944	0.0175913	5	RPS23
TSHZ2.2	4.95318e-07	-1.43527	0.37	0.645	0.0181291	5	TSHZ2
ZNF593.1	5.17397e-07	0.256659	0.609	0.22	0.0189372	5	ZNF593
BRAP	5.21187e-07	0.434112	0.348	0.095	0.019076	5	BRAP
TRAK2	5.28379e-07	0.265688	0.435	0.132	0.0193392	5	TRAK2
YWHAG.1	5.49344e-07	0.560157	0.978	0.817	0.0201066	5	YWHAG
RPS19.3	5.61195e-07	0.503374	0.978	0.956	0.0205403	5	RPS19
TMEM191C	5.76313e-07	0.34169	0.283	0.067	0.0210936	5	TMEM191C
AP5M1	5.91445e-07	0.380945	0.565	0.195	0.0216475	5	AP5M1
DFFA	5.9985e-07	0.412137	0.652	0.243	0.0219551	5	DFFA
ATP6V0E2.1	6.01635e-07	0.659415	0.891	0.604	0.0220204	5	ATP6V0E2
UBA52.2	6.33545e-07	0.559085	0.957	0.855	0.0231884	5	UBA52
GTF2F1	6.63379e-07	0.587285	0.739	0.307	0.0242803	5	GTF2F1
HOTAIRM1.1	6.70004e-07	-1.15319	0.065	0.427	0.0245228	5	HOTAIRM1
RPS21.3	7.0554e-07	0.756966	0.957	0.756	0.0258235	5	RPS21
DAP3	7.0612e-07	0.403218	0.587	0.21	0.0258447	5	DAP3
RPL36.3	7.46821e-07	0.465766	0.957	0.891	0.0273344	5	RPL36
HLA-A	7.8064e-07	0.314112	0.283	0.071	0.0285722	5	HLA-A
PLS3.3	8.20652e-07	0.558079	0.717	0.3	0.0300367	5	PLS3
DUSP22	9.04983e-07	0.303365	0.217	0.045	0.0331233	5	DUSP22
PRKCZ	9.12589e-07	0.284978	0.37	0.102	0.0334017	5	PRKCZ
LYRM4	9.46921e-07	0.363541	0.565	0.197	0.0346582	5	LYRM4
PPP1R11.1	1.01103e-06	0.313863	0.783	0.312	0.0370048	5	PPP1R11
HMGN1.1	1.01252e-06	-0.975403	0.761	0.767	0.0370591	5	HMGN1
MYO16	1.07731e-06	0.313855	0.239	0.054	0.0394305	5	MYO16
TUBB3.3	1.08934e-06	0.469567	1	0.959	0.0398709	5	TUBB3
CLN3	1.09356e-06	0.259392	0.326	0.087	0.0400255	5	CLN3
MLF1.2	1.09631e-06	0.388191	0.717	0.301	0.040126	5	MLF1
LUC7L3	1.14006e-06	-0.828692	0.783	0.785	0.0417275	5	LUC7L3
TMSB4X.4	1.1556e-06	0.536741	0.978	0.988	0.0422959	5	TMSB4X
ATP6V1G2.1	1.17314e-06	0.411063	0.804	0.365	0.0429382	5	ATP6V1G2
DOCK11	1.22309e-06	0.303038	0.239	0.054	0.0447663	5	DOCK11
LRRC75A.1	1.25967e-06	0.504198	0.304	0.083	0.0461052	5	LRRC75A
GFOD2	1.26383e-06	0.275677	0.63	0.233	0.0462575	5	GFOD2
PLEKHA5	1.29467e-06	0.45906	0.804	0.36	0.0473863	5	PLEKHA5
HOXA5.1	1.33435e-06	-1.18602	0	0.355	0.0488386	5	HOXA5
RPF2.1	1.41459e-06	0.337939	0.478	0.158	0.0517756	5	RPF2
RPL39L	1.42946e-06	0.311714	0.391	0.118	0.0523196	5	RPL39L
HMGN4	1.49836e-06	0.251367	0.543	0.183	0.0548414	5	HMGN4
SLC25A39	1.56424e-06	0.366722	0.587	0.22	0.0572529	5	SLC25A39
TSHZ1	1.61814e-06	-1.14478	0.087	0.423	0.0592255	5	TSHZ1
BTG1.3	1.65972e-06	-1.4058	0.478	0.616	0.0607476	5	BTG1
RPS27L.1	1.66017e-06	0.25338	0.783	0.319	0.0607637	5	RPS27L
PRDX5.2	1.70643e-06	0.455552	0.957	0.839	0.0624571	5	PRDX5
WWP1	1.77577e-06	0.324691	0.413	0.127	0.0649951	5	WWP1
CD99.3	1.88457e-06	0.81853	0.587	0.244	0.0689772	5	CD99
HINT1.1	1.91064e-06	0.440297	0.957	0.951	0.0699314	5	HINT1
RAB3B.2	1.9921e-06	0.665801	0.826	0.564	0.0729127	5	RAB3B
SYT4.2	1.99641e-06	-1.37591	0.891	0.845	0.0730704	5	SYT4
NCAM2.1	2.03795e-06	-1.1368	0.022	0.371	0.074591	5	NCAM2
OSTF1.1	2.04067e-06	0.293183	0.478	0.158	0.0746907	5	OSTF1
POLR2F.1	2.25335e-06	0.284388	0.783	0.331	0.082475	5	POLR2F
PRKCA	2.32664e-06	0.377477	0.304	0.085	0.0851575	5	PRKCA
UBC	2.39916e-06	-0.592022	0.935	0.941	0.0878117	5	UBC
TIMM17A	2.40128e-06	0.401701	0.783	0.352	0.0878894	5	TIMM17A
ATP2B1	2.50169e-06	-0.917914	0.783	0.826	0.0915642	5	ATP2B1
SCD.2	2.60803e-06	0.318107	0.826	0.395	0.0954564	5	SCD
AHI1.1	2.80383e-06	-1.18783	0.652	0.717	0.102623	5	AHI1
RBBP5	2.83492e-06	0.298378	0.391	0.121	0.103761	5	RBBP5
ZNF503.2	2.93801e-06	-1.25015	0.152	0.46	0.107534	5	ZNF503
CORO1B	2.95119e-06	0.346616	0.304	0.084	0.108017	5	CORO1B
NRXN1.1	2.97201e-06	-0.857636	0.804	0.859	0.108779	5	NRXN1
PAK1IP1.1	3.07779e-06	0.333004	0.63	0.233	0.11265	5	PAK1IP1
ID4.2	3.21063e-06	0.576086	1	0.867	0.117512	5	ID4
AUXG01000058.1.1	3.2609e-06	-1.49018	0.391	0.589	0.119352	5	AUXG01000058.1
GBF1	3.28963e-06	0.369199	0.457	0.156	0.120404	5	GBF1
DEF8	3.30819e-06	0.389555	0.761	0.336	0.121083	5	DEF8
DEGS1.1	3.36413e-06	0.415333	0.565	0.198	0.123131	5	DEGS1
CBX1.1	3.4613e-06	-0.762956	0.761	0.792	0.126687	5	CBX1
TTL	3.52492e-06	0.254321	0.696	0.282	0.129016	5	TTL
SERF2.1	3.60587e-06	0.611718	0.935	0.714	0.131978	5	SERF2
TMX4.1	3.60708e-06	-1.05855	0.565	0.692	0.132023	5	TMX4
TUBA1B.1	3.70818e-06	0.558365	0.978	0.849	0.135723	5	TUBA1B
TMEM183A	3.75027e-06	0.34352	0.739	0.314	0.137264	5	TMEM183A
HOXB9.2	3.8069e-06	-1.07927	0.739	0.824	0.139336	5	HOXB9
MRPL12	3.82898e-06	0.253977	0.63	0.247	0.140145	5	MRPL12
ATP5MC1.1	3.90813e-06	0.514605	0.913	0.701	0.143042	5	ATP5MC1
IER3IP1.1	3.96002e-06	0.270201	0.804	0.319	0.144941	5	IER3IP1
OAZ2	4.0413e-06	0.285031	0.717	0.294	0.147916	5	OAZ2
IER2.2	4.10133e-06	0.258808	0.5	0.172	0.150113	5	IER2
GAP43.3	4.25462e-06	0.441846	0.978	0.976	0.155723	5	GAP43
SEPTIN7.1	4.31193e-06	-0.627304	0.913	0.925	0.157821	5	SEPTIN7
ATRX.1	4.45757e-06	-0.739623	0.891	0.854	0.163152	5	ATRX
APRT.2	4.61885e-06	0.36765	0.761	0.351	0.169055	5	APRT
BAG1	4.82897e-06	0.541977	0.848	0.493	0.176745	5	BAG1
SMARCC1	4.83582e-06	0.260677	0.717	0.293	0.176996	5	SMARCC1
RPS15.3	4.88123e-06	0.45701	0.957	0.926	0.178658	5	RPS15
CDK16.1	4.91151e-06	0.266787	0.761	0.322	0.179766	5	CDK16
SACS	5.06844e-06	0.467946	0.783	0.394	0.18551	5	SACS
INSIG1.1	5.1097e-06	0.261382	0.543	0.209	0.18702	5	INSIG1
NCL.1	5.19468e-06	-0.349468	0.957	0.946	0.19013	5	NCL
ATMIN	5.34134e-06	0.304638	0.739	0.301	0.195498	5	ATMIN
SMIM10L1.1	5.61531e-06	0.426361	0.761	0.39	0.205526	5	SMIM10L1
SYT11	5.6626e-06	0.464861	0.761	0.386	0.207257	5	SYT11
C1orf198	5.67874e-06	0.269357	0.196	0.042	0.207848	5	C1orf198
TSC22D1.2	5.73507e-06	-0.782127	0.891	0.816	0.209909	5	TSC22D1
RPL37.1	6.09707e-06	0.413882	0.957	0.892	0.223159	5	RPL37
UBE4A	6.1032e-06	0.317425	0.565	0.216	0.223383	5	UBE4A
RPL11.3	6.22306e-06	0.382443	1	0.965	0.22777	5	RPL11
STX18	6.36658e-06	0.365286	0.478	0.174	0.233023	5	STX18
RPS27A.3	6.50299e-06	0.406383	0.978	0.949	0.238016	5	RPS27A
BEX3.3	6.57884e-06	0.524314	0.978	0.892	0.240792	5	BEX3
MTAP	6.67986e-06	0.321301	0.326	0.096	0.24449	5	MTAP
ELOVL6	6.71539e-06	0.341929	0.696	0.274	0.24579	5	ELOVL6
RPL18A.3	6.71573e-06	0.515859	0.935	0.932	0.245802	5	RPL18A
ENTPD1-AS1	6.85869e-06	0.355207	0.326	0.096	0.251035	5	ENTPD1-AS1
KTN1.1	6.91276e-06	0.703963	0.978	0.67	0.253014	5	KTN1
RTL8C.1	7.01159e-06	0.472779	0.783	0.436	0.256631	5	RTL8C
FASN	7.23397e-06	0.330947	0.63	0.246	0.264771	5	FASN
GAPDH.2	7.37266e-06	0.413096	0.978	0.96	0.269847	5	GAPDH
CYB5B	7.5205e-06	0.375944	0.652	0.267	0.275258	5	CYB5B
AKIRIN1	7.80367e-06	0.502065	0.87	0.476	0.285622	5	AKIRIN1
GRSF1	8.02723e-06	0.49073	0.609	0.244	0.293805	5	GRSF1
EXOSC10.1	8.04205e-06	0.531866	0.457	0.167	0.294347	5	EXOSC10
COX19	8.14795e-06	0.25634	0.587	0.223	0.298223	5	COX19
NFX1	8.51569e-06	0.367305	0.413	0.145	0.311683	5	NFX1
POLR2H	8.57384e-06	0.438937	0.652	0.26	0.313811	5	POLR2H
MAEA	8.90921e-06	0.395008	0.5	0.181	0.326086	5	MAEA
AGTPBP1	9.01541e-06	0.403475	0.826	0.407	0.329973	5	AGTPBP1
TUBB	9.41353e-06	0.395608	1	0.964	0.344545	5	TUBB
BEX1.3	9.5502e-06	0.492111	0.978	0.745	0.349547	5	BEX1
BASP1.2	1.02954e-05	-0.479057	0.935	0.977	0.376823	5	BASP1
SLK	1.02975e-05	0.329775	0.5	0.185	0.3769	5	SLK
MIF.1	1.03173e-05	0.482541	0.957	0.914	0.377624	5	MIF
FUS	1.04726e-05	-0.975942	0.674	0.678	0.383309	5	FUS
PPHLN1	1.07807e-05	0.266757	0.761	0.308	0.394585	5	PPHLN1
SCO1	1.10878e-05	0.345017	0.457	0.165	0.405826	5	SCO1
TRPM4	1.11015e-05	0.39294	0.13	0.022	0.406327	5	TRPM4
NFE2L1	1.13138e-05	0.27882	0.587	0.259	0.414096	5	NFE2L1
TTC37	1.14044e-05	0.312905	0.783	0.365	0.417414	5	TTC37
STAM2	1.14681e-05	0.407091	0.63	0.247	0.419745	5	STAM2
SLC2A3	1.15984e-05	0.264735	0.543	0.2	0.424512	5	SLC2A3
EIF4G1	1.16892e-05	0.26905	0.739	0.31	0.427837	5	EIF4G1
SOS1.1	1.17379e-05	0.622281	0.696	0.314	0.429619	5	SOS1
SRRM2.1	1.19063e-05	-0.729883	0.87	0.788	0.435784	5	SRRM2
OFD1	1.25897e-05	0.304633	0.5	0.183	0.460797	5	OFD1
NCBP2AS2.1	1.28649e-05	0.27486	0.609	0.228	0.470868	5	NCBP2AS2
RPL35A.2	1.29491e-05	0.559047	0.978	0.921	0.473951	5	RPL35A
CLCN4	1.30215e-05	0.420702	0.283	0.08	0.476599	5	CLCN4
C1orf56	1.37835e-05	0.471822	0.217	0.056	0.50449	5	C1orf56
CHGB.2	1.38555e-05	-0.857381	0.804	0.773	0.507126	5	CHGB
FAU.2	1.42401e-05	0.425446	0.913	0.925	0.521203	5	FAU
RPL38.1	1.46349e-05	0.522926	1	0.804	0.535653	5	RPL38
NR2F2.2	1.46594e-05	-1.85833	0.239	0.483	0.536547	5	NR2F2
RPL18.2	1.56688e-05	0.458706	1	0.954	0.573493	5	RPL18
LDOC1	1.63434e-05	0.270848	0.783	0.335	0.598186	5	LDOC1
CDC37L1	1.67559e-05	0.423214	0.717	0.31	0.613284	5	CDC37L1
ANK3.1	1.69849e-05	-0.60599	0.913	0.896	0.621664	5	ANK3
RPL37A.3	1.72543e-05	0.483126	0.957	0.942	0.631525	5	RPL37A
CENPC	1.73958e-05	0.364602	0.435	0.154	0.636705	5	CENPC
TXNL4A.1	1.81079e-05	0.470032	0.913	0.605	0.662767	5	TXNL4A
ZNF544	1.82728e-05	0.317971	0.391	0.135	0.668804	5	ZNF544
MIAT	1.94786e-05	0.431491	0.826	0.483	0.712936	5	MIAT
CXXC4.1	1.97748e-05	-1.15474	0.239	0.476	0.723776	5	CXXC4
MINDY2	2.09937e-05	0.444534	0.783	0.392	0.768389	5	MINDY2
VCAN.3	2.12787e-05	-1.32799	0.087	0.385	0.778822	5	VCAN
UTP15	2.17432e-05	0.330667	0.239	0.065	0.795822	5	UTP15
ETF1	2.24923e-05	0.322626	0.717	0.296	0.82324	5	ETF1
ABCE1	2.32526e-05	0.357842	0.739	0.32	0.851067	5	ABCE1
CUTA.2	2.39717e-05	0.511354	0.891	0.591	0.877389	5	CUTA
HOXC8.4	2.40283e-05	-1.48504	0.717	0.739	0.879459	5	HOXC8
OSBPL8.1	2.4394e-05	0.503744	0.957	0.667	0.892845	5	OSBPL8
RPS7.2	2.50094e-05	0.334514	0.957	0.919	0.915369	5	RPS7
MTMR7	2.51873e-05	0.302256	0.391	0.134	0.92188	5	MTMR7
VSNL1.3	2.67509e-05	-1.1305	0.065	0.358	0.979109	5	VSNL1
CPE	2.70909e-05	-0.58593	0.826	0.83	0.991554	5	CPE
TBCE	2.7532e-05	0.420099	0.413	0.142	1	5	TBCE
RPL6.3	2.84354e-05	0.3627	0.957	0.97	1	5	RPL6
GTF3A.1	2.84365e-05	0.482274	0.826	0.557	1	5	GTF3A
AP1S2.3	2.8653e-05	-0.939693	0.761	0.77	1	5	AP1S2
PNISR.2	2.86937e-05	-0.881406	0.848	0.767	1	5	PNISR
RAB4A.1	2.97099e-05	0.58178	0.891	0.502	1	5	RAB4A
TUBB4B.2	2.97447e-05	0.392044	0.826	0.449	1	5	TUBB4B
RPS17.3	3.01379e-05	0.576867	0.87	0.777	1	5	RPS17
TXNDC17.1	3.08792e-05	0.528822	0.891	0.548	1	5	TXNDC17
SIKE1.1	3.11913e-05	0.40414	0.739	0.342	1	5	SIKE1
MOCS2	3.17745e-05	0.276265	0.652	0.301	1	5	MOCS2
BTBD3.2	3.19765e-05	-1.3089	0.391	0.585	1	5	BTBD3
TTC1	3.27748e-05	0.511903	0.804	0.382	1	5	TTC1
PITPNA-AS1	3.298e-05	0.383886	0.391	0.136	1	5	PITPNA-AS1
TMEM271	3.37536e-05	0.413449	0.37	0.127	1	5	TMEM271
NUCKS1.1	3.4692e-05	-0.682375	0.826	0.811	1	5	NUCKS1
CRIP2.1	3.48674e-05	0.332755	0.674	0.31	1	5	CRIP2
FRY	3.59764e-05	0.405275	0.739	0.324	1	5	FRY
MT-CYB.1	3.63583e-05	0.668028	0.957	0.98	1	5	MT-CYB
TMSB15A.2	3.70514e-05	-1.14226	0.413	0.562	1	5	TMSB15A
DCTN5	3.71846e-05	0.274187	0.739	0.35	1	5	DCTN5
KMT2E	3.75696e-05	-0.92972	0.696	0.684	1	5	KMT2E
AHCYL2	3.7739e-05	0.298839	0.283	0.086	1	5	AHCYL2
PIGS.1	3.78845e-05	0.482881	0.391	0.141	1	5	PIGS
MEIS1.1	3.83672e-05	-1.05588	0.304	0.511	1	5	MEIS1
SCG2.3	4.0351e-05	-0.794059	0.913	0.909	1	5	SCG2
SLC16A2	4.16594e-05	0.537886	0.413	0.164	1	5	SLC16A2
HNRNPD	4.20311e-05	-0.843954	0.804	0.713	1	5	HNRNPD
CCDC92	4.25754e-05	0.417081	0.696	0.332	1	5	CCDC92
BROX	4.32756e-05	0.254323	0.413	0.149	1	5	BROX
RERE.1	4.35859e-05	-0.935486	0.761	0.712	1	5	RERE
TTC19	4.49166e-05	0.485049	0.848	0.42	1	5	TTC19
NIPSNAP3A	4.61329e-05	0.266039	0.5	0.194	1	5	NIPSNAP3A
PKM	4.65229e-05	0.542012	0.978	0.623	1	5	PKM
NDRG4.1	4.72225e-05	0.318949	0.848	0.408	1	5	NDRG4
VWA8	4.84449e-05	0.281117	0.196	0.05	1	5	VWA8
ATP6V0C.1	5.00365e-05	-0.613925	0.826	0.854	1	5	ATP6V0C
SLAIN2	5.123e-05	0.425635	0.565	0.246	1	5	SLAIN2
PABPC1.1	5.14905e-05	0.417971	0.87	0.582	1	5	PABPC1
POLR1A	5.28535e-05	0.279564	0.261	0.078	1	5	POLR1A
LAMP1	5.61406e-05	0.439638	0.609	0.264	1	5	LAMP1
LRRFIP2	5.66128e-05	0.385028	0.717	0.335	1	5	LRRFIP2
PRICKLE1	5.76756e-05	0.329897	0.348	0.119	1	5	PRICKLE1
FSTL5.3	5.80654e-05	-1.05499	0	0.269	1	5	FSTL5
TOMM5.1	6.11414e-05	0.530249	0.761	0.479	1	5	TOMM5
MYT1L	6.1429e-05	-1.07604	0.435	0.569	1	5	MYT1L
FAAP20.1	6.1556e-05	0.253027	0.739	0.317	1	5	FAAP20
GLRX5	6.31613e-05	0.427939	0.804	0.46	1	5	GLRX5
CCDC124	6.34002e-05	0.341062	0.739	0.343	1	5	CCDC124
ATP5IF1.1	6.34762e-05	0.428387	0.935	0.789	1	5	ATP5IF1
MEX3C	6.50738e-05	0.343266	0.326	0.108	1	5	MEX3C
COA6.1	6.64307e-05	0.269996	0.543	0.216	1	5	COA6
EBF3.2	6.76882e-05	-1.08147	0.261	0.479	1	5	EBF3
HDGFL3.1	7.2187e-05	-0.715868	0.804	0.803	1	5	HDGFL3
NR2F1.4	7.27227e-05	-1.35269	0.174	0.427	1	5	NR2F1
DNAJC8.2	7.28696e-05	-0.647411	0.848	0.764	1	5	DNAJC8
RPS12.3	7.57747e-05	0.378653	0.978	0.969	1	5	RPS12
EIF2AK2	7.64941e-05	0.266335	0.652	0.28	1	5	EIF2AK2
ACTR1A	7.8248e-05	0.315117	0.739	0.347	1	5	ACTR1A
SFRP1.2	7.88165e-05	-0.971648	0.043	0.32	1	5	SFRP1
HTR2A.1	8.01456e-05	0.350861	0.217	0.063	1	5	HTR2A
EBF1	8.01615e-05	0.336649	0.739	0.353	1	5	EBF1
LHX9.4	8.02509e-05	-1.43967	0	0.261	1	5	LHX9
HNRNPR	8.11958e-05	-0.74082	0.848	0.785	1	5	HNRNPR
STARD4-AS1	8.13843e-05	-1.03779	0.152	0.403	1	5	STARD4-AS1
DLD.1	8.20185e-05	0.25782	0.609	0.256	1	5	DLD
CCDC174	8.41004e-05	0.34807	0.435	0.157	1	5	CCDC174
PPFIBP1	8.55775e-05	0.334948	0.543	0.218	1	5	PPFIBP1
ZFHX3.3	8.58614e-05	-1.26691	0.761	0.719	1	5	ZFHX3
SURF4	8.6414e-05	0.304885	0.413	0.158	1	5	SURF4
MACROD2	8.64659e-05	0.357724	0.348	0.124	1	5	MACROD2
BID	8.71635e-05	0.272415	0.457	0.185	1	5	BID
PTPRK	8.84789e-05	-0.858353	0.022	0.283	1	5	PTPRK
RPL39.3	8.94248e-05	0.393505	0.978	0.879	1	5	RPL39
HOXC4	9.05212e-05	-0.984694	0.13	0.377	1	5	HOXC4
ELAVL4.2	9.0865e-05	0.443502	0.783	0.501	1	5	ELAVL4
PRKACA	9.14067e-05	0.305723	0.674	0.307	1	5	PRKACA
RNASEK.2	9.32609e-05	0.423952	0.913	0.773	1	5	RNASEK
ZMAT2.1	9.34441e-05	0.43186	0.739	0.333	1	5	ZMAT2
AC092828.1	9.98643e-05	0.424373	0.13	0.027	1	5	AC092828.1
HSP90B1.1	0.000102713	-0.618637	0.935	0.877	1	5	HSP90B1
FNBP1L.2	0.00010318	-0.632755	0.87	0.816	1	5	FNBP1L
CTR9	0.000109148	0.428407	0.543	0.224	1	5	CTR9
FXN	0.000110716	0.41876	0.217	0.063	1	5	FXN
PRNP	0.000112476	0.285878	0.565	0.231	1	5	PRNP
CAP1	0.000112652	0.383365	0.848	0.47	1	5	CAP1
TBRG1.1	0.000114899	0.324594	0.696	0.332	1	5	TBRG1
CDC42.1	0.000114971	-0.446014	0.957	0.906	1	5	CDC42
MRPS25	0.000119052	0.283435	0.696	0.322	1	5	MRPS25
RPL10A.3	0.000120757	0.452679	1	0.89	1	5	RPL10A
SNHG8.2	0.000122193	0.699076	0.739	0.453	1	5	SNHG8
SUSD4	0.000122199	0.310961	0.283	0.094	1	5	SUSD4
ARL5A	0.000123125	0.342969	0.717	0.388	1	5	ARL5A
CCDC50	0.000126617	0.501706	0.913	0.623	1	5	CCDC50
MRPL41.1	0.00012931	0.546205	0.891	0.677	1	5	MRPL41
SWT1	0.00013113	0.262688	0.174	0.044	1	5	SWT1
YTHDC2	0.000131178	0.278805	0.413	0.155	1	5	YTHDC2
FEZ2	0.000133237	0.330361	0.696	0.318	1	5	FEZ2
MAN2A1	0.000134612	0.347013	0.217	0.064	1	5	MAN2A1
CYSTM1.2	0.000134942	0.372019	0.826	0.469	1	5	CYSTM1
UQCR10.1	0.000135372	0.43995	0.913	0.783	1	5	UQCR10
TNRC6B	0.000135781	-0.888746	0.739	0.695	1	5	TNRC6B
STK39	0.000137492	0.260014	0.739	0.356	1	5	STK39
PRKACB.1	0.000138729	0.539938	0.826	0.533	1	5	PRKACB
CXXC5.4	0.000142876	-0.915939	0.609	0.658	1	5	CXXC5
SEZ6L2	0.000143496	-0.711765	0.783	0.749	1	5	SEZ6L2
EMC1	0.000144679	0.251577	0.261	0.083	1	5	EMC1
GIGYF2	0.000145671	0.352794	0.826	0.366	1	5	GIGYF2
RPN1	0.000148206	0.402384	0.63	0.263	1	5	RPN1
DNAJB6.2	0.000149966	-0.565531	0.783	0.738	1	5	DNAJB6
ARGLU1	0.000152413	-0.887608	0.717	0.713	1	5	ARGLU1
DHX36.2	0.000154839	-0.765524	0.761	0.734	1	5	DHX36
UBE2E3.2	0.000155334	-0.81559	0.717	0.687	1	5	UBE2E3
MAP1LC3B	0.000156985	0.467672	0.935	0.743	1	5	MAP1LC3B
PRELID1.1	0.000160285	0.462215	0.891	0.599	1	5	PRELID1
DCUN1D5	0.000165751	0.488564	0.848	0.441	1	5	DCUN1D5
IKBKB	0.000178698	0.432076	0.174	0.046	1	5	IKBKB
COX6B1.1	0.000179407	0.400071	0.891	0.809	1	5	COX6B1
NDNF.4	0.000183902	-1.04579	0	0.24	1	5	NDNF
COX5B.1	0.000187037	0.440477	0.935	0.774	1	5	COX5B
FSCN1	0.000188102	0.272516	0.761	0.377	1	5	FSCN1
EPB41	0.000188251	-1.01779	0.413	0.528	1	5	EPB41
SNX3.1	0.00019229	0.511938	0.826	0.435	1	5	SNX3
HOXB6.1	0.000193004	0.340482	0.543	0.228	1	5	HOXB6
WBP11	0.000199084	0.294339	0.783	0.399	1	5	WBP11
GAS5.3	0.000200161	0.637115	0.87	0.728	1	5	GAS5
PITHD1.2	0.000206714	0.346934	0.804	0.446	1	5	PITHD1
PAICS	0.000207581	0.255038	0.674	0.289	1	5	PAICS
NPDC1	0.000218476	0.37373	0.87	0.567	1	5	NPDC1
EMC4	0.000223352	0.365403	0.783	0.4	1	5	EMC4
SON	0.000237141	-0.817759	0.761	0.698	1	5	SON
ZFAS1.3	0.000237558	0.461398	0.913	0.7	1	5	ZFAS1
GPRIN3	0.000238031	-0.98595	0.217	0.429	1	5	GPRIN3
TERF2IP.1	0.000240708	-0.555132	0.935	0.864	1	5	TERF2IP
B2M.3	0.000248514	0.353569	0.565	0.269	1	5	B2M
HNRNPA2B1	0.000255786	-0.543212	0.935	0.864	1	5	HNRNPA2B1
CSNK1E.2	0.000258928	-0.890266	0.674	0.637	1	5	CSNK1E
SSBP2	0.00026351	-0.963434	0.174	0.385	1	5	SSBP2
FSTL4	0.000270256	-0.683074	0	0.23	1	5	FSTL4
SECISBP2L.1	0.000271436	0.267355	0.63	0.291	1	5	SECISBP2L
ATP1B3.2	0.000272426	-0.924356	0.652	0.632	1	5	ATP1B3
CSTB	0.000285038	0.341306	0.804	0.443	1	5	CSTB
SLC17A6.1	0.000285169	0.274232	0.587	0.259	1	5	SLC17A6
IMPA1.1	0.00028799	0.271863	0.609	0.257	1	5	IMPA1
PRKAR2B	0.000311601	-0.66429	0.848	0.773	1	5	PRKAR2B
CALM3.2	0.000312203	0.367068	0.891	0.82	1	5	CALM3
GPR85.1	0.000313781	0.305545	0.261	0.089	1	5	GPR85
CRELD1	0.000317432	0.324957	0.348	0.13	1	5	CRELD1
CIAO1	0.00032467	0.368076	0.739	0.338	1	5	CIAO1
CBL	0.000328691	0.267834	0.522	0.229	1	5	CBL
TOR1AIP2	0.000330418	0.343386	0.63	0.299	1	5	TOR1AIP2
MARCKSL1.3	0.000332407	-0.409398	0.935	0.959	1	5	MARCKSL1
CDH18	0.000333165	-1.01264	0.174	0.381	1	5	CDH18
RTF1.1	0.000333532	-0.799057	0.761	0.693	1	5	RTF1
MT-ND4.1	0.000336756	0.450668	1	0.99	1	5	MT-ND4
PCSK1N.2	0.000337837	0.381239	0.957	0.927	1	5	PCSK1N
PFDN5.2	0.000345865	0.360312	0.913	0.883	1	5	PFDN5
HADHA.1	0.000348711	0.522812	0.848	0.439	1	5	HADHA
NOP10.1	0.000356451	0.305823	0.826	0.463	1	5	NOP10
KCNQ1OT1	0.000362475	-0.779	0.848	0.809	1	5	KCNQ1OT1
RAB2A.2	0.000364265	-0.443968	0.87	0.863	1	5	RAB2A
CBLN2	0.000364682	0.299879	0.217	0.069	1	5	CBLN2
ARFGEF1	0.000371013	0.313004	0.826	0.403	1	5	ARFGEF1
CFDP1.1	0.000371286	-0.723357	0.804	0.741	1	5	CFDP1
FABP5.1	0.000384163	0.37464	0.913	0.634	1	5	FABP5
GCSH.1	0.000394016	0.395312	0.826	0.49	1	5	GCSH
BCAP31	0.000396957	0.459054	0.826	0.504	1	5	BCAP31
CAMK2N2.1	0.000405305	-0.818015	0.587	0.62	1	5	CAMK2N2
SEC62	0.000407136	-0.63519	0.848	0.791	1	5	SEC62
VGF	0.000410668	-0.61716	0.848	0.825	1	5	VGF
CENPX	0.00041227	0.25829	0.783	0.425	1	5	CENPX
GLRA3.3	0.000419716	-1.3264	0.043	0.272	1	5	GLRA3
KHDRBS1.1	0.000422532	-0.712534	0.804	0.714	1	5	KHDRBS1
TXNRD1	0.000436119	0.344484	0.761	0.397	1	5	TXNRD1
SSX2IP	0.000436548	0.337576	0.435	0.186	1	5	SSX2IP
SETX	0.000436847	0.351642	0.587	0.263	1	5	SETX
DESI1	0.000440813	0.320433	0.413	0.177	1	5	DESI1
EMC6	0.000442592	0.25451	0.761	0.413	1	5	EMC6
COPS9.1	0.000445522	0.409615	0.87	0.579	1	5	COPS9
ATP5MD.1	0.000446785	0.384136	0.891	0.742	1	5	ATP5MD
LRP11	0.000449611	0.4228	0.413	0.166	1	5	LRP11
DNAJA1.1	0.000453946	-0.470455	0.935	0.917	1	5	DNAJA1
CNOT9	0.000458816	0.397409	0.304	0.111	1	5	CNOT9
PARG	0.000462853	0.268055	0.457	0.194	1	5	PARG
HNRNPA3	0.00047531	-0.44203	0.913	0.815	1	5	HNRNPA3
ANKHD1	0.000475372	0.310768	0.565	0.251	1	5	ANKHD1
TLK2	0.000478642	0.291936	0.587	0.271	1	5	TLK2
RPL22.3	0.000482983	0.33044	0.957	0.846	1	5	RPL22
EPB41L1	0.000487375	0.334327	0.848	0.473	1	5	EPB41L1
TRAPPC5.1	0.000494574	0.357951	0.891	0.681	1	5	TRAPPC5
ARPP21.3	0.000512762	-0.85752	0	0.213	1	5	ARPP21
MLLT11.2	0.000516456	0.293643	0.935	0.902	1	5	MLLT11
SET	0.000524725	-0.382184	0.957	0.93	1	5	SET
TAX1BP1	0.00052889	-0.716811	0.804	0.72	1	5	TAX1BP1
VPS13C.1	0.000537726	0.322069	0.826	0.402	1	5	VPS13C
TDP2	0.00055516	0.250288	0.261	0.09	1	5	TDP2
NT5C3B.1	0.000566601	0.409432	0.739	0.483	1	5	NT5C3B
SNAP25.1	0.000573342	-0.673842	0.804	0.718	1	5	SNAP25
ERVK3-1.1	0.000598397	0.279553	0.739	0.34	1	5	ERVK3-1
UFM1.1	0.000601661	0.259811	0.804	0.428	1	5	UFM1
KIF5A	0.000610142	0.444625	0.978	0.66	1	5	KIF5A
DOK6.1	0.000610643	0.292847	0.739	0.379	1	5	DOK6
PFDN4.1	0.000611806	0.347727	0.826	0.405	1	5	PFDN4
SSTR2.1	0.000614945	0.334558	0.413	0.195	1	5	SSTR2
CD2AP	0.000622637	0.311584	0.152	0.041	1	5	CD2AP
GUCY1A2.2	0.000626216	-0.899917	0.065	0.28	1	5	GUCY1A2
RPS26.1	0.000651571	0.35803	0.891	0.773	1	5	RPS26
PFN2	0.000672623	0.383011	0.891	0.595	1	5	PFN2
KIFAP3.1	0.000675479	-0.608046	0.804	0.772	1	5	KIFAP3
MXRA7	0.000683471	0.299659	0.87	0.506	1	5	MXRA7
RUBCN	0.000691022	0.34703	0.435	0.186	1	5	RUBCN
GABARAPL2.1	0.000692649	0.395654	0.913	0.732	1	5	GABARAPL2
SUMO2.1	0.000693211	-0.398795	0.978	0.897	1	5	SUMO2
TBCA.1	0.000736373	0.349907	0.935	0.808	1	5	TBCA
PEAK1	0.000741122	0.268297	0.217	0.072	1	5	PEAK1
MRPS21.1	0.000747513	0.369917	0.848	0.599	1	5	MRPS21
COX5A.2	0.000751078	0.353968	0.913	0.83	1	5	COX5A
HNRNPDL	0.000770143	-0.569066	0.848	0.825	1	5	HNRNPDL
RPLP2.3	0.000775943	0.3854	0.957	0.868	1	5	RPLP2
SAV1	0.000791041	0.257118	0.196	0.061	1	5	SAV1
DDX17	0.000805007	-0.574305	0.848	0.759	1	5	DDX17
C1QTNF4.1	0.000818356	-0.92802	0.391	0.488	1	5	C1QTNF4
STMN1.1	0.000823668	-0.363329	0.978	0.986	1	5	STMN1
HRAS.1	0.000879916	0.371919	0.87	0.614	1	5	HRAS
TMEM196	0.000883166	-0.682963	0.022	0.226	1	5	TMEM196
RMST	0.000890393	-0.811055	0.152	0.353	1	5	RMST
ADRM1.1	0.000895358	0.266596	0.717	0.354	1	5	ADRM1
ATP5MC3.1	0.000897799	0.308536	0.913	0.832	1	5	ATP5MC3
CAPZB	0.000916853	0.570991	0.87	0.544	1	5	CAPZB
UBL3.1	0.000918438	0.370173	0.87	0.496	1	5	UBL3
HOXA-AS3.2	0.0009226	-0.642491	0	0.197	1	5	HOXA-AS3
MRPL51.1	0.000923137	0.340839	0.826	0.536	1	5	MRPL51
MAPT.1	0.000932037	-0.45311	0.848	0.903	1	5	MAPT
EIF2AK1	0.000935227	0.35693	0.804	0.435	1	5	EIF2AK1
RPS24.3	0.000943535	0.280734	0.978	0.948	1	5	RPS24
POU3F2.2	0.000956643	-0.801418	0	0.196	1	5	POU3F2
GPM6A.1	0.000956643	-0.690545	0	0.196	1	5	GPM6A
SNHG5.1	0.000964194	0.31817	0.674	0.357	1	5	SNHG5
PPAN	0.00101837	0.476297	0.174	0.053	1	5	PPAN
SESN3.1	0.00102083	-0.874677	0.13	0.33	1	5	SESN3
INA.1	0.00104276	0.294088	1	0.907	1	5	INA
RBFOX2.2	0.0010441	-0.575345	0.87	0.826	1	5	RBFOX2
TMOD2.1	0.00105466	0.463744	0.891	0.554	1	5	TMOD2
UBFD1	0.00105706	0.308126	0.696	0.359	1	5	UBFD1
LAMTOR1.1	0.00106666	0.252116	0.674	0.356	1	5	LAMTOR1
DOC2B	0.00107879	0.355911	0.13	0.034	1	5	DOC2B
RARS2	0.00110216	0.318931	0.717	0.358	1	5	RARS2
CHAF1A	0.00112092	0.253496	0.152	0.043	1	5	CHAF1A
C4orf3.1	0.00112187	0.334856	0.804	0.408	1	5	C4orf3
KIDINS220.1	0.00114993	-0.479056	0.913	0.892	1	5	KIDINS220
GLRX3	0.00115359	0.416973	0.783	0.412	1	5	GLRX3
MRPL20	0.00118241	0.395075	0.891	0.592	1	5	MRPL20
TEAD1.1	0.00119484	-0.569729	0.022	0.218	1	5	TEAD1
NDUFB3	0.0012099	0.287245	0.717	0.388	1	5	NDUFB3
BZW1.1	0.00121974	-0.4484	0.913	0.804	1	5	BZW1
AASDHPPT.1	0.00122919	-0.530821	0.913	0.779	1	5	AASDHPPT
ELAVL2.2	0.00123606	0.307547	0.891	0.593	1	5	ELAVL2
RPL4.1	0.00128491	0.317363	0.913	0.863	1	5	RPL4
ORC3	0.00129552	0.323233	0.5	0.23	1	5	ORC3
ALDH7A1.1	0.00130309	0.523703	0.587	0.275	1	5	ALDH7A1
MARCH1.1	0.0013238	-0.906979	0.152	0.335	1	5	2023-03-01
BORCS7	0.00133496	0.364315	0.739	0.374	1	5	BORCS7
UBL5.1	0.00134104	0.372605	0.891	0.735	1	5	UBL5
TMEM230.1	0.00137439	0.283299	0.696	0.374	1	5	TMEM230
NAT10	0.00138356	0.3227	0.174	0.054	1	5	NAT10
DCTN1	0.00138579	0.34347	0.804	0.511	1	5	DCTN1
TIMM8B.1	0.00138848	0.392332	0.891	0.588	1	5	TIMM8B
ILF2	0.0014045	0.285428	0.848	0.508	1	5	ILF2
TBC1D32	0.00141132	0.323386	0.174	0.055	1	5	TBC1D32
XRCC5	0.00145647	-0.326982	0.978	0.891	1	5	XRCC5
MT-CO3	0.00149923	0.327949	1	0.998	1	5	MT-CO3
RAB3C.1	0.00150698	-0.790298	0.565	0.61	1	5	RAB3C
HOXA3	0.00154341	-0.750874	0.065	0.258	1	5	HOXA3
RPL34.2	0.00155639	0.297799	0.935	0.937	1	5	RPL34
PDIA3	0.00156759	-0.592049	0.826	0.748	1	5	PDIA3
HOXC9.3	0.00157538	-1.25044	0.522	0.559	1	5	HOXC9
STXBP5-AS1	0.00157982	-0.515576	0	0.182	1	5	STXBP5-AS1
TPT1.3	0.00158526	0.266799	1	0.965	1	5	TPT1
KDM5B.1	0.00160154	-0.57386	0.826	0.715	1	5	KDM5B
HNRNPU	0.00162867	-0.587901	0.87	0.782	1	5	HNRNPU
SSU72	0.00165466	0.337936	0.848	0.478	1	5	SSU72
SNX6	0.00165483	0.364706	0.87	0.591	1	5	SNX6
KIF3B	0.00167927	0.281744	0.761	0.377	1	5	KIF3B
AP2S1.1	0.00168562	0.320288	0.848	0.666	1	5	AP2S1
EID1.3	0.00170884	-0.538124	0.848	0.82	1	5	EID1
HOXB-AS3.2	0.00172202	-1.13863	0.283	0.425	1	5	HOXB-AS3
QRSL1	0.00174494	0.406893	0.304	0.126	1	5	QRSL1
STMN4.2	0.00177696	-0.867301	0.761	0.696	1	5	STMN4
CDH2.1	0.00181273	-0.93067	0.543	0.566	1	5	CDH2
C12orf57.1	0.00182609	-0.709457	0.717	0.636	1	5	C12orf57
CREG2.2	0.00183735	-0.665361	0.174	0.379	1	5	CREG2
OLFM2.2	0.00189974	-0.721635	0.696	0.631	1	5	OLFM2
RPL30.3	0.00192665	0.307503	1	0.934	1	5	RPL30
LIMCH1	0.0019342	-0.733728	0.196	0.386	1	5	LIMCH1
RCN2	0.00195621	-0.648187	0.717	0.66	1	5	RCN2
RBM19	0.00199132	0.264973	0.217	0.079	1	5	RBM19
CCSER2	0.00205916	0.481927	0.804	0.425	1	5	CCSER2
OST4.2	0.00207094	0.399329	0.848	0.532	1	5	OST4
SH3GLB1	0.0020858	0.486445	0.935	0.561	1	5	SH3GLB1
LINC01578.2	0.00210433	-0.63106	0.739	0.704	1	5	LINC01578
COX7B.1	0.00211569	0.331329	0.891	0.71	1	5	COX7B
UQCR11.1	0.00213255	0.287318	0.848	0.718	1	5	UQCR11
NDUFA4.1	0.00216028	0.310908	0.935	0.915	1	5	NDUFA4
MIR99AHG	0.00217576	-0.830184	0.152	0.33	1	5	MIR99AHG
MRPL3	0.00219342	0.257286	0.804	0.415	1	5	MRPL3
NASP.1	0.00222106	-0.73499	0.587	0.59	1	5	NASP
RPL36AL.2	0.00224289	0.325974	0.826	0.626	1	5	RPL36AL
ELMOD1.3	0.0023051	-0.681865	0.065	0.248	1	5	ELMOD1
HERC2	0.00232753	0.272825	0.783	0.408	1	5	HERC2
STXBP6.3	0.00240895	-0.595886	0	0.17	1	5	STXBP6
ARL8A	0.00241496	0.317387	0.848	0.487	1	5	ARL8A
NR2F1-AS1.1	0.00249379	-0.523266	0.022	0.198	1	5	NR2F1-AS1
PIN1.1	0.00251762	0.398745	0.826	0.545	1	5	PIN1
MYCN	0.00252442	0.319395	0.109	0.028	1	5	MYCN
MT-ND2.1	0.00256138	0.412974	0.978	0.978	1	5	MT-ND2
VDAC1	0.0025789	0.344751	0.913	0.721	1	5	VDAC1
NCALD.1	0.00261394	0.253033	0.804	0.485	1	5	NCALD
EEF1A2.1	0.00264498	0.255238	0.783	0.49	1	5	EEF1A2
ARHGAP29.1	0.00269532	0.281072	0.152	0.047	1	5	ARHGAP29
BSG.1	0.00270245	0.271853	0.804	0.511	1	5	BSG
MGST3.2	0.00277225	0.398844	0.891	0.811	1	5	MGST3
LINC00645.3	0.00283605	-0.63341	0.043	0.22	1	5	LINC00645
LARP1	0.00305447	0.269536	0.826	0.505	1	5	LARP1
WSB1	0.00307867	-0.652977	0.783	0.707	1	5	WSB1
ATP6V0B.2	0.0031359	0.36029	0.935	0.829	1	5	ATP6V0B
RBM25	0.00317727	-0.670557	0.761	0.673	1	5	RBM25
NBEA.2	0.0031807	-0.811867	0.413	0.519	1	5	NBEA
GSTA4.1	0.00319907	-0.780627	0.5	0.539	1	5	GSTA4
RTF2.1	0.00320516	0.283492	0.783	0.431	1	5	RTF2
SUCLG1.1	0.0032107	0.265048	0.783	0.446	1	5	SUCLG1
RPL3.3	0.00326633	0.331434	1	0.948	1	5	RPL3
XPO4	0.00328042	0.256319	0.174	0.059	1	5	XPO4
HSD17B12.2	0.00334721	0.333865	0.783	0.444	1	5	HSD17B12
ENAH	0.00337651	0.321912	0.935	0.682	1	5	ENAH
ARL4C	0.00338107	-0.670836	0.674	0.679	1	5	ARL4C
UBE2B	0.00338596	0.279859	0.804	0.5	1	5	UBE2B
OAZ1.1	0.00357671	0.382927	0.935	0.79	1	5	OAZ1
HOXB8.1	0.00362298	0.278504	0.609	0.358	1	5	HOXB8
BRK1.1	0.00364045	0.29847	0.826	0.74	1	5	BRK1
ATP5ME.1	0.00366654	0.314261	0.848	0.593	1	5	ATP5ME
ZNRD1.1	0.00366887	0.259945	0.304	0.129	1	5	ZNRD1
ROBO2.2	0.00367358	-0.958281	0.174	0.336	1	5	ROBO2
RPS9.3	0.00370396	0.337621	0.957	0.924	1	5	RPS9
PNN	0.00389902	-0.614877	0.761	0.679	1	5	PNN
LINC02223.2	0.003906	-0.482892	0	0.156	1	5	LINC02223
SLIRP.1	0.00400054	0.312967	0.87	0.566	1	5	SLIRP
ZFAND6.1	0.00400849	0.31582	0.739	0.41	1	5	ZFAND6
KCNJ6.3	0.00408604	-0.857742	0.239	0.387	1	5	KCNJ6
CACYBP	0.00412709	-0.5646	0.717	0.654	1	5	CACYBP
GSPT1	0.00415655	0.391483	0.891	0.52	1	5	GSPT1
ID1.2	0.00427174	0.308334	0.891	0.584	1	5	ID1
SORBS3	0.00439231	0.389076	0.196	0.073	1	5	SORBS3
TXN.1	0.00443869	0.333392	0.891	0.799	1	5	TXN
FIS1.1	0.00453473	0.314033	0.87	0.641	1	5	FIS1
KATNBL1	0.00457575	0.260802	0.609	0.292	1	5	KATNBL1
HNRNPK	0.00466442	-0.466381	0.826	0.745	1	5	HNRNPK
MT-CO2.1	0.00469409	0.417152	1	0.987	1	5	MT-CO2
RANBP2.1	0.00486584	0.333364	0.674	0.349	1	5	RANBP2
NDUFS5.1	0.0048826	0.299731	0.957	0.843	1	5	NDUFS5
SPCS2	0.00489466	-0.473651	0.891	0.782	1	5	SPCS2
RFK.1	0.00498052	-0.483241	0.804	0.699	1	5	RFK
DTD1	0.00500241	-0.594769	0.804	0.681	1	5	DTD1
CHD4	0.00503158	0.320453	0.935	0.616	1	5	CHD4
ANP32A	0.00509216	0.28051	0.739	0.406	1	5	ANP32A
ATAD2B	0.00517631	0.298627	0.391	0.18	1	5	ATAD2B
CLPX	0.00520678	0.303501	0.457	0.224	1	5	CLPX
RCC1L	0.00534657	0.368485	0.152	0.053	1	5	RCC1L
HDLBP.2	0.00536872	0.357369	0.783	0.457	1	5	HDLBP
RND3.2	0.0054579	-0.941302	0.348	0.438	1	5	RND3
LRRN3.1	0.0054666	-0.748145	0.13	0.298	1	5	LRRN3
MGAT3	0.00552937	0.255495	0.174	0.062	1	5	MGAT3
RPL7.3	0.0055431	0.295838	0.935	0.851	1	5	RPL7
DAB1	0.00556091	-0.476133	0.022	0.176	1	5	DAB1
PSMD13	0.00561051	0.254258	0.696	0.383	1	5	PSMD13
LRRC7.1	0.00574005	-0.572797	0.043	0.201	1	5	LRRC7
CHRNA3	0.0057415	0.298315	0.109	0.031	1	5	CHRNA3
MYCBP2	0.00574657	-0.373279	0.783	0.747	1	5	MYCBP2
ZFHX4-AS1.2	0.0058686	-0.606259	0.087	0.255	1	5	ZFHX4-AS1
EEF1B2.2	0.00596385	0.31966	0.957	0.842	1	5	EEF1B2
DCTN2.1	0.00609739	0.502588	0.826	0.521	1	5	DCTN2
POMP.2	0.0061164	0.306974	0.848	0.7	1	5	POMP
TCEA1	0.00622169	-0.63367	0.783	0.677	1	5	TCEA1
OLFM3.3	0.00623542	-0.748425	0.217	0.38	1	5	OLFM3
SFMBT2	0.00637874	0.292366	0.174	0.065	1	5	SFMBT2
MRPL58	0.00640586	0.311648	0.37	0.176	1	5	MRPL58
MIPOL1	0.00655091	0.364208	0.217	0.092	1	5	MIPOL1
ARF3.1	0.00666307	0.378733	0.848	0.505	1	5	ARF3
MTMR12	0.006685	0.315753	0.152	0.053	1	5	MTMR12
TOMM20	0.0066923	0.421119	0.913	0.703	1	5	TOMM20
COX7A2L	0.00684452	0.293175	0.913	0.688	1	5	COX7A2L
SIK3.1	0.00695253	-0.748512	0.261	0.374	1	5	SIK3
NDUFS1	0.00711919	0.302541	0.826	0.458	1	5	NDUFS1
ZMAT4.2	0.00717794	-0.440184	0	0.138	1	5	ZMAT4
EIF1AX.1	0.00735465	0.462054	0.891	0.816	1	5	EIF1AX
SNRPD2.1	0.00736598	0.346712	0.783	0.495	1	5	SNRPD2
PLXNC1.1	0.00739597	-0.547825	0.065	0.22	1	5	PLXNC1
MAGED2	0.00747765	-0.343703	0.848	0.747	1	5	MAGED2
TMEM14B.1	0.00757862	0.327028	0.826	0.516	1	5	TMEM14B
FOS.2	0.00762921	-0.361721	0.174	0.359	1	5	FOS
HSPA5.2	0.00776975	-0.429813	0.87	0.733	1	5	HSPA5
SNTG1.2	0.00783064	-0.61774	0.087	0.24	1	5	SNTG1
RPLP0.2	0.00799198	0.35833	0.913	0.902	1	5	RPLP0
NCAM1.1	0.00805323	-0.39887	0.913	0.904	1	5	NCAM1
GRIA1.1	0.00820233	-0.407945	0	0.134	1	5	GRIA1
KCND2.1	0.0082657	-0.474532	0.043	0.191	1	5	KCND2
GRID2.2	0.00832651	-0.628509	0.065	0.222	1	5	GRID2
TMPO	0.00842414	-0.767314	0.261	0.376	1	5	TMPO
COL4A2	0.00843112	-0.465905	0.022	0.164	1	5	COL4A2
SFPQ	0.00852707	-0.617641	0.848	0.726	1	5	SFPQ
TCF4.1	0.00866623	-0.633537	0.087	0.235	1	5	TCF4
TRIB2.1	0.00871765	-0.7398	0.261	0.387	1	5	TRIB2
RAB14	0.00915034	-0.451319	0.739	0.671	1	5	RAB14
NAA15	0.00925297	0.28915	0.435	0.217	1	5	NAA15
REEP1.2	0.00928503	0.330036	0.891	0.588	1	5	REEP1
CALCOCO2	0.00944334	0.50997	0.239	0.104	1	5	CALCOCO2
SOX11.1	0.00966146	-0.434	0.935	0.824	1	5	SOX11
