# Supplementary material for: Engineering of functional auditory neurons from human induced pluripotent stem cells
Source: Mil Med Res. 2026 Apr 15;13(1):100008. doi: 10.1016/j.mmr.2026.100008 (PMC13127150; doi:10.1016/j.mmr.2026.100008)
Supplement: Supplementary file 7 — Supplementary materialAdditional file 7. Electrophysiological characterization [file mmc7.xlsx]

## Sheet: a
Action potential features and intrinsic properties of human SGNs (mean ± SEM)
Human SGN-like neurons	D88 – 95		> D120		Mann-Whitney test
	Type I		Type I
	MA	UA	MA	UA	MA D88 – 95 vs. MA > D120	UA D88 – 95 vs. UA > D120	MA > D120 vs. UA > D120
	(n = 11)	(n = 16)	(n = 10)	(n = 14)
Average AP inter-spike interval	36.77 ± 1.40	-	44.52 ± 3.58	-	P = 0.152	-	-
Average AP height (mV) at rheobase (Fig. S5c)	105.40 ± 3.24	94.96 ± 3.49	113.30 ± 4.48	106.60 ± 3.22	P = 0.085	P = 0.0079	P = 0.084
Average AP height (mV) at maximum current step (Fig. 5e)	66.97 ± 2.11	86.50 ± 3.89	99.18 ± 5.77	103.10 ± 3.83	P = 0.0011	P = 0.0033	P = 0.7521
Average AP half-width (ms) at rheobase (Fig. S5c)	2.78 ± 0.19	2.72 ± 0.31	1.66 ± 0.16	1.67 ± 0.13	P = 0.0004	P = 0.0003	P = 0.8969
Average AP half-width (ms) at maximum current step (Fig. 5e)	4.95 ± 0.24	3.49 ± 0.47	2.31 ± 0.29	1.92 ± 0.20	P < 0.0001	P = 0.0007	P = 0.2907
Threshold first AP (mV) at rheobase (Fig. S5c)	-32.47 ± 1.18	-28.90 ± 1.35	-37.98 ± 0.82	-36.55 ± 0.94	P = 0.0021	P = 0.0003	P = 0.1915
Threshold first AP (mV) at maximum current step (Fig. 5e)	-29.13 ± 1.46	-28.41 ± 2.18	-37.77 ± 1.86	-37.28 ± 1.16	P = 0.0011	P = 0.0021	P = 0.7100
Latency first AP (ms) at rheobase (Fig. S5c and d)	34.66 ± 7.40	15.69 ± 1.26	73.93 ± 33.12	15.05 ± 1.76	P = 0.8100	P = 0.8500	P = 0.0015
Latency first AP (ms) at rheobase, at maximum current step (Fig. 5e)	2.96 ± 0.14	3.66 ± 0.51	8.44 ± 1.29	7.91 ± 1.19	P < 0.0001	P = 0.0060	P = 0.8500
Rheobase (pA) (Fig. S5d)	76.36 ± 7.42	214.40 ± 30.90	176.00 ± 27.21	319.30 ± 36.06	P = 0.0021	P = 0.0156	P = 0.0045
Membrane potential (mV) (Fig. S5d)	-51.58 ± 1.33	51.37 ± 1.99	-56.69 ± 1.34	-57.33 ± 1.12	P = 0.0197	P = 0.0383	P = 0.66
Time constant (ms) (Fig. S5d)	16.94 ± 1.97	14.20 ± 2.09	22.68 ± 3.77	13.61 ± 2.22	P = 0.31	P = 0.73	P = 0.0417
Membrane resistance (MOhm) (Fig. S5d)	223.80 ± 46.56	117.6 ± 17.38	153.3 ± 20.94	143.40 ± 27.63	P = 0.22	P = 0.67	P = 0.31
AP action potential, D day, MA multiple spikes accommodating, SEM standard error of the mean, SGNs spiral ganglion neurons, UA unitary spike accommodating

## Sheet: b
Morphology and ionic currents of human SGN-like neurons (mean ± SEM)
Human SGN-like neurons	D88 – 95	> D120	Mann-Whitney test
			D88-95 vs. > D120
Somatic diameter (µm) (Fig. 5f)	24.04 ± 0.74 (n = 27)	34.48 ± 1.72 (n = 24)	P < 0.0001
Cm (pF) (Fig. 5f)	57.26 ± 4.61 (n = 27)	126.50 ± 5.80 (n = 24)	P < 0.0001
Na+ current (pA) at -30 mV (Fig. 5i)	-5410 ± 750.1 (n = 16)	-7599 ± 587.8 (n = 22)	P = 0.0686
K+ current (pA) at 40 mV (Fig. 5i)	2794 ± 340.2 (n = 16)	3913 ± 238.3 (n = 22)	P = 0.019
ΔVm (mV) sag at -80 mV (Fig. S5g and h)	5.53 ± 0.74 (n = 23)	2.34 ± 0.84 (n = 22)	P < 0.0001
ΔVm transmembrane potential changes, Cm membrane capacitance, D day, SEM standard error of the mean, SGNs spiral ganglion neurons
